# Supplementary material for: Latitudinal Biogeographic Structuring in the Globally Distributed Moss Ceratodon purpureus
Source: Front Plant Sci. 2020 Aug 28;11:502359. doi: 10.3389/fpls.2020.502359 (PMC7484499; doi:10.3389/fpls.2020.502359)
Supplement: Supplementary file 1 [file DataSheet_1.zip]

Archive with 54 entries (45 files):
- supplementary_materials_matrixes/
- supplementary_materials_matrixes/POPART_files/
- supplementary_materials_matrixes/POPART_files/FigS2A_atpB-rbcL.nex
- __MACOSX/
- __MACOSX/supplementary_materials_matrixes/
- __MACOSX/supplementary_materials_matrixes/POPART_files/
- __MACOSX/supplementary_materials_matrixes/POPART_files/._FigS2A_atpB-rbcL.nex
- supplementary_materials_matrixes/POPART_files/FigS2B_rps4.nex
- __MACOSX/supplementary_materials_matrixes/POPART_files/._FigS2B_rps4.nex
- supplementary_materials_matrixes/POPART_files/FigS2C_trnL-F.nex
- __MACOSX/supplementary_materials_matrixes/POPART_files/._FigS2C_trnL-F.nex
- supplementary_materials_matrixes/POPART_files/Fig3C_ITS_unfiltered.nex
- __MACOSX/supplementary_materials_matrixes/POPART_files/._Fig3C_ITS_unfiltered.nex
- supplementary_materials_matrixes/POPART_files/Fig3B_ITS_Noisy.nex
- __MACOSX/supplementary_materials_matrixes/POPART_files/._Fig3B_ITS_Noisy.nex
- supplementary_materials_matrixes/POPART_files/Fig2C_concatenated_cpDNA.nex
- __MACOSX/supplementary_materials_matrixes/POPART_files/._Fig2C_concatenated_cpDNA.nex
- supplementary_materials_matrixes/POPART_files/Fig3A_ITS_gblocks.nex
- __MACOSX/supplementary_materials_matrixes/POPART_files/._Fig3A_ITS_gblocks.nex
- supplementary_materials_matrixes/.DS_Store
- __MACOSX/supplementary_materials_matrixes/._.DS_Store
- supplementary_materials_matrixes/BEAST_files/
- supplementary_materials_matrixes/BEAST_files/Fig5_BEAST_Coalescent_Bay_Sky.tre.xml
- __MACOSX/supplementary_materials_matrixes/BEAST_files/
- __MACOSX/supplementary_materials_matrixes/BEAST_files/._Fig5_BEAST_Coalescent_Bay_Sky.tre.xml
- supplementary_materials_matrixes/BEAST_files/FigS4_BEAST_Yule.xml
- __MACOSX/supplementary_materials_matrixes/BEAST_files/._FigS4_BEAST_Yule.xml
- supplementary_materials_matrixes/BEAST_files/FigS4_BEAST_Yule.tre
- __MACOSX/supplementary_materials_matrixes/BEAST_files/._FigS4_BEAST_Yule.tre
- supplementary_materials_matrixes/BEAST_files/Fig5_BEAST_Coalescent_Bay_Sky.tre
- __MACOSX/supplementary_materials_matrixes/BEAST_files/._Fig5_BEAST_Coalescent_Bay_Sky.tre
- supplementary_materials_matrixes/MrBayes_files/
- supplementary_materials_matrixes/MrBayes_files/iii_Fig2A_concatenated_cpDNA.tre
- __MACOSX/supplementary_materials_matrixes/MrBayes_files/
- __MACOSX/supplementary_materials_matrixes/MrBayes_files/._iii_Fig2A_concatenated_cpDNA.tre
- supplementary_materials_matrixes/MrBayes_files/iii_Fig2A_concatenated_cpDNA.nex
- __MACOSX/supplementary_materials_matrixes/MrBayes_files/._iii_Fig2A_concatenated_cpDNA.nex
- supplementary_materials_matrixes/MrBayes_files/i_FigS1C_trnL-F.nex
- __MACOSX/supplementary_materials_matrixes/MrBayes_files/._i_FigS1C_trnL-F.nex
- supplementary_materials_matrixes/MrBayes_files/i_FigS1C_trnL-F.tre
- __MACOSX/supplementary_materials_matrixes/MrBayes_files/._i_FigS1C_trnL-F.tre
- supplementary_materials_matrixes/MrBayes_files/i_FigS1B_rps4.tre
- __MACOSX/supplementary_materials_matrixes/MrBayes_files/._i_FigS1B_rps4.tre
- supplementary_materials_matrixes/MrBayes_files/i_FigS1B_rps4.nex
- __MACOSX/supplementary_materials_matrixes/MrBayes_files/._i_FigS1B_rps4.nex
- supplementary_materials_matrixes/MrBayes_files/ii_FigS1D_rps4_atpB-rbcL.tre
- __MACOSX/supplementary_materials_matrixes/MrBayes_files/._ii_FigS1D_rps4_atpB-rbcL.tre
- supplementary_materials_matrixes/MrBayes_files/ii_FigS1D_rps4_atpB-rbcL.nex
- __MACOSX/supplementary_materials_matrixes/MrBayes_files/._ii_FigS1D_rps4_atpB-rbcL.nex
- supplementary_materials_matrixes/MrBayes_files/i_FigS1A_atpB-rbcL.tre
- __MACOSX/supplementary_materials_matrixes/MrBayes_files/._i_FigS1A_atpB-rbcL.tre
- supplementary_materials_matrixes/MrBayes_files/i_FigS1A_atpB-rbcL.nex
- __MACOSX/supplementary_materials_matrixes/MrBayes_files/._i_FigS1A_atpB-rbcL.nex
- __MACOSX/supplementary_materials_matrixes/._MrBayes_files
