# Supplementary material for: Latitudinal Biogeographic Structuring in the Globally Distributed Moss Ceratodon purpureus
Source: Front Plant Sci. 2020 Aug 28;11:502359. doi: 10.3389/fpls.2020.502359 (PMC7484499; doi:10.3389/fpls.2020.502359)
Supplement: Supplementary file 1 [file DataSheet_1.zip › supplementary_materials_matrixes/POPART_files/FigS2A_atpB-rbcL.nex]

#NEXUS
begin data;
	dimensions ntax=80 [ingroup=80] nchar=642;
	format datatype=DNA missing=? gap=- interleave;
matrix
AAS_725_Argentina                                                                        GTCTCCGTTTGTGGTGACATAGGTTCCTCCCTACAACTCAATTAATAATTCTTGCAAGGATGAGGTCTACTCGATAAAGAAATTTTTTCTTTTATAAAAAATTTCTTTAGTATTTAGTTTTGTCTAAAAATAGACAAAGTGATTTTTCTATAACAAAACAGTATCATTGTATATTATTTTTTCTATTTGATGCAACTCAGATTATTTTCTAATAAATTG-TTTTTATTTTTTCAAGCATTGACCTATTAATCTTTCAAATGTTAAACTAGTTAATAAAAATAAAATTTAATTCAAATTATAAAACAATAAAAGAATTAGTCCTTAATTTTTTTAAGTAAATTCTATTTATTT----ATTTAAAA------------ATTTACTAATAAGCTAAGACTACAAAAACTATTTCCTTTTTACAACTTTTAATTTTTTTTATTTTATTTCTTTCTTTACATATATATATA--AGTAAGAAATTCAAGAGAATTATTTTACTCAATAATTAAATGATCGAGTTGATACTAAATATTTTCAATACAATCAGTAACTAATTTTATTACTTCTAAATTTTATGAAAACAGATTCTCGTACATTTGGGACTTCCACACTTATTGCTAAAAATATAGGACGTATTACTCAAA
AAS_4545909_Wilkes_sector__Antarctica                                                    GTCTCCGTTTGTGGTGACATAGGTTCCTCCCTACAACTCAATTAATAATTCTTGCAAGGATGAGGTCTACTCGATAAAGAAATTTTTTCTTTTATAAAAAATTTCTTTAGTATTTAGTTTTGTCTAAAAATAGACAAAGTGATTTTTCTATAACAAAACAGTATCATTGTATATTATTTTTTCTATTTGATGCAACTCAGATTATTTTCTAATAAATTG-TTTTTATTTTTTCAAGCATTGACCTATTAATCTTTCAAATGTTAAACTAGTTAATAAAAATAAAATTTAATTCAAATTATAAAACAATAAAAGAATTAGTCCTTAATTTTTTTAAGTAAATTCTATTTATTT----ATTTAAAA------------ATTTACTAATAAGCTAAGACTACAAAAACTATTTCCTTTTTACAACTTTTAATTTTTTTTATTTTATTTCTTTCTTTACATATATATATA--AGTAAGAAATTCAAGAGAATTATTTTACTCAATAATTAAATGATCGAGTTGATACTAAATATTTTCAATACAATCAGTAACTAATTTTATTACTTCTAAATTTTATGAAAACAGATTCTCGTACATTTGGGACTTCCACACTTATTGCTAAAAATATAGGACGTATTACTCAAA
AAS_03708_Ant__Peninsula                                                                 GTCTCCGTTTGTGGTGACATAGGTTCCTCCCTACAACTCAATTAATAATTCTTGCAAGGATGAGGTCTACTCGATAAAGAAATTTTTTCTTTTATAAAAAATTTCTTTAGTATTTAGTTTTGTCTAAAAATAGACAAAGTGATTTTTCTATAACAAAACAGTATCATTGTATATTATTTTTTCTATTTGATGCAACTCAGATTATTTTCTAATAAATTG-TTTTTATTTTTTCAAGCATTGACCTATTAATCTTTCAAATGTTAAACTAGTTAATAAAAATAAAATTTAATTCAAATTATAAAACAATAAAAGAATTAGTCCTTAATTTTTTTAAGTAAATTCTATTTATTTGTTTATTTAAAA------------ATTTACTAATAAGCTAAGACTACAAAAACTATTTCCTTTTTACAACTTTTAATTTTTTTTATTTTATTTCTTTCTTTACATATATATATA--AGTAAGAAATTCAAGAGAATTATTTTACTCAATAATTAAATGATCGAGTTGATACTAAATATTTTCAATACAATCAGTAACTAATTTTATTACTTCTAAATTTTATGAAAACAGATTCTCGTACATTTGGGACTTCCACACTTATTGCTAAAAATATAGGACGTATTACTCAAA
AAS_03988_Ant__Peninsula                                                                 GTCTCCGTTTGTGGTGACATAGGTTCCTCCCTACAACTCAATTAATAATTCTTGCAAGGATGAGGTCTACTCGATAAAGAAATTTTTTATAAAAGAAAAAATTTCTTTAGTATTTAGTTTTGTCTAAAAATAGACAAAGTGATTTTTCTATAACAAAACAGTATCATTGTATATTATTTTTTCTATTTGATGCAACTCAGATTATTTTTTAATAAATTG-TTTTTGTTTTTTCAAGCATTGACCTATTAATCTTTCAAATGTTAAACTAGTTAATAAAAATAAAATTTAATTCAAATTATAAAACAATAAAAGAATTAGTCCTTAATTTTTTTAAGTAAATTCTATTTATTTATTTATTTAAAA------------ATTTACTAATAAGCTAAGACTACAAAAACTATTTACTTTTTACAACTTTTAATTTTTTTTATTTTATTTATTTCTTTACATATATATATA--AGTAAGAAATTCAAGAAAATTCTTTTACTCAATAATTAAATGATCGAGTTGATACTAAATATTTTCAATACAATCAGTAACTAATTTTATTACTTCTAAATTTTATGAAAACAGATTCTCGTACATTTGGGACTTCCACACTTATTGCTAAAAATATAGGACGTATTACTCAAA
AAS_04324_Ant__Peninsula                                                                 GTCTCCGTTTGTGGTGACATAGGTTCCTCCCTACAACTCAATTAATAATTCTTGCAAGGATGAGGTCTACTCGATAAAGAAATTTTTTCTTTTATAAAAAATTTCTTTAGTATTTAGTTTTGTCTAAAAATAGACAAAGTGATTTTTCTATAACAAAACAGTATCATTGTATATTATTTTTTCTATTTGATGCAACTCAGATTATTTTCTAATAAATTG-TTTTTATTTTTTCAAGCATTGACCTATTAATCTTTCAAATGTTAAACTAGTTAATAAAAATAAAATTTAATTCAAATTATAAAACAATAAAAGAATTAGTCCTTAATTTTTTTAAGTAAATTCTATTTATTTGTTTATTTAAAA------------ATTTACTAATAAGCTAAGACTACAAAAACTATTTCCTTTTTACAACTTTTAATTTTTTTTATTTTATTTCTTTCTTTACATATATATATA--AGTAAGAAATTCAAGAGAATTATTTTACTCAATAATTAAATGATCGAGTTGATACTAAATATTTTCAATACAATCAGTAACTAATTTTATTACTTCTAAATTTTATGAAAACAGATTCTCGTACATTTGGGACTTCCACACTTATTGCTAAAAATATAGGACGTATTACTCAAA
AAS_04120_Ant__Peninsula                                                                 GTCTCCGTTTGTGGTGACATAGGTTCCTCCCTACAACTCAATTAATAATTCTTGCAAGGATGAGGTCTACTCGATAAAGAAATTTTTTCTTTTATAAAAAATTTCTTTAGTATTTAGTTTTGTCTAAAAATAGACAAAGTGATTTTTCTATAACAAAACAGTATCATTGTATATTATTTTTTCTATTTGATGCAACTCAGATTATTTTCTAATAAATTG-TTTTTATTTTTTCAAGCATTGACCTATTAATCTTTCAAATGTTAAACTAGTTAATAAAAATAAAATTTAATTCAAATTATAAAACAATAAAAGAATTAGTCCTTAATTTTTTTAAGTAAATTCTATTTATTT----ATTTAAAA------------ATTTACTAATAAGCTAAGACTACAAAAACTATTTCCTTTTTACAACTTTTAATTTTTTTTATTTTATTTCTTTCTTTACATATATATATA--AGTAAGAAATTCAAGAGAATTATTTTACTCAATAATTAAATGATCGAGTTGATACTAAATATTTTCAATACAATCAGTAACTAATTTTATTACTTCTAAATTTTATGAAAACAGATTCTCGTACATTTGGGACTTCCACACTTATTGCTARAAATATAGGACGTATTACTCAAA
AAS_07625_Ant__Peninsula                                                                 GTCTCCGTTTGTGGTGACATAGGTTCCTCCCTACAACTCAATTAATAATTCTTGCAAGGATGAGGTCTACTCGATAAAGAAATTTTTTATAAAAGAAAAAATTTCTTTAGTATTTAGTTTTGTCTAAAAATAGACAAAGTGATTTTTCTATAACAAAACAGTATCATTGTATATTATTTTTTCTATTTGATGCAACTCAGATTATTTTTTAATAAATTG-TTTTTGTTTTTTCAAGCATTGACCTATTAATCTTTCAAATGTTAAACTAGTTAATAAAAATAAAATTTAATTCAAATTATAAAACAATAAAAGAATTAGTCCTTAATTTTTTTAAGTAAATTCTATTTATTTATTTATTTAAAA------------ATTTACTAATAAGCTAAGACTACAAAAACTATTTACTTTTTACAACTTTTAATTTTTTTTATTTTATTTATTTCTTTACATATATATATA--AGTAAGAAATTCAAGAAAATTCTTTTACTCAATAATTAAATGATCGAGTTGATACTAAATATTTTCAATACAATCAGTAACTAATTTTATTACTTCTAAATTTTATGAAAACAGATTCTCGTACATTTGGGACTTCCACACTTATTGCTAAAAATATAGGACGTATTACWCAAA
AAS_09644A_Ross_sector__Antarctica                                                       GTCTCCGTTTGTGGTGACATAGGTTCCTCCCTACAACTCAATTAATAATTCTTGCAAGGATGAGGTCTACTCGATAAAGAAATTTTTTCTTTTATAAAAAATTTCTTTAGTATTTAGTTTTGTCTAAAAATAGACAAAGTGATTTTTCTATAACAAAACAGTATCATTGTATATTATTTTTTCTATTTGATGCAACTCAGATTATTTTCTAATAAATTG-TTTTTATTTTTTCAAGCATTGACCTATTAATCTTTCAAATGTTAAACTAGTTAATAAAAATAAAATTTAATTCAAATTATAAAACAATAAAAGAATTAGTCCTTAATTTTTTTAAGTAAATTCTATTTATTT----ATTTAAAA------------ATTTACTAATAAGCTAAGACTACAAAAACTATTTCCTTTTTACAACTTTTAATTTTTTTTATTTTATTTCTTTCTTTACATATATATATA--AGTAAGAAATTCAAGAGAATTATTTTACTCAATAATTAAATGATCGAGTTGATACTAAATATTTTCAATACAATCAGTAACTAATTTTATTACTTCTAAATTTTATGAAAACAGATTCTCGTACATTTGGGACTTCCACACTTATTGCTAAAAATATAGGACGTATTACTCAAA
AAS_00165_S__Orkney_Isl_                                                                 GTCTCCGTTTGTGGTGACATAGGTTCCTCCCTACAACTCAATTAATAATTCTTGCAAGGATGAGGTCTACTCGATAAAGAAATTTTTTCTTTTATAAAAAATTTCTTTAGTATTTAGTTTTGTCTAAAAATAGACAAAGTGATTTTTCTATAACAAAACAGTATCATTGTATATTATTTTTTCTATTTGATGCAACTCAGATTATTTTCTAATAAATTG-TTTTTATTTTTTCAAGCATTGACCTATTAATCTTTCAAATGTTAAACTAGTTAATAAAAATAAAATTTAATTCAAATTATAAAACAATAAAAGAATTAGTCCTTAATTTTTTTAAGTAAATTCTATTTATTT----ATTTAAAA------------ATTTACTAATAAGCTAAGACTACAAAAACTATTTCCTTTTTACAACTTTTAATTTTTTTTATTTTATTTCTTTCTTTACATATATATATA--AGTAAGAAATTCAAGAGAATTATTTTACTCAATAATTAAATGATCGAGTTGATACTAAATATTTTCAATACAATCAGTAACTAATTTTATTACTTCTAAATTTTATGAAAACAGATTCTCGTACATTTGGGACTTCCACACTTATTGCTAAAAATATAGGACGTATTACTCAAA
Biersma_18_Chile                                                                         GTCTCCGTTTGTGGTGACATAGGTTCCTCCCTACAACTCAATTAATAATTCTTGCAAGGATGAGGTCTACTCGATAAAGAAATTTTTTCTTTTATAAAAAATTTCTTTAGTATTTAGTTTTGTCTAAAAATAGACAAAGTGATTTTTCTATAACAAAACAGTATCATTGTATATTATTTTTTCTATTTGATGCAACTCAGATTATTTTCTAATAAATTG-TTTTTATTTTTTCAAGCATTGACCTATTAATCTTTCAAATGTTAAACTAGTTAATAAAAATAAAATTTAATTCAAATTATAAAACAATAAAAGAATTAGTCCTTAATTTTTTTAAGTAAATTCTATTTATTT----ATTTAAAA------------ATTTACTAATAAGCTAAGACTACAAAAACTATTTCCTTTTTACAACTTTTAATTTTTTTTATTTTATTTCTTTCTTTACATATATATATA--AGTAAGAAATTCAAGAGAATTATTTTACTCAATAATTAAATGATCGAGTTGATACTAAATATTTTCAATACAATCAGTAACTAATTTTATTACTTCTAAATTTTATGAAAACAGATTCTCGTACATTTGGGACTTCCACACTTATTGCTAAAAATATAGGACGTATTACTCAAA
BR_01907765_Idaho__USA                                                                   GTCTCCGTTTGTGGTGACATAGGTTCCTCCCTACAACTCAATTAATAATTCTTGCAAGGATGAGGTCTACTCGATAAAGAAATTTTTTCTTTTATAAAAAATTTCTTTAGTATTTAGTTTTGTCTAAAAATAGACAAAGTGATTTTTCTATAACAAAACAGTATCATTGTATATTATTTTTTCTATTTGATGCAACTCAGATTATTTTCTAATAAATTG-TTTTTATTTTTTCAAGCATTGACCTATTAATCTTTCAAATGTTAAACTAGTTAATAAAAATAAAATTTAATTCAAATTATAAAACAATAAAAGAATTAGTCCTTAATTTTTTTAAGTAAATTCTATTTATTTGTTTATTTAAAA------------ATTTACTAATAAGCTAAGACTACAAAAACTATTTCCTTTTTACAACTTTTAATTTTTTTTATTTTATTTCTTTCTTTACATATATATATA--AGTAAGAAATTCAAGAGAATTATTTTACTCAATAATTAAATGATCGAGTTGATACTAAATATTTTCAATACAATCAGTAACTAATTTTATTACTTCTAAATTTTATGAAAACAGATTCTCGTACATTTGGGACTTCCACACTTATTGCTAAAAATATAGGACGTATTACTCAAA
BR_02155925_Switzerland                                                                  GTCTCCGTTTGTGGTGACATAGGTTCCTCCCTACAACTCAATTAATAATTCTTGCAAGGATGAGGTCTACTCGATAAAGAAATTTTTTCTTTTATAAAAAATTTCTTTAGTATTTAGTTTTGTCTAAAAATAGACAAAGTGATTTTTCTATAACAAAACAATATCATTGTATATTATTTTTTCTATTTGATGCAACTCAGATTATTTTCTAATAAATTG-TTTTTATTTTTTCAAGCATTGACCTATTAATCTTTCAAATGTTAAACTAGTTAATAAAAATAAAATTTAATTCAAATTATAAAACAATAAAAGAATTAGTCCTTAATTTTTTTAAGTAAATTCTATTTATTT----ATTTAAAA------------ATTTACTAATAAGCTAAGACTACAAAAACTATTTCCTTTTTACAACTTTTAATTTTTTTTATTTTATTTCTTTCTTTACATATATATATA--AGTAAGAAATTCAAGAGAATTATTTTACTCAATAATTAAATGATCGAGTTGATACTAAATATTTTCAATACAATCAGTAACTAATTTTATTACTTCTAAATTTTATGAAAACAGATTCTCGTACATTTGGGACTTCCACACTTATTGCTAAAAATATAGGACGTATTACTCAAA
BR_02316781_Switzerland                                                                  GTCTCCGTTTGTGGTGACATAGGTTCCTCCCTACAACTCAATTAATAATTCTTGCAAGGATGAGGTCTACTCGATAAAGAAATTTTTTCTTTTATAAAAAATTTCTTTAGTATTTAGTTTTGTCTAAAAATAGACAAAGTGATTTTTCTATAACAAAACAATATCATTGTATATTATTTTTTCTATTTGATGCAACTCAGATTATTTTCTAATAAATTG-TTTTTATTTTTTCAAGCATTGACCTATTAATCTTTCAAATGTTAAACTAGTTAATAAAAATAAAATTTAATTCAAATTATAAAACAATAAAAGAATTAGTCCTTAATTTTTTTAAGTAAATTCTATTTATTT----ATTTAAAA------------ATTTACTAATAAGCTAAGACTACAAAAACTATTTCCTTTTTACAACTTTTAATTTTTTTTATTTTATTTCTTTCTTTACATATATATATA--AGTAAGAAATTCAAGAGAATTATTTTACTCAATAATTAAATGATCGAGTTGATACTAAATATTTTCAATACAATCAGTAACTAATTTTATTACTTCTAAATTTTATGAAAACAGATTCTCGTACATTTGGGACTTCCACACTTATTGCTAAAAATATAGGACGTATTACTCAAA
BR_02873422_UK                                                                           GTCTCCGTTTGTGGTGACATAGGTTCCTCCCTACAACTCAATTAATAATTCTTGCAAGGATGAGGTCTACTCGATAAAGAAATTTTTTCTTTTATAAAAAATTTCTTTAGTATTTAGTTTTGTCTAAAAATAGACAAAGTGATTTTTCTATAACAAAACAATATCATTGTATATTATTTTTTCTATTTGATGCAACTCAGATTATTTTCTAATAAATTG-TTTTTATTTTTTCAAGCATTGACCTATTAATCTTTCAAATGTTAAACTAGTTAATAAAAATAAAATTTAATTCAAATTATAAAACAATAAAAGAATTAGTCCTTAATTTTTTTAAGTAAATTCTATTTATTT----ATTTAAAA------------ATTTACTAATAAGCTAAGACTACAAAAACTATTTCCTTTTTACAACTTTTAATTTTTTTTATTTTATTTCTTTCTTTACATATATATATA--AGTAAGAAATTCAAGAGAATTATTTTACTCAATAATTAAATGATCGAGTTGATACTAAATATTTTCAATACAATCAGTAACTAATTTTATTACTTCTAAATTTTATGAAAACAGATTCTCGTACATTTGGGACTTCCACACTTATTGCTAAAAATATAGGACGTATTACTCAAA
BR_08930464_Poland                                                                       GTCTCCGTTTGTGGTGACATAGGTTCCTCCCTACAACTCAATTAATAATTCTTGCAAGGATGAGGTCTACTCGATAAAGAAATTTTTTCTTTTATAAAAAATTTCTTTAGTATTTAGTTTTGTCTAAAAATAGACAAAGTGATTTTTCTATAACAAAACAATATCATTGTATATTATTTTTTCTATTTGATGCAACTCAGATTATTTTCTAATAAATTG-TTTTTATTTTTTCAAGCATTGACCTATTAATCTTTCAAATGTTAAACTAGTTAATAAAAATAAAATTTAATTCAAATTATAAAACAATAAAAGAATTAGTCCTTAATTTTTTTAAGTAAATTCTATTTATTT----ATTTAAAA------------ATTTACTAATAAGCTAAGACTACAAAAACTATTTCCTTTTTACAACTTTTAATTTTTTTTATTTTATTTCTTTCTTTACATATATATATA--AGTAAGAAATTCAAGAGAATTATTTTACTCAATAATTAAATGATCGAGTTGATACTAAATATTTTCAATACAATCAGTAACTAATTTTATTACTTCTAAATTTTATGAAAACAGATTCTCGTACATTTGGGACTTCCACACTTATTGCTAAAAATATAGGACGTATTACTCAAA
BR_12018401_Russia                                                                       GTCTCCGTTTGTGGTGACATAGGTTCCTCCCTACAACTCAATTAATAATTCTTGCAAGGATGAGGTCTACTCGATAAAGAAATTTTTTCTTTTATAAAAAATTTCTTTAGTATTTAGTTTTGTCTAAAAATAGACAAAGTGATTTTTCTATAACAAAACAATATCATTGTATATTATTTTTTCTATTTGATGCAACTCAGATTATTTTCTAATAAATTG-TTTTTATTTTTTCAAGCATTGACCTATTAATCTTTCAAATGTTAAACTAGTTAATAAAAATAAAATTTAATTCAAATTATAAAACAATAAAAGAATTAGTCCTTAATTTTTTTAAGTAAATTCTATTTATTT----ATTTAAAA------------ATTTACTAATAAGCTAAGACTACAAAAACTATTTCCTTTTTACAACTTTTAATTTTTTTTATTTTATTTCTTTCTTTACATATATATATA--AGTAAGAAATTCAAGAGAATTATTTTACTCAATAATTAAATGATCGAGTTGATACTAAATATTTTCAATACAATCAGTAACTAATTTTATTACTTCTAAATTTTATGAAAACAGATTCTCGTACATTTGGGACTTCCACACTTATTGCTAAAAATATAGGACGTATTACTCAAA
BR_12045376_Papoua_New_Guinea                                                            GTCTCCGTTTGTGGTGACATAGGTTCCTCCCTACAACTCAATTAATAATTCTTGCAAGGATGAGGTCTACTCGATAAAGAAATTTTTTATAAAAGAAAAAATTTCTTTAGTATTTAGTTTTGTCTAAAAATAGACAAAGTGATTTTTCTATAACAAAACAGTATCATTGTATATTATTTTTTCTATTTGATGCAACTCAGATTATTTTCTAATAAATTG-TTTTTGTTTTTTCAAGCATTGACCTATTAATCTTTCAAATGTTAAACTAGTTAATAAAAATAAAATTTAATTCAAATTATAAAACAATACAAGAATTAGTCCTTAATTTTTTTAAATAAATTCTATTTATTT----ATTTAAAA------------ATTTACTAATAAGCTAAGACTACAAAAACTATTTCCTTTTTACAACTTTTAATTTTTTTTATTTTATTTCTTTCTTTACATATATATATATAAGTAAGAAATTCAAGAGAATTATTTTACTCAATAATTAAATGATCGAGTTGATACTAAATATTTTCAATACAATCAGTAACTAATTTTATTACTTCTAAATTTTATGAAAACAGATTCTCGTACATTTGGGACTTCCACACTTATTGCTAAAAATATAGGACGTATTACTCAAA
BR_13051247_Svalbard                                                                     GTCTCCGTTTGTGGTGACATAGGTTCCTCCCTACAACTCAATTAATAATTCTTGCAAGGATGAGGTCTACTCGATAAAGAAATTTTTTCTTTTATAAAAAATTTCTTTAGTATTTAGTTTTGTCTAAAAATAGACAAAGTGATTTTTCTATAACAAAACAATATCATTGTATATTATTTTTTCTATTTGATGCAACTCAGATTATTTTCTAATAAATTG-TTTTTATTTTTTCAAGCATTGACCTATTAATCTTTCAAATGTTAAACTAGTTAATAAAAATAAAATTTAATTCAAATTATAAAACAATAAAAGAATTAGTCCTTAATTTTTTTAAGTAAATTCTATTTATTTATTTATTTAAAA------------ATTTACTAATAAGCTAAGACTACAAAAACTATTTCCTTTTTACAACTTTTAATTTTTTTTATTTTATTTCTTTCTTTACATATATATATA--AGTAAGAAATTCAAGAGAATTATTTTACTCAATAATTAAATGATCGAGTTGATACTAAATATTTTCAATACAATCAGTAACTAATTTTATTACTTCTAAATTTTATGAAAACAGATTCTCGTACATTTGGGACTTCCACACTTATTGCTAAAAATATAGGACGTATTACTCAAA
BR_13622234_France                                                                       GTCTCCGTTTGTGGTGACATAGGTTCCTCCCTACAACTCAATTAATAATTCTTGCAAGGATGAGGTCTACTCGATAAAGAAATTTTTTCTTTTATAAAAAATTTCTTTAGTATTTAGTTTTGTCTAAAAATAGACAAAGTGATTTTTCTATAACAAAACAATATCATTGTATATTATTTTTTCTATTTGATGCAACTCAGATTATTTTCTAATAAATTG-TTTTTATTTTTTCAAGCATTGACCTATTAATCTTTCAAATGTTAAACTAGTTAATAAAAATAAAATTTAATTCAAATTATAAAACAATAAAAGAATTAGTCCTTAATTTTTTTAAGTAAATTCTATTTATTT----ATTTAAAA------------ATTTACTAATAAGCTAAGACTACAAAAACTATTTCCTTTTTACAACTTTTAATTTTTTTTATTTTATTTCTTTCTTTACATATATATATA--AGTAAGAAATTCAAGAGAATTATTTTACTCAATAATTAAATGATCGAGTTGATACTAAATATTTTCAATACAATCAGTAACTAATTTTATTACTTCTAAATTTTATGAAAACAGATTCTCGTACATTTGGGACTTCCACACTTATTGCTAAAAATATAGGACGTATTACTCAAA
BR_30658767_Japan                                                                        GTCTCCGTTTGTGGTGACATAGGTTCCTCCCTACAACTCAATTAATAATTCTTGCAAGGATGAGGTCTACTCGATAAAGAAATTTTTTCTTTTATAAAAAATTTCTTTAGTATTTAGTTTTGTCTAAAAATAGACAAAGTGATTTTTCTATAACAAAACAATATCATTGTATATTATTTTTTCTATTTGATGCAACTCAGATTATTTTCTAATAAATTG-TTTTTATTTTTTCAAGCATTGACCTATTAATCTTTCAAATGTTAAACTAGTTAATAAAAATAAAATTTAATTCAAATTATAAAACAATAAAAGAATTAGTCCTTAATTTTTTTAAGTAAATTCTATTTATTT----ATTTAAAA------------ATTTACTAATAAGCTAAGACTACAAAAACTATTTCCTTTTTACAACTTTTAATTTTTTTTATTTTATTTCTTTCTTTACATATATATATA--AGTAAGAAATTCAAGAGAATTATTTTACTCAATAATTAAATGATCGAGTTGATACTAAATATTTTCAATACAATCAGTAACTAATTTTATTACTTCTAAATTTTATGAAAACAGATTCTCGTACATTTGGGACTTCCACACTTATTGCTAAAAATATAGGACGTATTACTCAAA
BR_31255218_Hawaii                                                                       GTCTCCGTTTGTGGTGACATAGGTTCCTCCCTACAACTCAATTAATAATTCTTGCAAGGATGAGGTCTACTCGATAAAGAAATTTTTTCTTTTATAAAAAATTTCTTTAGTATTTAGTTTTGTCTAAAAATAGACAAAGTGATTTTTCTATAACAAAACAATATCATTGTATATTATTTTTTCTATTTGATGCAACTCAGATTATTTTCTAATAAATTG-TTTTTATTTTTTCAAGCATTGACCTATTAATCTTTCAAATGTTAAACTAGTTAATAAAAATAAAATTTAATTCAAATTATAAAACAATAAAAGAATTAGTCCTTAATTTTTTTAAGTAAATTCTATTTATTT----ATTTAAAA------------ATTTACTAATAAGCTAAGACTACAAAAACTATTTCCTTTTTACAACTTTTAATTTTTTTTATTTTATTTCTTTCTTTACATATATATATA--AGTAAGAAATTCAAGAGAATTATTTTACTCAATAATTAAATGATCGAGTTGATACTAAATATTTTCAATACAATCAGTAACTAATTTTATTACTTCTAAATTTTATGAAAACAGATTCTCGTACATTTGGGACTTCCACACTTATTGCTAAAAATATAGGACGTATTACTCAAA
BR_31460231_Ecuador                                                                      GTCTCCGTTTGTGGTGACATAGGTTCCTCCCTACAACTCAATTAATAATTCTTGCAAGGATGAGGTCTACTCGATAAAGAAATTTTTTCTTTTATAAAAAATTTCTTTAGTATTTAGTTTTGTCTAAAAATAGACAAAGTGATTTTTCTATAACAAAACAATATCATTGTATATTATTTTTTCTATTTGATGCAACTCAGATTATTTTCTAATAAATTG-TTTTTATTTTTTCAAGCATTGACCTATTAATCTTTCAAATGTTAAACTAGTTAATAAAAATAAAATTTAATTCAAATTATAAAACAATAAAAGAATTAGTCCTTAATTTTTTTAAGTAAATTCTATTTATTTATTTATTTAAAA------------ATTTACTAATAAGCTAAGACTACAAAAACTATTTCCTTTTTACAACTTTTAATTTTTTTTATTTTATTTCTTTCTTTACATATATATATA--AGTAAGAAATTCAAGAGAATTATTTTACTCAATAATTAAATGATCGAGTTGATACTAAATATTTTCAATACAATCAGTAACTAATTTTATTACTTCTAAATTTTATGAAAACAGATTCTCGTACATTTGGGACTTCCACACTTATTGCTAAAAATATAGGACGTATTACTCAAA
BR_32032632_Costa_Rica                                                                   GTCTCCGTTTGTGGTGACATAGGTTCCTCCCTACAACTCAATTAATAATTCTTGCAAGGATGAGGTCTACTCGATAAAGAAATTTTTTATAAAAGAAAAAATTTCTTTAGTATTTAGTTTTGTCTAAAAATAGACAAAGTGATTTTTCTATAACAAAACAGTATCATTGTATATTATTTTTTCTATTTGATGCAACTCAGATTATTTTCTAATAAATTG-TTTTTGTTTTTTCAAGCATTGACCTATTAATCTTTCAAATGTTAAACTAGTTAATAAAAATAAAATTTAATTCAAATTATAAAACAATACAAGAATTAGTCCTTAATTTTTTTAAATAAATTCTATTTATTT----ATTTAAAA------------ATTTACTAATAAGCTAAGACTACAAAAACTATTTCCTTTTTACAACTTTTAATTTTTTTTATTTTATTTCTTTCTTTACATATATATATATAAGTAAGAAATTCAAGAGAATTATTTTACTCAATAATTAAATGATCGAGTTGATACTAAATATTTTCAATACAATCAGTAACTAATTTTATTACTTCTAAATTTTATGAAAACAGATTCTCGTACATTTGGGACTTCCACACTTATTGCTAAAAATATAGGACGTATTACTCAAA
BR_36261428_Vermont__USA                                                                 GTCTCCGTTTGTGGTGACATAGGTTCCTCCCTACAACTCAATTAATAATTCTTGCAAGGATGAGGTCTACTCGATAAAGAAATTTTTTCTTTTATAAAAAATTTCTTTAGTATTTAGTTTTGTCTAAAAATAGACAAAGTGATTTTTCTATAACAAAACAATATCATTGTATATTATTTTTTCTATTTGATGCAACTCAGATTATTTTCTAATAAATTG-TTTTTATTTTTTCAAGCATTGACCTATTAATCTTTCAAATGTTAAACTAGTTAATAAAAATAAAATTTAATTCAAATTATAAAACAATAAAAGAATTAGTCCTTAATTTTTTTAAGTAAATTCTATTTATTT----ATTTAAAA------------ATTTACTAATAAGCTAAGACTACAAAAACTATTTCCTTTTTACAACTTTTAATTTTTTTTATTTTATTTCTTTCTTTACATATATATATA--AGTAAGAAATTCAAGAGAATTATTTTACTCAATAATTAAATGATCGAGTTGATACTAAATATTTTCAATACAATCAGTAACTAATTTTATTACTTCTAAATTTTATGAAAACAGATTCTCGTACATTTGGGACTTCCACACTTATTGCTAAAAATATAGGACGTATTACTCAAA
BR_27271447_Hawaii                                                                       GTCTCCGTTTGTGGTGACATAGGTTCCTCCCTACAACTCAATTAATAATTCTTGCAAGGATGAGGTCTACTCGATAAAGAAATTTTTTCTTTTATAAAAAATTTCTTTAGTATTTAGTTTTGTCTAAAAATAGACAAAGTGATTTTTCTATAACAAAACAATATCATTGTATATTATTTTTTCTATTTGATGCAACTCAGATTATTTTCTAATAAATTG-TTTTTATTTTTTCAAGCATTGACCTATTAATCTTTCAAATGTTAAACTAGTTAATAAAAATAAAATTTAATTCAAATTATAAAACAATAAAAGAATTAGTCCTTAATTTTTTTAAGTAAATTCTATTTATTT----ATTTAAAA------------ATTTACTAATAAGCTAAGACTACAAAAACTATTTCCTTTTTACAACTTTTAATTTTTTTTATTTTATTTCTTTCTTTACATATATATATA--AGTAAGAAATTCAAGAGAATTATTTTACTCAATAATTAAATGATCGAGTTGATACTAAATATTTTCAATACAATCAGTAACTAATTTTATTACTTCTAAATTTTATGAAAACAGATTCTCGTACATTTGGGACTTCCACACTTATTGCTAAAAATATAGGACGTATTACTCAAA
BR_27272356_Quebec__Canada                                                               GTCTCCGTTTGTGGTGACATAGGTTCCTCCCTACAACTCAATTAATAATTCTTGCAAGGATGAGGTCTACTCGATAAAGAAATTTTTTCTTTTATAAAAAATTTCTTTAGTATTTAGTTTTGTCTAAAAATAGACAAAGTGATTTTTCTATAACAAAACAATATCATTGTATATTATTTTTTCTATTTGATGCAACTCAGATTATTTTCTAATAAATTG-TTTTTATTTTTTCAAGCATTGACCTATTAATCTTTCAAATGTTAAACTAGTTAATAAAAATAAAATTTAATTCAAATTATAAAACAATAAAAGAATTAGTCCTTAATTTTTTTAAGTAAATTCTATTTATTT----ATTTAAAA------------ATTTACTAATAAGCTAAGACTACAAAAACTATTTCCTTTTTACAACTTTTAATTTTTTTTATTTTATTTCTTTCTTTACATATATATATA--AGTAAGAAATTCAAGAGAATTATTTTACTCAATAATTAAATGATCGAGTTGATACTAAATATTTTCAATACAATCAGTAACTAATTTTATTACTTCTAAATTTTATGAAAACAGATTCTCGTACATTTGGGACTTCCACACTTATTGCTAAAAATATAGGACGTATTACTCAAA
BR_27272962_Greece                                                                       GTCTCCGTTTGTGGTGACATAGGTTCCTCCCTACAACTCAATTAATAATTCTTGCAAGGATGAGGTCTACTCGATAAAGAAATTTTTTCTTTTATAAAAAATTTCTTTAGTATTTAGTTTTGTCTAAAAATAGACAAAGTGATTTTTCTATAACAAAACAGTATCATTGTATATTATTTTTTCTATTTGATGCAACTCAGATTATTTTCTAATAAATTG-TTTTTGTTTTTTCAAGCATTGACCTATTAATCTTTCAAATGTTAAACTAGTTAATAAAAATAAAATTTAATTCAAATTATAAAACAATAAAAGAATTAGTCCTTAATTTTTTTAAGTAAATTTTATTTATTT----ATTTAAAA------------ATTTACTAATAAGCTAAGACTACAAAAACTATTTCCTTTTTACAACTTTTAATTTTTTTTATTTTATTTCTTTCTTTACATATATATATA--AGTAAAAAATTCAAGAGAATTATTTTACTCAATAATTAAATGATCGAGTTGATACTAAATATTTTCAATACAATCAGTAACTAATTTTATTACTTCTAAATTTTATGAAAACAGATTCTCGTACATTTGGGACTTCCACACTTATTGCTAAAAATATAGGACGTATTACTCAAA
BR_27270639_Colorado__USA                                                                NNNNNNNNNNNNNNNNNNNNNNGNNCCNCCCTACANCTCAATTNNTAATTCTTGCAAGGATGAGGTCTACTCGATAAAGANNNTTTTTCTTTTATAAAAAATTTCTTTAGTATTTAGTTTTGTCTAAAAATAGACAAAGTGATTTTTCTATAACAAAACAATATCATTGTATATTATTTTTTCTATTTGATGCAACTCAGATTATTTTCTAATAAATTG-TTTTTATTTTTTCAAGCATTGACCTATTAATCTTTCAAATGTTAAACTAGTTAATAAAAATAAAATTTAATTCAAATTATAAAACAATAAAAGAATTAGTCCTTAATTTTTTTAAGTAAATTCTATKTATTTATTTATTTAAAA------------ATTTACTAATAAGCTAAGACTACAAAAACTATTTCCTTTTTACAACTTTTAATTTTTTTTATTTTATTTCTTTCTTTACATATATATATA--AGTAAGAAATTCAAGAGAATTATTTTACTCAATAATTAAATGATCGAGTTGATACTAAATATTTTCAATACAATCAGTAACNAATTTTATTACTTCTAAATTTTATGAAAACAGATTCTCGTACATTTGGGACTTCCACACTTNNTGCTAAAAATAKAGGACGTATTACTCAAA
BR_27280945_Bolivia                                                                      NNNNNNNNNNNNNNNNNNNNNNNNTCCTCCCTACANCNCAATTAANANTTCTTGCAAGGATGAGGTCTACTCGATAAAGAAATTTTTTATAANAGAAAAAATTTCTTTAGTATTTAGTTTTGTCTAAAAATAGACAAAGTGATTTTTCTATAACAAAACAGTATCATTGTANATTATTTTTTCTATTTGATGCAACTCAGATTATTTTCTAATAAATTG-TTTTTGTTTTTTCAAGCATTGACCTATTAATCTTTCAAATGTTAAACTAGTTAATAAAAATAAAATTTAATTCRAATTATAAAACAATACAAGAATTAGTCCTTAATTTTTTTAAATAAATTCTATTTATTT----ATTTAAAA------------ATTTACTAATAAGCTAAGACTACAAAAACTATTTCCTTTTTACAACTTTTAATTTTTTTTATTTTATTTCTTTCTTTACATATATATATATAAGTAAGAAATTCAAGAGAATTATTTTACTCARTAATTAAATGATCGAGTTGATACTAAATATTTTCAATACAATCAGTAACTAATTTTATTACTTCTAAATTTTATGAAAACAGATTCTCGTACATTTGGGACTTCCACACTTATKGCTAAAAATATAGGACGTATTACTCAAA
BM_BM000977576_Montana__USA                                                              GTCTCCGTTTGTGGTGACATAGGTTCCTCCCTACAACTCAATTAATAATTCTTGCAAGGATGAGGTCTACTCGATAAAGAAATTTTTTCTTTTATAAAAAATTTCTTTAGTATTTAGTTTTGTCTAAAAATAGACAAAGTGATTTTTCTATAACAAAACAGTATCATTGTATATTATTTTTTCTATTTGATGCAACTCAGATTATTTTCTAATAAATTG-TTTTTATTTTTTCAAGCATTGACCTATTAATCTTTCAAATGTTAAACTAGTTAATAAAAATAAAATTTAATTCAAATTATAAAACAATAAAAGAATTAGTCCTTAATTTTTTTAAGTAAATTCTATTTATTTGTTTATTTAAAA------------ATTTACTAATAAGCTAAGACTACAAAAACTATTTCCTTTTTACAACTTTTAATTTTTTTTATTTTATTTCTTTCTTTACATATATATATA--AGTAAGAAATTCAAGAGAATTATTTTACTCAATAATTAAATGATCGAGTTGATACTAAATATTTTCAATACAATCAGTAACTAATTTTATTACTTCTAAATTTTATGAAAACAGATTCTCGTACATTTGGGACTTCCACACTTATTGCTAAAAATATAGGACGTATTACTCAAA
BM_21661_Alaska__USA                                                                     GTCTCCGTTTGTGGTGACATAGGTTCCTCCCTACAACTCAATTAATAATTCTTGCAAGGATGAGGTCTACTCGATAAAGAAATTTTTTCTTTTATAAAAAATTTCTTTAGTATTTAGTTTTGTCTAAAAATAGACAAAGTGATTTTTCTATAACAAAACAGTATCATTGTATATTATTTTTTCTATTTGATGCAACTCAGATTATTTTCTAATAAATTG-TTTTTATTTTTTCAAGCATTGACCTATTAATCTTTCAAATGTTAAACTAGTTAATAAAAATAAAATTTAATTCAAATTATAAAACAATAAAAGAATTAGTCCTTAATTTTTTTAAGTAAATTCTATTTATTTGTTTATTTAAAA------------ATTTACTAATAAGCTAAGACTACAAAAACTATTTCCTTTTTACAACTTTTAATTTTTTTTATTTTATTTCTTTCTTTACATATATATATA--AGTAAGAAATTCAAGAGAATTATTTTACTCAATAATTAAATGATCGAGTTGATACTAAATATTTTCAATACAATCAGTAACTAATTTTATTACTTCTAAATTTTATGAAAACAGATTCTCGTACATTTGGGACTTCCACACTTATTGCTAAAAATATAGGACGTATTACTCAAA
BM_A1003_Alaska__USA                                                                     GTCTCCGTTTGTGGTGACATAGGTTCCTCCCTACAACTCAATTAATAATTCTTGCAAGGATGAGGTCTACTCGATAAAGAAATTTTTTCTTTTATAAAAAATTTCTTTAGTATTTAGTTTTGTCTAAAAATAGACAAAGTGATTTTTCTATAACAAAACAATATCATTGTATATTATTTTTTCTATTTGATGCAACTCAGATTATTTTCTAATAAATTG-TTTTTATTTTTTCAAGCATTGACCTATTAATCTTTCAAATGTTAAACTAGTTAATAAAAATAAAATTTAATTCAAATTATAAAACAATAAAAGAATTAGTCCTTAATTTTTTTAAGTAAATTCTATTTATTT----ATTTAAAA------------ATTTACTAATAAGCTAAGACTACAAAAACTATTTCCTTTTTACAACTTTTAATTTTTTTTATTTTATTTCTTTCTTTACATATATATATA--AGTAAGAAATTCAAGAGAATTATTTTACTCAATAATTAAATGATCGAGTTGATACTAAATATTTTCAATACAATCAGTAACTAATTTTATTACTTCTAAATTTTATGAAAACAGATTCTCGTACATTTGGGACTTCCACACTTATTGCTAAAAATATAGGACGTATTACTCAAA
BM_33207_Chile                                                                           GTCTCCGTTTGTGGTGACATAGGTTCCTCCCTACAACTCAATTAATAATTCTTGCAAGGATGAGGTCTACTCGATAAAGAAATTTTTTCTTTTATAAAAAATTTCTTTAGTATTTAGTTTTGTCTAAAAATAGACAAAGTGATTTTTCTATAACAAAACAGTATCATTGTATATTATTTTTTCTATTTGATGCAACTCAGATTATTTTCTAATAAATTG-TTTTTATTTTTTCAAGCATTGACCTATTAATCTTTCAAATGTTAAACTAGTTAATAAAAATAAAATTTAATTCAAATTATAAAACAATAAAAGAATTAGTCCTTAATTTTTTTAAGTAAATTCTATTTATTT----ATTTAAAA------------ATTTACTAATAAGCTAAGACTACAAAAACTATTTCCTTTTTACAACTTTTAATTTTTTTTATTTTATTTCTTTCTTTACATATATATATA--AGTAAGAAATTCAAGAGAATTATTTTACTCAATAATTAAATGATCGAGTTGATACTAAATATTTTCAATACAATCAGTAACTAATTTTATTACTTCTAAATTTTATGAAAACAGATTCTCGTACATTTGGGACTTCCACACTTATTGCTAAAAATATAGGACGTATTACTCAAA
BM_R08277a_Reunion_Isl_                                                                  GTCTCCGTTTGTGGTGACATAGGTTCCTCCCTACAACTCAATTAATAATTCTTGCAAGGATGAGGTCTACTCGATAAAGAAATTTTTTCTTTTATAAAAAATTTCTTTAGTATTTAGTTTTGTCTAAAAATAGACAAAGTGATTTTTCTATAACAAAACAGTATCATTGTATATTATTTTTTCTATTTGATGCAACTCAGATTATTTTCTAATAAATTG-TTTTTATTTTTTCAAGCATTGACCTATTAATCTTTCAAATGTTAAACTAGTTAATAAAAATAAAATTTAATTCAAATTATAAAACAATAAAAGAATTAGTCCTTAATTTTTTTAAGTAAATTCTATTTATTT----ATTTAAAA------------ATTTACTAATAAGCTAAGACTACAAAAACTATTTCCTTTTTACAACTTTTAATTTTTTTTATTTTATTTCTTTCTTTACATATATATATA--AGTAAGAAATTCAAGAGAATTATTTTACTCAATAATTAAATGATCGAGTTGATACTAAATATTTTCAATACAATCAGTAACTAATTTTATTACTTCTAAATTTTATGAAAACAGATTCTCGTACATTTGGGACTTCCACACTTATTGCTAAAAATATAGGACGTATTACTCAAA
BM_1228_Japan                                                                            GTCTCCGTTTGTGGTGACATAGGTTCCTCCCTACAACTCAATTAATAATTCTTGCAAGGATGAGGTCTACTCGATAAAGAAATTTTTTCTTTTATAAAAAATTTCTTTAGTATTTAGTTTTGTCTAAAAATAGACAAAGTGATTTTTCTATAACAAAACAATATCATTGTATATTATTTTTTCTATTTGATGCAACTCAGATTATTTTCTAATAAATTG-TTTTTATTTTTTCAAGCATTGACCTATTAATCTTTCAAATGTTAAACTAGTTAATAAAAATAAAATTTAATTCAAATTATAAAACAATAAAAGAATTAGTCCTTAATTTTTTTAAGTAAATTCTATTTATTT----ATTTAAAA------------ATTTACTAATAAGCTAAGACTACAAAAACTATTTCCTTTTTACAACTTTTAATTTTTTTTATTTTATTTCTTTCTTTACATATATATATA--AGTAAGAAATTCAAGAGAATTATTTTACTCAATAATTAAATGATCGAGTTGATACTAAATATTTTCAATACAATCAGTAACTAATTTTATTACTTCTAAATTTTATGAAAACAGATTCTCGTACATTTGGGACTTCCACACTTATTGCTAAAAATATAGGACGTATTACTCAAA
CP25_S__Shetland_Isl_                                                                    NNNNNNNNNNNNNNNNNNATAGGTTCCTCCCTACAACTCAATTAATAATTCTTGCAAGGATGAGGTCTACTCGATAAAGAAATTTTTTCTTTTATAAAAAATTTCTTTAGTATTTAGTTTTGTCTAAAAATAGACAAAGTGATTTTTCTATAACAAAACAGTATCATTGTATATTATTTTTTCTATTTGATGCAACTCAGATTATTTTCTAATAAATTG-TTTTTATTTTTTCAAGCATTGACCTATTAATCTTTCAAATGTTAAACTAGTTAATAAAAATAAAATTTAATTCAAATTATAAAACAATAAAAGAATTAGTCCTTAATTTTTTTAAGTAAATTCTATTTATTTGTTTATTTAAAA------------ATTTACTAATAAGCTAAGACTACAAAAACTATTTCCTTTTTACAACTTTTAATTTTTTTTATTTTATTTCTTTCTTTACATATATATATA--AGTAAGAAATTCAAGAGAATTATTTTACTCAATAATTAAATGATCGAGTTGATACTAAATATTTTCAATACAATCAGTAACTAATTTTATTACTTCTAAATTTTATGAAAACAGATTCTCGTACATTTGGGACTTCCACACTTATTGCTAAAAATATAGGACGTATTACTCAAA
CP8_Mauna_Kea__Hawaii                                                                    GTCTCCGTTTGTGGTGACATAGGTTCCTCCCTACAACTCAATTAATAATTCTTGCAAGGATGAGGTCTACTCGATAAAGAAATTTTTTCTTTTATAAAAAATTTCTTTAGTATTTAGTTTTGTCTAAAAATAGACAAAGTGATTTTTCTATAACAAAACAATATCATTGTATATTATTTTTTCTATTTGATGCAACTCAGATTATTTTCTAATAAATTG-TTTTTATTTTTTCAAGCATTGACCTATTAATCTTTCAAATGTTAAACTAGTTAATAAAAATAAAATTTAATTCAAATTATAAAACAATAAAAGAATTAGTCCTTAATTTTTTTAAGTAAATTCTATTTATTT----ATTTAAAA------------ATTTACTAATAAGCTAAGACTACAAAAACTATTTCCTTTTTACAACTTTTAATTTTTTTTATTTTATTTCTTTCTTTACATATATATATA--AGTAAGAAATTCAAGAGAATTATTTTACTCAATAATTAAATGATCGAGTTGATACTAAATATTTTCAATACAATCAGTAACTAATTTTATTACTTCTAAATTTTATGAAAACAGATTCTCGTACATTTGGGACTTCCACACTTATTGCTAAAAATATAGGACGTATTACTCAAA
CP11_New_York__USA                                                                       GTCTCCGTTTGTGGTGACATAGGTTCCTCCCTACAACTCAATTAATAATTCTTGCAAGGATGAGGTCTACTCGATAAAGAAATTTTTTCTTTTATAAAAAATTTCTTTAGTATTTAGTTTTGTCTAAAAATAGACAAAGTGATTTTTCTATAACAAAACAATATCATTGTATATTATTTTTTCTATTTGATGCAACTCAGATTATTTTCTAATAAATTG-TTTTTATTTTTTCAAGCATTGACCTATTAATCTTTCAAATGTTAAACTAGTTAATAAAAATAAAATTTAATTCAAATTATAAAACAATAAAAGAATTAGTCCTTAATTTTTTTAAGTAAATTCTATTTATTT----ATTTAAAA------------ATTTACTAATAAGCTAAGACTACAAAAACTATTTCCTTTTTACAACTTTTAATTTTTTTTATTTTATTTCTTTCTTTACATATATATATA--AGTAAGAAATTCAAGAGAATTATTTTACTCAATAATTAAATGATCGAGTTGATACTAAATATTTTCAATACAATCAGTAACTAATTTTATTACTTCTAAATTTTATGAAAACAGATTCTCGTACATTTGGGACTTCCACACTTATTGCTAAAAATATAGGACGTATTACTCAAA
CP13_Malawi                                                                              GTCTCCGTTTGTGGTGACATAGGTTCCTCCCTACAACTCAATTAATAATTCTTGCAAGGATGAGGTCTACTCGATAAAGAAATTTTTTCTTTTATAAAAAATTTCTTTAGTATTTAGTTTTGTCTAAAAATAGACAAAGTGATTTTTCTATAACAAAACAGTATCATTGTATATTATTTTTTCTATTTGATGCAACTCAGATTATTTTCTAATAAATTG-TTTTTATTTTTTCAAGCATTGACCTATTAATCTTTCAAATGTTAAACTAGTTAATAAAAATAAAATTTAATTCAAATTATAAAACAATAAAAGAATTAGTCCTTAATTTTTTTAAGTAAATTCTATTTATTT----ATTTAAAA------------ATTTACTAATAAGCTAAGACTACAAAAACTATTTCCTTTTTACAACTTTTAATTTTTTTTATTTTATTTCTTTCTTTACATATATATATA--AGTAAGAAATTCAAGAGAATTATTTTACTCAATAATTAAATGATCGAGTTGATACTAAATATTTTCAATACAATCAGTAACTAATTTTATTACTTCTAAATTTTATGAAAACAGATTCTCGTACATTTGGGACTTCCACACTTATTGCTAAAAATATAGGACGTATTACTCAAA
CP5_Australia                                                                            GTCTCCGTTTGTGGTGACATAGGTTCCTCCCTACAACTCAATTAATAATTCTTGCAAGGATGAGGTCTACTCGATAAAGAAATTTTTTCTTTTATAAAAAATTTCTTTAGTATTTAGTTTTGTCTAAAAATAGACAAAGTGATTTTTCTATAACAAAACAGTATCATTGTATATTATTTTTTCTATTTGATGCAACTCAGATTATTTTCTAATAAATTG-TTTTTATTTTTTCAAGCATTGACCTATTAATCTTTCAAATGTTAAACTAGTTAATAAAAATAAAATTTAATTCAAATTATAAAACAATAAAAGAATTAGTCCTTAATTTTTTTAAGTAAATTCTATTTATTT----ATTTAAAA------------ATTTACTAATAAGCTAAGACTACAAAAACTATTTCCTTTTTACAACTTTTAATTTTTTTTATTTTATTTCTTTCTTTACATATATATATA--AGTAAGAAATTCAAGAGAATTATTTTACTCAATAATTAAATGATCGAGTTGATACTAAATATTTTCAATACAATCAGTAACTAATTTTATTACTTCTAAATTTTATGAAAACAGATTCTCGTACATTTGGGACTTCCACACTTATTGCTAAAAATATAGGACGTATTACTCAAA
CP44_Heard_Isl_                                                                          GTCTCCGTTTGTGGTGACATAGGTTCCTCCCTACAACTCAATTAATAATTCTTGCAAGGATGAGGTCTACTCGATAAAGAAATTTTTTCTTTTATAAAAAATTTCTTTAGTATTTAGTTTTGTCTAAAAATAGACAAAGTGATTTTTCTATAACAAAACAGTATCATTGTATATTATTTTTTCTATTTGATGCAACTCAGATTATTTTCTAATAAATTG-TTTTTATTTTTTCAAGCATTGACCTATTAATCTTTCAAATGTTAAACTAGTTAATAAAAATAAAATTTAATTCAAATTATAAAACAATAAAAGAATTAGTCCTTAATTTTTTTAAGTAAATTCTATTTATTT----ATTTAAAA------------ATTTACTAATAAGCTAAGACTACAAAAACTATTTCCTTTTTACAACTTTTAATTTTTTTTATTTTATTTCTTTCTTTACATATATATATA--AGTAAGAAATTCAAGAGAATTATTTTACTCAATAATTAAATGATCGAGTTGATACTAAATATTTTCAATACAATCAGTAACTAATTTTATTACTTCTAAATTTTATGAAAACAGATTCTCGTACATTTGGGACTTCCACACTTATTGCTAAAAATNNNNNNNNNNNNNNNNNNN
CP21_Maud_Land__Antarctica                                                               GTCTCCGTTTGTGGTGACATAGGTTCCTCCCTACAACTCAATTAATAATTCTTGCAAGGATGAGGTCTACTCGATAAAGAAATTTTTTCTTTTATAAAAAATTTCTTTAGTATTTAGTTTTGTCTAAAAATAGACAAAGTGATTTTTCTATAACAAAACAGTATCATTGTATATTATTTTTTCTATTTGATGCAACTCAGATTATTTTCTAATAAATTG-TTTTTATTTTTTCAAGCATTGACCTATTAATCTTTCAAATGTTAAACTAGTTAATAAAAATAAAATTTAATTCAAATTATAAAACAATAAAAGAATTAGTCCTTAATTTTTTTAAGTAAATTCTATTTATTT----ATTTAAAA------------ATTTACTAATAAGCTAAGACTACAAAAACTATTTCCTTTTTACAACTTTTAATTTTTTTTATTTTATTTCTTTCTTTACATATATATATA--AGTAAGAAATTCAAGAGAATTATTTTACTCAATAATTAAATGATCGAGTTGATACTAAATATTTTCAATACAATCAGTAACTAATTTTATTACTTCTAAATTTTATGAAAACAGATTCTCGTACATTTGGGACTTCCACACTTATTGCTAAAAATATAGGNNNNNNNNNNNNNN
CP39_Heard_Isl_                                                                          GTCTCCGTTTGTGGTGACATAGGTTCCTCCCTACAACTCAATTAATAATTCTTGCAAGGATGAGGTCTACTCGATAAAGAAATTTTTTCTTTTATAAAAAATTTCTTTAGTATTTAGTTTTGTCTAAAAATAGACAAAGTGATTTTTCTATAACAAAACAGTATCATTGTATATTATTTTTTCTATTTGATGCAACTCAGATTATTTTCTAATAAATTG-TTTTTATTTTTTCAAGCATTGACCTATTAATCTTTCAAATGTTAAACTAGTTAATAAAAATAAAATTTAATTCAAATTATAAAACAATAAAAGAATTAGTCCTTAATTTTTTTAAGTAAATTCTATTTATTT----ATTTAAAA------------ATTTACTAATAAGCTAAGACTACAAAAACTATTTCCTTTTTACAACTTTTAATTTTTTTTATTTTATTTCTTTCTTTACATATATATATA--AGTAAGAAATTCAAGAGAATTATTTTACTCAATAATTAAATGATCGAGTTGATACTAAATATTTTCAATACAATCAGTAACTAATTTTATTACTTCTAAATTTTATGAAAACAGATTCTCGTACATTTGGGACTTCCACACTTATTGCTAAAAATATANNNNNNNNNNNNNNNN
CP32_Ant_Peninsula                                                                       GTCTCCGTTTGTGGTGACATAGGTTCCTCCCTACAACTCAATTAATAATTCTTGCAAGGATGAGGTCTACTCGATAAAGAAATTTTTTCTTTTATAAAAAATTTCTTTAGTATTTAGTTTTGTCTAAAAATAGACAAAGTGATTTTTCTATAACAAAACAGTATCATTGTATATTATTTTTTCTATTTGATGCAACTCAGATTATTTTCTAATAAATTG-TTTTTATTTTTTCAAGCATTGACCTATTAATCTTTCAAATGTTAAACTAGTTAATAAAAATAAAATTTAATTCAAATTATAAAACAATAAAAGAATTAGTCCTTAATTTTTTTAAGTAAATTCTATTTATTTGTTTATTTAAAA------------ATTTACTAATAAGCTAAGACTACAAAAACTATTTCCTTTTTACAACTTTTAATTTTTTTTATTTTATTTCTTTCTTTACATATATATATA--AGTAAGAAATTCAAGAGAATTATTTTACTCAATAATTAAATGATCGAGTTGATACTAAATATTTTCAATACAATCAGTAACTAATTTTATTACTTCTAAATTTTATGAAAACAGATTCTCGTACATTTGGGACTTCCACACTTATTGCTAAAAATATAGGANNNNNNNNNNNNN
CP28_Ant__Peninsula                                                                      GTCTCCGTTTGTGGTGACATAGGTTCCTCCCTACAACTCAATTAATAATTCTTGCAAGGATGAGGTCTACTCGATAAAGAAATTTTTTCTTTTATAAAAAATTTCTTTAGTATTTAGTTTTGTCTAAAAATAGACAAAGTGATTTTTCTATAACAAAACAGTATCATTGTATATTATTTTTTCTATTTGATGCAACTCAGATTATTTTCTAATAAATTG-TTTTTATTTTTTCAAGCATTGACCTATTAATCTTTCAAATGTTAAACTAGTTAATAAAAATAAAATTTAATTCAAATTATAAAACAATAAAAGAATTAGTCCTTAATTTTTTTAAGTAAATTCTATTTATTTGTTTATTTAAAA------------ATTTACTAATAAGCTAAGACTACAAAAACTATTTCCTTTTTACAACTTTTAATTTTTTTTATTTTATTTCTTTCTTTACATATATATATA--AGTAAGAAATTCAAGAGAATTATTTTACTCAATAATTAAATGATCGAGTTGATACTAAATATTTTCAATACAATCAGTAACTAATTTTATTACTTCTAAATTTTATGAAAACAGATTCTCGTACATTTGGGACTTCCACACTTATTGCTAAAAATATAGNNNNNNNNNNNNNNN
CP30_S__Sandwich_Isl_                                                                    GTCTCCGTTTGTGGTGACATAGGTTCCTCCCTACAACTCAATTAATAATTCTTGCAAGGATGAGGTCTACTCGATAAAGAAATTTTTTCTTTTATAAAAAATTTCTTTAGTATTTAGTTTTGTCTAAAAATAGACAAAGTGATTTTTCTATAACAAAACAGTATCATTGTATATTATTTTTTCTATTTGATGCAACTCAGATTATTTTCTAATAAATTG-TTTTTATTTTTTCAAGCATTGACCTATTAATCTTTCAAATGTTAAACTAGTTAATAAAAATAAAATTTAATTCAAATTATAAAACAATAAAAGAATTAGTCCTTAATTTTTTTAAGTAAATTCTATTTATTTGTTTATTTAAAA------------ATTTACTAATAAGCTAAGACTACAAAAACTATTTCCTTTTTACAACTTTTAATTTTTTTTATTTTATTTCTTTCTTTACATATATATATA--AGTAAGAAATTCAAGAGAATTATTTTACTCAATAATTAAATGATCGAGTTGATACTAAATATTTTCAATACAATCAGTAACTAATTTTATTACTTCTAAATTTTATGAAAACAGATTCTCGTACATTTGGGACTTCCACACTTATTGCTAANNNNNNNNNNNNNNNNNNNNNNN
CP34_Pr__Elisabeth_Land__Antarctica                                                      GTCTCCGTTTGTGGTGACATAGGTTCCTCCCTACAACTCAATTAATAATTCTTGCAAGGATGAGGTCTACTCGATAAAGAAATTTTTTCTTTTATAAAAAATTTCTTTAGTATTTAGTTTTGTCTAAAAATAGACAAAGTGATTTTTCTATAACAAAACAGTATCATTGTATATTATTTTTTCTATTTGATGCAACTCAGATTATTTTCTAATAAATTG-TTTTTATTTTTTCAAGCATTGACCTATTAATCTTTCAAATGTTAAACTAGTTAATAAAAATAAAATTTAATTCAAATTATAAAACAATAAAAGAATTAGTCCTTAATTTTTTTAAGTAAATTCTATTTATTTGTTTATTTAAAA------------ATTTACTAATAAGCTAAGACTACAAAAACTATTTCCTTTTTACAACTTTTAATTTTTTTTATTTTATTTCTTTCTTTACATATATATATA--AGTAAGAAATTCAAGAGAATTATTTTACTCAATAATTAAATGATCGAGTTGATACTAAATATTTTCAATACAATCAGTAACTAATTTTATTACTTCTAAATTTTATGAAAACAGATTCTCGTACATTTGGGACTTCCACACTTATTGCTAAAAATATAGNNNNNNNNNNNNNNN
AY881062_Morocco                                                                         GTCTCCGTTTGTGGTGACATAGGTTCCTCCCTACAACTCAATTAATAATTCTTGCAAGGATGAGGTCTACTCGATAAAGAAATTTTTTCTTTTATAAAAAATTTCTTTAGTATTTAGTTTTGTCTAAAAATAGACAAAGTGATTTTTCTATAACAAAACAATATCATTGTATATTATTTTTTCTATTTGATGCAACTCAGATTATTTTCTAATAAATTG-TTTTTATTTTTTCAAGCATTGACCTATTAATCTTTCAAATGTTAAACTAGTTAATAAAAATAAAATTTAATTCAAATTATAAAACAATAAAAGAATTAGTCCTTAATTTTTTTAAGTAAATTCTATTTATTTATTTATTTAAAA------------ATTTACTAATAAGCTAAGACTACAAAAACTATTTCCTTTTTACAACTTTTAATTTTTTTTATTTTATTTCTTTCTTTACATATATATATA--AGTAAGAAATTCAAGAGAATTATTTTACTCAATAATTAAATGATCGAGTTGATACTAAATATTTTCAATACAATCAGTAACTAATTTTATTACTTCTAAATTTTATGAAAACAGATTCTCGTACATTTGGGACTTCCACACTTATTGCTAAAAATATAGGACGTATTACTCAAA
AY881061_Arizona__USA                                                                    GTCTCCGTTTGTGGTGACATAGGTTCCTCCCTACAACTCAATTAATAATTCTTGCAAGGATGAGGTCTACTCGATAAAGAAATTTTTTCTTTTATAAAAAATTTCTTTAGTATTTAGTTTTGTCTAAAAATAGACAAAGTGATTTTTCTATAACAAAACAATATCATTGTATATTATTTTTTCTATTTGATGCAACTCAGATTATTTTCTAATAAATTG-TTTTTATTTTTTCAAGCATTGACCTATTAATCTTTCAAATGTTAAACTAGTTAATAAAAATAAAATTTAATTCAAATTATAAAACAATAAAAGAATTAGTCCTTAATTTTTTTAAGTAAATTCTATTTATTTATTTATTTAAAA------------ATTTACTAATAAGCTAAGACTACAAAAACTATTTCCTTTTTACAACTTTTAATTTTTTTTATTTTATTTCTTTCTTTACATATATATATA--AGTAAGAAATTCAAGAGAATTATTTTACTCAATAATTAAATGATCGAGTTGATACTAAATATTTTCAATACAATCAGTAACTAATTTTATTACTTCTAAATTTTATGAAAACAGATTCTCGTACATTTGGGACTTCCACACTTATTGCTAAAAATATAGGACGTATTACTCAAA
AY881044_Ecuador                                                                         GTCTCCGTTTGTGGTGACATAGGTTCCTCCCTACAACTCAATTAATAATTCTTGCAAGGATGAGGTCTACTCGATAAAGAAATTTTTTCTTTTATAAAAAATTTCTTTAGTATTTAGTTTTGTCTAAAAATAGACAAAGTGATTTTTCTATAACAAAACAATATCATTGTATATTATTTTTTCTATTTGATGCAACTCAGATTATTTTCTAATAAATTG-TTTTTATTTTTTCAAGCATTGACCTATTAATCTTTCAAATGTTAAACTAGTTAATAAAAATAAAATTTAATTCAAATTATAAAACAATAAAAGAATTAGTCCTTAATTTTTTTAAGTAAATTCTATTTATTTATTTATTTAAAA------------ATTTACTAATAAGCTAAGACTACAAAAACTATTTCCTTTTTACAACTTTTAATTTTTTTTATTTTATTTCTTTCTTTACATATATATATA--AGTAAGAAATTCAAGAGAATTATTTTACTCAATAATTAAATGATCGAGTTGATACTAAATATTTTCAATACAATCAGTAACTAATTTTATTACTTCTAAATTTTATGAAAACAGATTCTCGTACATTTGGGACTTCCACACTTATTGCTAAAAATATAGGACGTATTACTCAAA
AY881038_Colorado__USA                                                                   GTCTCCGTTTGTGGTGACATAGGTTCCTCCCTACAACTCAATTAATAATTCTTGCAAGGATGAGGTCTACTCGATAAAGAAATTTTTTCTTTTATAAAAAATTTCTTTAGTATTTAGTTTTGTCTAAAAATAGACAAAGTGATTTTTCTATAACAAAACAATATCATTGTATATTATTTTTTCTATTTGATGCAACTCAGATTATTTTCTAATAAATTG-TTTTTATTTTTTCAAGCATTGACCTATTAATCTTTCAAATGTTAAACTAGTTAATAAAAATAAAATTTAATTCAAATTATAAAACAATAAAAGAATTAGTCCTTAATTTTTTTAAGTAAATTCTATTTATTTATTTATTTAAAA------------ATTTACTAATAAGCTAAGACTACAAAAACTATTTCCTTTTTACAACTTTTAATTTTTTTTATTTTATTTCTTTCTTTACATATATATATA--AGTAAGAAATTCAAGAGAATTATTTTACTCAATAATTAAATGATCGAGTTGATACTAAATATTTTCAATACAATCAGTAACTAATTTTATTACTTCTAAATTTTATGAAAACAGATTCTCGTACATTTGGGACTTCCACACTTATTGCTAAAAATATAGGACGTATTACTCAAA
AY881043_Oregon__USA                                                                     GTCTCCGTTTGTGGTGACATAGGTTCCTCCCTACAACTCAATTAATAATTCTTGCAAGGATGAGGTCTACTCGATAAAGAAATTTTTTCTTTTATAAAAAATTTCTTTAGTATTTAGTTTTGTCTAAAAATAGACAAAGTGATTTTTCTATAACAAAACAGTATCATTGTATATTATTTTTTCTATTTGATGCAACTCAGATTATTTTCTAATAAATTG-TTTTTATTTTTTCAAGCATTGACCTATTAATCTTTCAAATGTTAAACTAGTTAATAAAAATAAAATTTAATTCAAATTATAAAACAATAAAAGAATTAGTCCTTAATTTTTTTAAGTAAATTCTATTTATTTATTTATTTAAAA------------ATTTACTAATAAGCTAAGACTACAAAAACTATTTCCTTTTTACAACTTTTAATTTTTTTTATTTTATTTCTTTCTTTACATATATATATA--AGTAAGAAATTCAAGAGAATTATTTTACTCAATAATTAAATGATCGAGTTGATACTAAATATTTTCAATACAATCAGTAACTAATTTTATTACTTCTAAATTTTATGAAAACAGATTCTCGTACATTTGGGACTTCCACACTTATTGCTAAAAATATAGGACGTATTACTCAAA
AY881037_California__USA_                                                                GTCTCCGTTTGTGGTGACATAGGTTCCTCCCTACAACTCAATTAATAATTCTTGCAAGGATGAGGTCTACTCGATAAAGAAATTTTTTCTTTTATAAAAAATTTCTTTAGTATTTAGTTTTGTCTAAAAATAGACAAAGTGATTTTTCTATAACAAAACAGTATCATTGTATATTATTTTTTCTATTTGATGCAACTCAGATTATTTTCTAATAAATTG-TTTTTATTTTTTCAAGCATTGACCTATTAATCTTTCAAATGTTAAACTAGTTAATAAAAATAAAATTTAATTCAAATTATAAAACAATAAAAGAATTAGTCCTTAATTTTTTTAAGTAAATTCTATTTATTTATTTATTTAAAA------------ATTTACTAATAAGCTAAGACTACAAAAACTATTTCCTTTTTACAACTTTTAATTTTTTTTATTTTATTTCTTTCTTTACATATATATATA--AGTAAGAAATTCAAGAGAATTATTTTACTCAATAATTAAATGATCGAGTTGATACTAAATATTTTCAATACAATCAGTAACTAATTTTATTACTTCTAAATTTTATGAAAACAGATTCTCGTACATTTGGGACTTCCACACTTATTGCTAAAAATATAGGACGTATTACTCAAA
AY881058_India                                                                           GTCTCCGTTTGTGGTGACATAGGTTCCTCCCTACAACTCAATTAATAATTCTTGCAAGGATGAGGTCTACTCGATAAAGAAATTTTTTCTTTTATAAAAAATTTCTTTAGTATTTAGTTTTGTCTAAAAATAGACAAAGTGATTTTTCTATAACAAAACAGTATCATTGTATATTATTTTTTCTATTTGATGCAACTCAGATTATTTTCTAATAAATTG-TTTTTATTTTTTCAAGCATTGACCTATTAATCTTTCAAATGTTAAACTAGTTAATAAAAATAAAATTTAATTCAAATTATAAAACAATAAAAGAATTAGTCCTTAATTTTTTTAAGTAAATTCTATTTATTTGTTTATTTAAAA------------ATTTACTAATAAGCTAAGACTACAAAAACTATTTCCTTTTTACAACTTTTAATTTTTTTTATTTTATTTCTTTCTTTACATATATATATA--AGTAAGAAATTCAAGAGAATTATTTTACTCAATAATTAAATGATCGAGTTGATACTAAATATTTTCAATACAATCAGTAACTAATTTTATTACTTCTAAATTTTATGAAAACAGATTCTCGTACATTTGGGACTTCCACACTTATTGCTAAAAATATAGGACGTATTACTCAAA
AY881047_Illinois__USA                                                                   GTCTCCGTTTGTGGTGACATAGGTTCCTCCCTACAACTCAATTAATAATTCTTGCAAGGATGAGGTCTACTCGATAAAGAAATTTTTTCTTTTATAAAAAATTTCTTTAGTATTTAGTTTTGTCTAAAAATAGACAAAGTGATTTTTCTATAACAAAACAGTATCATTGTATATTATTTTTTCTATTTGATGCAACTCAGATTATTTTCTAATAAATTG-TTTTTATTTTTTCAAGCATTGACCTATTAATCTTTCAAATGTTAAACTAGTTAATAAAAATAAAATTTAATTCAAATTATAAAACAATAAAAGAATTAGTCCTTAATTTTTTTAAGTAAATTCTATTTATTTGTTTATTTAAAA------------ATTTACTAATAAGCTAAGACTACAAAAACTATTTCCTTTTTACAACTTTTAATTTTTTTTATTTTATTTCTTTCTTTACATATATATATA--AGTAAGAAATTCAAGAGAATTATTTTACTCAATAATTAAATGATCGAGTTGATACTAAATATTTTCAATACAATCAGTAACTAATTTTATTACTTCTAAATTTTATGAAAACAGATTCTCGTACATTTGGGACTTCCACACTTATTGCTAAAAATATAGGACGTATTACTCAAA
AY881036_Alaska__USA                                                                     GTCTCCGTTTGTGGTGACATAGGTTCCTCCCTACAACTCAATTAATAATTCTTGCAAGGATGAGGTCTACTCGATAAAGAAATTTTTTCTTTTATAAAAAATTTCTTTAGTATTTAGTTTTGTCTAAAAATAGACAAAGTGATTTTTCTATAACAAAACAGTATCATTGTATATTATTTTTTCTATTTGATGCAACTCAGATTATTTTCTAATAAATTG-TTTTTATTTTTTCAAGCATTGACCTATTAATCTTTCAAATGTTAAACTAGTTAATAAAAATAAAATTTAATTCAAATTATAAAACAATAAAAGAATTAGTCCTTAATTTTTTTAAGTAAATTCTATTTATTTGTTTATTTAAAA------------ATTTACTAATAAGCTAAGACTACAAAAACTATTTCCTTTTTACAACTTTTAATTTTTTTTATTTTATTTCTTTCTTTACATATATATATA--AGTAAGAAATTCAAGAGAATTATTTTACTCAATAATTAAATGATCGAGTTGATACTAAATATTTTCAATACAATCAGTAACTAATTTTATTACTTCTAAATTTTATGAAAACAGATTCTCGTACATTTGGGACTTCCACACTTATTGCTAAAAATATAGGACGTATTACTCAAA
AY881060_New_York__USA                                                                   GTCTCCGTTTGTGGTGACATAGGTTCCTCCCTACAACTCAATTAATAATTCTTGCAAGGATGAGGTCTACTCGATAAAGAAATTTTTTCTTTTATAAAAAATTTCTTTAGTATTTAGTTTTGTCTAAAAATAGACAAAGTGATTTTTCTATAACAAAACAATATCATTGTATATTATTTTTTCTATTTGATGCAACTCAGATTATTTTCTAATAAATTG-TTTTTATTTTTTCAAGCATTGACCTATTAATCTTTCAAATGTTAAACTAGTTAATAAAAATAAAATTTAATTCAAATTATAAAACAATAAAAGAATTAGTCCTTAATTTTTTTAAGTAAATTCTATTTATTT----ATTTAAAA------------ATTTACTAATAAGCTAAGACTACAAAAACTATTTCCTTTTTACAACTTTTAATTTTTTTTATTTTATTTCTTTCTTTACATATATATATA--AGTAAGAAATTCAAGAGAATTATTTTACTCAATAATTAAATGATCGAGTTGATACTAAATATTTTCAATACAATCAGTAACTAATTTTATTACTTCTAAATTTTATGAAAACAGATTCTCGTACATTTGGGACTTCCACACTTATTGCTAAAAATATAGGACGTATTACTCAAA
AY881055_Germany                                                                         GTCTCCGTTTGTGGTGACATAGGTTCCTCCCTACAACTCAATTAATAATTCTTGCAAGGATGAGGTCTACTCGATAAAGAAATTTTTTCTTTTATAAAAAATTTCTTTAGTATTTAGTTTTGTCTAAAAATAGACAAAGTGATTTTTCTATAACAAAACAATATCATTGTATATTATTTTTTCTATTTGATGCAACTCAGATTATTTTCTAATAAATTG-TTTTTATTTTTTCAAGCATTGACCTATTAATCTTTCAAATGTTAAACTAGTTAATAAAAATAAAATTTAATTCAAATTATAAAACAATAAAAGAATTAGTCCTTAATTTTTTTAAGTAAATTCTATTTATTT----ATTTAAAA------------ATTTACTAATAAGCTAAGACTACAAAAACTATTTCCTTTTTACAACTTTTAATTTTTTTTATTTTATTTCTTTCTTTACATATATATATA--AGTAAGAAATTCAAGAGAATTATTTTACTCAATAATTAAATGATCGAGTTGATACTAAATATTTTCAATACAATCAGTAACTAATTTTATTACTTCTAAATTTTATGAAAACAGATTCTCGTACATTTGGGACTTCCACACTTATTGCTAAAAATATAGGACGTATTACTCAAA
AY881054_Alberta__Canada                                                                 GTCTCCGTTTGTGGTGACATAGGTTCCTCCCTACAACTCAATTAATAATTCTTGCAAGGATGAGGTCTACTCGATAAAGAAATTTTTTCTTTTATAAAAAATTTCTTTAGTATTTAGTTTTGTCTAAAAATAGACAAAGTGATTTTTCTATAACAAAACAATATCATTGTATATTATTTTTTCTATTTGATGCAACTCAGATTATTTTCTAATAAATTG-TTTTTATTTTTTCAAGCATTGACCTATTAATCTTTCAAATGTTAAACTAGTTAATAAAAATAAAATTTAATTCAAATTATAAAACAATAAAAGAATTAGTCCTTAATTTTTTTAAGTAAATTCTATTTATTT----ATTTAAAA------------ATTTACTAATAAGCTAAGACTACAAAAACTATTTCCTTTTTACAACTTTTAATTTTTTTTATTTTATTTCTTTCTTTACATATATATATA--AGTAAGAAATTCAAGAGAATTATTTTACTCAATAATTAAATGATCGAGTTGATACTAAATATTTTCAATACAATCAGTAACTAATTTTATTACTTCTAAATTTTATGAAAACAGATTCTCGTACATTTGGGACTTCCACACTTATTGCTAAAAATATAGGACGTATTACTCAAA
AY881050_Siberia__Russia                                                                 GTCTCCGTTTGTGGTGACATAGGTTCCTCCCTACAACTCAATTAATAATTCTTGCAAGGATGAGGTCTACTCGATAAAGAAATTTTTTCTTTTATAAAAAATTTCTTTAGTATTTAGTTTTGTCTAAAAATAGACAAAGTGATTTTTCTATAACAAAACAATATCATTGTATATTATTTTTTCTATTTGATGCAACTCAGATTATTTTCTAATAAATTG-TTTTTATTTTTTCAAGCATTGACCTATTAATCTTTCAAATGTTAAACTAGTTAATAAAAATAAAATTTAATTCAAATTATAAAACAATAAAAGAATTAGTCCTTAATTTTTTTAAGTAAATTCTATTTATTT----ATTTAAAA------------ATTTACTAATAAGCTAAGACTACAAAAACTATTTCCTTTTTACAACTTTTAATTTTTTTTATTTTATTTCTTTCTTTACATATATATATA--AGTAAGAAATTCAAGAGAATTATTTTACTCAATAATTAAATGATCGAGTTGATACTAAATATTTTCAATACAATCAGTAACTAATTTTATTACTTCTAAATTTTATGAAAACAGATTCTCGTACATTTGGGACTTCCACACTTATTGCTAAAAATATAGGACGTATTACTCAAA
AY881042_New_York__USA                                                                   GTCTCCGTTTGTGGTGACATAGGTTCCTCCCTACAACTCAATTAATAATTCTTGCAAGGATGAGGTCTACTCGATAAAGAAATTTTTTCTTTTATAAAAAATTTCTTTAGTATTTAGTTTTGTCTAAAAATAGACAAAGTGATTTTTCTATAACAAAACAATATCATTGTATATTATTTTTTCTATTTGATGCAACTCAGATTATTTTCTAATAAATTG-TTTTTATTTTTTCAAGCATTGACCTATTAATCTTTCAAATGTTAAACTAGTTAATAAAAATAAAATTTAATTCAAATTATAAAACAATAAAAGAATTAGTCCTTAATTTTTTTAAGTAAATTCTATTTATTT----ATTTAAAA------------ATTTACTAATAAGCTAAGACTACAAAAACTATTTCCTTTTTACAACTTTTAATTTTTTTTATTTTATTTCTTTCTTTACATATATATATA--AGTAAGAAATTCAAGAGAATTATTTTACTCAATAATTAAATGATCGAGTTGATACTAAATATTTTCAATACAATCAGTAACTAATTTTATTACTTCTAAATTTTATGAAAACAGATTCTCGTACATTTGGGACTTCCACACTTATTGCTAAAAATATAGGACGTATTACTCAAA
AY881041_Sweden                                                                          GTCTCCGTTTGTGGTGACATAGGTTCCTCCCTACAACTCAATTAATAATTCTTGCAAGGATGAGGTCTACTCGATAAAGAAATTTTTTCTTTTATAAAAAATTTCTTTAGTATTTAGTTTTGTCTAAAAATAGACAAAGTGATTTTTCTATAACAAAACAATATCATTGTATATTATTTTTTCTATTTGATGCAACTCAGATTATTTTCTAATAAATTG-TTTTTATTTTTTCAAGCATTGACCTATTAATCTTTCAAATGTTAAACTAGTTAATAAAAATAAAATTTAATTCAAATTATAAAACAATAAAAGAATTAGTCCTTAATTTTTTTAAGTAAATTCTATTTATTT----ATTTAAAA------------ATTTACTAATAAGCTAAGACTACAAAAACTATTTCCTTTTTACAACTTTTAATTTTTTTTATTTTATTTCTTTCTTTACATATATATATA--AGTAAGAAATTCAAGAGAATTATTTTACTCAATAATTAAATGATCGAGTTGATACTAAATATTTTCAATACAATCAGTAACTAATTTTATTACTTCTAAATTTTATGAAAACAGATTCTCGTACATTTGGGACTTCCACACTTATTGCTAAAAATATAGGACGTATTACTCAAA
AY881039_Liaoning__China                                                                 GTCTCCGTTTGTGGTGACATAGGTTCCTCCCTACAACTCAATTAATAATTCTTGCAAGGATGAGGTCTACTCGATAAAGAAATTTTTTCTTTTATAAAAAATTTCTTTAGTATTTAGTTTTGTCTAAAAATAGACAAAGTGATTTTTCTATAACAAAACAATATCATTGTATATTATTTTTTCTATTTGATGCAACTCAGATTATTTTCTAATAAATTG-TTTTTATTTTTTCAAGCATTGACCTATTAATCTTTCAAATGTTAAACTAGTTAATAAAAATAAAATTTAATTCAAATTATAAAACAATAAAAGAATTAGTCCTTAATTTTTTTAAGTAAATTCTATTTATTT----ATTTAAAA------------ATTTACTAATAAGCTAAGACTACAAAAACTATTTCCTTTTTACAACTTTTAATTTTTTTTATTTTATTTCTTTCTTTACATATATATATA--AGTAAGAAATTCAAGAGAATTATTTTACTCAATAATTAAATGATCGAGTTGATACTAAATATTTTCAATACAATCAGTAACTAATTTTATTACTTCTAAATTTTATGAAAACAGATTCTCGTACATTTGGGACTTCCACACTTATTGCTAAAAATATAGGACGTATTACTCAAA
AY881035_Nova_Scotia__Canada                                                             GTCTCCGTTTGTGGTGACATAGGTTCCTCCCTACAACTCAATTAATAATTCTTGCAAGGATGAGGTCTACTCGATAAAGAAATTTTTTCTTTTATAAAAAATTTCTTTAGTATTTAGTTTTGTCTAAAAATAGACAAAGTGATTTTTCTATAACAAAACAATATCATTGTATATTATTTTTTCTATTTGATGCAACTCAGATTATTTTCTAATAAATTG-TTTTTATTTTTTCAAGCATTGACCTATTAATCTTTCAAATGTTAAACTAGTTAATAAAAATAAAATTTAATTCAAATTATAAAACAATAAAAGAATTAGTCCTTAATTTTTTTAAGTAAATTCTATTTATTT----ATTTAAAA------------ATTTACTAATAAGCTAAGACTACAAAAACTATTTCCTTTTTACAACTTTTAATTTTTTTTATTTTATTTCTTTCTTTACATATATATATA--AGTAAGAAATTCAAGAGAATTATTTTACTCAATAATTAAATGATCGAGTTGATACTAAATATTTTCAATACAATCAGTAACTAATTTTATTACTTCTAAATTTTATGAAAACAGATTCTCGTACATTTGGGACTTCCACACTTATTGCTAAAAATATAGGACGTATTACTCAAA
AY881033_France                                                                          GTCTCCGTTTGTGGTGACATAGGTTCCTCCCTACAACTCAATTAATAATTCTTGCAAGGATGAGGTCTACTCGATAAAGAAATTTTTTCTTTTATAAAAAATTTCTTTAGTATTTAGTTTTGTCTAAAAATAGACAAAGTGATTTTTCTATAACAAAACAATATCATTGTATATTATTTTTTCTATTTGATGCAACTCAGATTATTTTCTAATAAATTG-TTTTTATTTTTTCAAGCATTGACCTATTAATCTTTCAAATGTTAAACTAGTTAATAAAAATAAAATTTAATTCAAATTATAAAACAATAAAAGAATTAGTCCTTAATTTTTTTAAGTAAATTCTATTTATTT----ATTTAAAA------------ATTTACTAATAAGCTAAGACTACAAAAACTATTTCCTTTTTACAACTTTTAATTTTTTTTATTTTATTTCTTTCTTTACATATATATATA--AGTAAGAAATTCAAGAGAATTATTTTACTCAATAATTAAATGATCGAGTTGATACTAAATATTTTCAATACAATCAGTAACTAATTTTATTACTTCTAAATTTTATGAAAACAGATTCTCGTACATTTGGGACTTCCACACTTATTGCTAAAAATATAGGACGTATTACTCAAA
AY881032_Germany                                                                         GTCTCCGTTTGTGGTGACATAGGTTCCTCCCTACAACTCAATTAATAATTCTTGCAAGGATGAGGTCTACTCGATAAAGAAATTTTTTCTTTTATAAAAAATTTCTTTAGTATTTAGTTTTGTCTAAAAATAGACAAAGTGATTTTTCTATAACAAAACAATATCATTGTATATTATTTTTTCTATTTGATGCAACTCAGATTATTTTCTAATAAATTG-TTTTTATTTTTTCAAGCATTGACCTATTAATCTTTCAAATGTTAAACTAGTTAATAAAAATAAAATTTAATTCAAATTATAAAACAATAAAAGAATTAGTCCTTAATTTTTTTAAGTAAATTCTATTTATTT----ATTTAAAA------------ATTTACTAATAAGCTAAGACTACAAAAACTATTTCCTTTTTACAACTTTTAATTTTTTTTATTTTATTTCTTTCTTTACATATATATATA--AGTAAGAAATTCAAGAGAATTATTTTACTCAATAATTAAATGATCGAGTTGATACTAAATATTTTCAATACAATCAGTAACTAATTTTATTACTTCTAAATTTTATGAAAACAGATTCTCGTACATTTGGGACTTCCACACTTATTGCTAAAAATATAGGACGTATTACTCAAA
AY881056_Pennsylvania__USA                                                               NNNNNNNNNNNNNNNNNNNNNNNNNCCTCCCTACAACTCAATTAATAATTCTTGCAAGGATGAGGTCTACTCGATAAAGAAATTTTTTCTTTTATAAAAAATTTCTTTAGTATTTAGTTTTGTCTAAAAATAGACAAAGTGATTTTTCTATAACAAAACAATATCATTGTATATTATTTTTTCTATTTGATGCAACTCAGATTATTTTCTAATAAATTG-TTTTTATTTTTTCAAGCATTGACCTATTAATCTTTCAAATGTTAAACTAGTTAATAAAAATAAAATTTAATTCAAATTATAAAACAATAAAAGAATTAGTCCTTAATTTTTTTAAGTAAATTCTATTTATTT----ATTTAAAA------------ATTTACTAATAAGCTAAGACTACAAAAACTATTTCCTTTTTACAACTTTTAATTTTTTTTATTTTATTTCTTTCTTTACATATATATATA--AGTAAGAAATTCAAGAGAATTATTTTACTCAATAATTAAATGATCGAGTTGATACTAAATATTTTCAATACAATCAGTAACTAATTTTATTACTTCTAAATTTTATGAAAACAGATTCTCGTACATTTGGGACTTCCACACTTATTGCTAAAAATATAGGACGTATTACTCAAA
AY881053_Kangaroo_Isl___Australia                                                        GTCTCCGTTTGTGGTGACATAGGTTCCTCCCTACAACTCAATTAATAATTCTTGCAAGGATGAGGTCTACTCGATAAAGAAATTTTTTCTTTTATAAAAAATTTCTTTAGTATTTAGTTTTGTCTAAAAATAGACAAAGTGATTTTTCTATAACAAAACAGTATCATTGTATATTATTTTTTCTATTTGATGCAACTCAGATTATTTTCTAATAAATTG-TTTTTATTTTTTCAAGCATTGACCTATTAATCTTTCAAATGTTAAACTAGTTAATAAAAATAAAATTTAATTCAAATTATAAAACAATAAAAGAATTAGTCCTTAATTTTTTTAAGTAAATTCTATTTATTT----ATTTAAAA------------ATTTACTAATAAGCTAAGACTACAAAAACTATTTCCTTTTTACAACTTTTAATTTTTTTTATTTTATTTCTTTCTTTACATATATATATA--AGTAAGAAATTCAAGAGAATTATTTTACTCAATAATTAAATGATCGAGTTGATACTAAATATTTTCAATACAATCAGTAACTAATTTTATTACTTCTAAATTTTATGAAAACAGATTCTCGTACATTTGGGACTTCCACACTTATTGCTAAAAATATAGGACGTATTACTCAAA
AY881051_Tasmania__Australia                                                             GTCTCCGTTTGTGGTGACATAGGTTCCTCCCTACAACTCAATTAATAATTCTTGCAAGGATGAGGTCTACTCGATAAAGAAATTTTTTCTTTTATAAAAAATTTCTTTAGTATTTAGTTTTGTCTAAAAATAGACAAAGTGATTTTTCTATAACAAAACAGTATCATTGTATATTATTTTTTCTATTTGATGCAACTCAGATTATTTTCTAATAAATTG-TTTTTATTTTTTCAAGCATTGACCTATTAATCTTTCAAATGTTAAACTAGTTAATAAAAATAAAATTTAATTCAAATTATAAAACAATAAAAGAATTAGTCCTTAATTTTTTTAAGTAAATTCTATTTATTT----ATTTAAAA------------ATTTACTAATAAGCTAAGACTACAAAAACTATTTCCTTTTTACAACTTTTAATTTTTTTTATTTTATTTCTTTCTTTACATATATATATA--AGTAAGAAATTCAAGAGAATTATTTTACTCAATAATTAAATGATCGAGTTGATACTAAATATTTTCAATACAATCAGTAACTAATTTTATTACTTCTAAATTTTATGAAAACAGATTCTCGTACATTTGGGACTTCCACACTTATTGCTAAAAATATAGGACGTATTACTCAAA
AY881049_Australia                                                                       GTCTCCGTTTGTGGTGACATAGGTTCCTCCCTACAACTCAATTAATAATTCTTGCAAGGATGAGGTCTACTCGATAAAGAAATTTTTTCTTTTATAAAAAATTTCTTTAGTATTTAGTTTTGTCTAAAAATAGACAAAGTGATTTTTCTATAACAAAACAGTATCATTGTATATTATTTTTTCTATTTGATGCAACTCAGATTATTTTCTAATAAATTG-TTTTTATTTTTTCAAGCATTGACCTATTAATCTTTCAAATGTTAAACTAGTTAATAAAAATAAAATTTAATTCAAATTATAAAACAATAAAAGAATTAGTCCTTAATTTTTTTAAGTAAATTCTATTTATTT----ATTTAAAA------------ATTTACTAATAAGCTAAGACTACAAAAACTATTTCCTTTTTACAACTTTTAATTTTTTTTATTTTATTTCTTTCTTTACATATATATATA--AGTAAGAAATTCAAGAGAATTATTTTACTCAATAATTAAATGATCGAGTTGATACTAAATATTTTCAATACAATCAGTAACTAATTTTATTACTTCTAAATTTTATGAAAACAGATTCTCGTACATTTGGGACTTCCACACTTATTGCTAAAAATATAGGACGTATTACTCAAA
AY881048_Chile                                                                           GTCTCCGTTTGTGGTGACATAGGTTCCTCCCTACAACTCAATTAATAATTCTTGCAAGGATGAGGTCTACTCGATAAAGAAATTTTTTCTTTTATAAAAAATTTCTTTAGTATTTAGTTTTGTCTAAAAATAGACAAAGTGATTTTTCTATAACAAAACAGTATCATTGTATATTATTTTTTCTATTTGATGCAACTCAGATTATTTTCTAATAAATTG-TTTTTATTTTTTCAAGCATTGACCTATTAATCTTTCAAATGTTAAACTAGTTAATAAAAATAAAATTTAATTCAAATTATAAAACAATAAAAGAATTAGTCCTTAATTTTTTTAAGTAAATTCTATTTATTT----ATTTAAAA------------ATTTACTAATAAGCTAAGACTACAAAAACTATTTCCTTTTTACAACTTTTAATTTTTTTTATTTTATTTCTTTCTTTACATATATATATA--AGTAAGAAATTCAAGAGAATTATTTTACTCAATAATTAAATGATCGAGTTGATACTAAATATTTTCAATACAATCAGTAACTAATTTTATTACTTCTAAATTTTATGAAAACAGATTCTCGTACATTTGGGACTTCCACACTTATTGCTAAAAATATAGGACGTATTACTCAAA
AY881046_Wilkes_sector__Antarctica                                                       GTCTCCGTTTGTGGTGACATAGGTTCCTCCCTACAACTCAATTAATAATTCTTGCAAGGATGAGGTCTACTCGATAAAGAAATTTTTTCTTTTATAAAAAATTTCTTTAGTATTTAGTTTTGTCTAAAAATAGACAAAGTGATTTTTCTATAACAAAACAGTATCATTGTATATTATTTTTTCTATTTGATGCAACTCAGATTATTTTCTAATAAATTG-TTTTTATTTTTTCAAGCATTGACCTATTAATCTTTCAAATGTTAAACTAGTTAATAAAAATAAAATTTAATTCAAATTATAAAACAATAAAAGAATTAGTCCTTAATTTTTTTAAGTAAATTCTATTTATTT----ATTTAAAA------------ATTTACTAATAAGCTAAGACTACAAAAACTATTTCCTTTTTACAACTTTTAATTTTTTTTATTTTATTTCTTTCTTTACATATATATATA--AGTAAGAAATTCAAGAGAATTATTTTACTCAATAATTAAATGATCGAGTTGATACTAAATATTTTCAATACAATCAGTAACTAATTTTATTACTTCTAAATTTTATGAAAACAGATTCTCGTACATTTGGGACTTCCACACTTATTGCTAAAAATATAGGACGTATTACTCAAA
AY881040_Australia                                                                       GTCTCCGTTTGTGGTGACATAGGTTCCTCCCTACAACTCAATTAATAATTCTTGCAAGGATGAGGTCTACTCGATAAAGAAATTTTTTCTTTTATAAAAAATTTCTTTAGTATTTAGTTTTGTCTAAAAATAGACAAAGTGATTTTTCTATAACAAAACAGTATCATTGTATATTATTTTTTCTATTTGATGCAACTCAGATTATTTTCTAATAAATTG-TTTTTATTTTTTCAAGCATTGACCTATTAATCTTTCAAATGTTAAACTAGTTAATAAAAATAAAATTTAATTCAAATTATAAAACAATAAAAGAATTAGTCCTTAATTTTTTTAAGTAAATTCTATTTATTT----ATTTAAAA------------ATTTACTAATAAGCTAAGACTACAAAAACTATTTCCTTTTTACAACTTTTAATTTTTTTTATTTTATTTCTTTCTTTACATATATATATA--AGTAAGAAATTCAAGAGAATTATTTTACTCAATAATTAAATGATCGAGTTGATACTAAATATTTTCAATACAATCAGTAACTAATTTTATTACTTCTAAATTTTATGAAAACAGATTCTCGTACATTTGGGACTTCCACACTTATTGCTAAAAATATAGGACGTATTACTCAAA
AY881034_Orsono__Chile                                                                   GTCTCCGTTTGTGGTGACATAGGTTCCTCCCTACAACTCAATTAATAATTCTTGCAAGGATGAGGTCTACTCGATAAAGAAATTTTTTCTTTTATAAAAAATTTCTTTAGTATTTAGTTTTGTCTAAAAATAGACAAAGTGATTTTTCTATAACAAAACAGTATCATTGTATATTATTTTTTCTATTTGATGCAACTCAGATTATTTTCTAATAAATTG-TTTTTATTTTTTCAAGCATTGACCTATTAATCTTTCAAATGTTAAACTAGTTAATAAAAATAAAATTTAATTCAAATTATAAAACAATAAAAGAATTAGTCCTTAATTTTTTTAAGTAAATTCTATTTATTT----ATTTAAAA------------ATTTACTAATAAGCTAAGACTACAAAAACTATTTCCTTTTTACAACTTTTAATTTTTTTTATTTTATTTCTTTCTTTACATATATATATA--AGTAAGAAATTCAAGAGAATTATTTTACTCAATAATTAAATGATCGAGTTGATACTAAATATTTTCAATACAATCAGTAACTAATTTTATTACTTCTAAATTTTATGAAAACAGATTCTCGTACATTTGGGACTTCCACACTTATTGCTAAAAATATAGGACGTATTACTCAAA
AY881031_Bali__Indonesia                                                                 GTCTCCGTTTGTGGTGACATAGGTTCCTCCCTACAACTCAATTAATAATTCTTGCAAGGATGAGGTCTACTCGATAAAGAAATTTTTTCTTTTATAAAAAATTTCTTTAGTATTTAGTTTTGTCTAAAAATAGACAAAGTGATTTTTCTATAACAAAACAGTATCATTGTATATTATTTTTTCTATTTGATGCAACTCAGATTATTTTCTAATAAATTG-TTTTTATTTTTTCAAGCATTGACCTATTAATCTTTCAAATGTTAAACTAGTTAATAAAAATAAAATTTAATTCAAATTATAAAACAATAAAAGAATTAGTCCTTAATTTTTTTAAGTAAATTCTATTTATTT----ATTTAAAA------------ATTTACTAATAAGCTAAGACTACAAAAACTATTTCCTTTTTACAACTTTTAATTTTTTTTATTTTATTTCTTTCTTTACATATATATATA--AGTAAGAAATTCAAGAGAATTATTTTACTCAATAATTAAATGATCGAGTTGATACTAAATATTTTCAATACAATCAGTAACTAATTTTATTACTTCTAAATTTTATGAAAACAGATTCTCGTACATTTGGGACTTCCACACTTATTGCTAAAAATATAGGACGTATTACTCAAA
AY881052_Reunion_Isl_                                                                    NNNNNNNNNNNNNNNNNNNNNNNTTCCTCCCTACAACTCAATTAATAATTCTTGCAAGGATGAGGTCTACTCGATAAAGAAATTTTTTCTTTTATAAAAAATTTCTTTAGTATTTAGTTTTGTCTAAAAATAGACAAAGTGATTTTTCTATAACAAAACAGTATCATTGTATATTATTTTTTCTATTTGATGCAACTCAGATTATTTTCTAATAAATTG-TTTTTATTTTTTCAAGCATTGACCTATTAATCTTTCAAATGTTAAACTAGTTAATAAAAATAAAATTTAATTCAAATTATAAAACAATAAAAGAATTAGTCCTTAATTTTTTTAAGTAAATTCTATTTATTT----ATTTAAAA------------ATTTACTAATAAGCTAAGACTACAAAAACTATTTCCTTTTTACAACTTTTAATTTTTTTTATTTTATTTCTTTCTTTACATATATATATA--AGTAAGAAATTCAAGAGAATTATTTTACTCAATAATTAAATGATCGAGTTGATACTAAATATTTTCAATACAATCAGTAACTAATTTTATTACTTCTAAATTTTATGAAAACAGATTCTCGTACATTTGGGACTTCCACACTTATTGCTAAAAATATAGGACGTATTACTCAAA
AY881057_South_Africa                                                                    GTCTCCGTTTGTGGTGACATAGGTTCCTCCCTACAACTCAATTAATAATTCTTGCAAGGATGAGGTCTACTCGATAAAGAAATTTTTTCTTTTATAAAAAATTTCTTTAGTATTTAGTTTTGTCTAAAAATAGACAAAGTGATTTTTCTATAACAAAACAGTATCATTGTATATTATTTTTTCTATTTGATGCAACTCAGATTATTTTCTAATAAATTG-TTTTTATTTTTTCAAGCATTGACCTATTAATCTTTCAAATGTTAAACTAGTTAATAAAAATAAAATTTAATTCAAATTATAAAACAATAAAAAAATTAGTCCTTAATTTTTTTAAGTAAATTCTATTTATTT----ATTTAAAA------------ATTTACTAATAAGCTAAGACTACAAAAACTATTTCCTTTTTACAACTTTTAATTTTTTTTATTTTATTTCTTTCTTTACATATATATATA--AGTAAGAAATTCAAGAGAATTATTTTACTCAATAATTAAATGATCGAGTTGATACTAAATATTTTCAATACAATCAGTAACTAATTTTATTACTTCTAAATTTTATGAAAACAGATTCTCGTACATTTGGGACTTCCACACTTATTGCTAAAAATATAGGACGTATTACTCAAA
AY881045_Reunion_Isl_                                                                    GTCTCCGTTTGTGGTGACATAGGTTCCTCCCTACAACTCAATTAATAATTCTTGCAAGGATGAGGTCTACTCGATAAAGAAATTTTTTATAAAAGAAAAAATTTCTTTAGTATTTAGTTTTGTCTAAAAATAGACAAAGTGATTTTTCTATAACAAAACAGTATCATTGTATATTATTTTTTCTATTTGATGCAACTCAGATTATTTTCTAATAAATTG-TTTTTGTTTTTTCAAGCATTGACCTATTAATCTTTCAAATGTTAAACTAGTTAATAAAAATAAAATTTAATTCAAATTATAAAACAATACAAGAATTAGTCCTTAATTTTTTTAAATAAATTCTATTTATTT----ATTTAAAA------------ATTTACTAATAAGCTAAGACTACAAAAACTATTTCCTTTTTACAACTTTTAATTTTTTTTATTTTATTTCTTTCTTTACATATATATATATAAGTAAGAAATTCAAGAGAATTATTTTACTCAATAATTAAATGATCGAGTTGATACTAAATATTTTCAATACAATCAGTAACTAATTTTATTACTTCTAAATTTTATGAAAACAGATTCTCGTACATTTGGGACTTCCACACTTATTGCTAAAAATATAGGACGTATTACTCAAA
AY881059_Greece                                                                          GTCTCCGTTTGTGGTGACATAGGTTCCTCCCTACAACTCAATTAATAATTCTTGCAAGGATGAGGTCTACTCGATAAAGAAATTTTTTCTTTTATAAAAAATTTCTTTAGTATTTAGTTTTGTCTAAAAATAGACAAAGTGATTTTTCTATAACAAAACAGTATCATTGTATATTATTTTTTCTATTTGATGCAACTCAGATTATTTTCTAATAAATTG-TTTTTGTTTTTTCAAGCATTGACCTATTAATCTTTCAAATGTTAAACTAGTTAATAAAAATAAAATTTAATTCAAATTATAAAACAATAAAAGAATTAGTCCTTAATTTTTTTAAGTAAATTTTATTTATTT----ATTTAAAA------------ATTTACTAATAAGCTAAGACTACAAAAACTATTTCCTTTTTACAACTTTTAATTTTTTTTATTTTATTTCTTTCTTTACATATATATATA--AGTAAAAAATTCAAGAGAATTATTTTACTCAATAATTAAATGATCGAGTTGATACTAAATATTTTCAATACAATCAGTAACTAATTTTATTACTTCTAAATTTTATGAAAACAGATTCTCGTACATTTGGGACTTCCACACTTATTGCTAAAAATATAGGACGTATTACTCAAA
AB980065_Uganda                                                                          GTCTCCGTTTGTGGTGACATAGGTTCCTCCCTACAACTCAATTAATAATTCTTGCAAGGATGAGGTCTACTCGATAAAGAAATTTTTTCTTTTATAAAAAATTTCTTTAGTATTTAGTTTTGTCTAAAAATAGACAAAGTGATTTTTCTATAACAAAACAGTATCATTGTATATTATTTTTTCTATTTGATGCAACTCAGATTATTTTCTAATAAATTG-TTTTTATTTTTTCAAGCATTGACCTATTAATCTTTCAAATGTTAAACTAGTTAATAAAAATAAAATTTAATTCAAATTATAAAACAATAAAAGAATTAGTCCTTAATTTTTTTAAGTAAATTCTATTTATTT----ATTTAAAA------------ATTTACTAATAAGCTAAGACTACAAAAACTATTTCCTTTTTACAACTTTTAATTTTTTTTATTTTATTTCTTTCTTTACATATATATATA--AGTAAGAAATTCAAGAGAATTATTTTACTCAATAATTAAATGATCGAGTTGATACTAAATATTTTCAATACAATCAGTAACTAATTTTATTACTTCTAAATTTTATGAAAACAGATTCTCGTACATTTGGGACTTCCACACTTATTGCTAAAAATATAGGACGTATTACTCANN
[AY881064_Cheilothela_chloropus_Oros_Parnitha_Greece                                      GTCTCCGTTTGTGGTGACATAGGTTCCTCCCTACAACTCAATTAATAATTCTTGCAA-GATGAGGTCTACTCGATAAAGAAATTTT---TTATAAAAAAAATTTCTTTAGTATTTAATTTTGTCT-AAAATAGACAAAGTGATTTTTTTATAACAAAACAGTATCATTGTATATTATTTTTTCTATTTGATGCAACTCAGATTATTCTCTAATAAATTGCTTTTTGTTTTTTCAAGCATTGACCTATTAATCTTTCAAATGTTAAACTAATTAATAAAAATAGAATTGAATTTAAA--AGTAGAAAAAAAAAGAATTATTGCTTCTACTTTTAAATTCAATTCTATTTATTT----AAAAAAAAGTTGGTTATTTTATTTACTAATAAATTATTACTACAAAAAAGATTTCTTTTTTACAACTTTTAA-TTTTTTTATTTTATTTATT----TACATATATATATATAAGTAATAAATTCAAGATAATTATTTTACTCAATAATTAAATGATCGAGTTGATACTAAATATTTTCAATACAATCAGTAACTAATTTTATTACTTCTAAATTTTATGAAAACAGATTCTCGTACGTTTGGGACTTCCACACTTGTTGCTAAAAATATAGGACGTATTACTCAAA11010110110]
[AY881063_Cheilothela_chloropus_Albacete_Murcia_Spain                                     GTCTCCGTTTGTGGTGACATAGGTTCCTCCCTACAACTCAATTAATAATTCTTGCAA-GATGAGGTCTACTCGATAAAGAAATTTT---TTATAAAAAAAATTTCTTTAGTATTTAATTTTGTCT-AAAATAGACAAAGTGATTTTTTTATAACAAAACAGTATCATTGTATATTATTTTTTCTATTTGATGCAACTCAGATTATTCTCTAATAAATTGCTTTTTGTTTTTTCAAGCATTGACCTATTAATCTTTCAAATGTTAAACTAATTAATAAAAATAGAATTGAATTTAAA--AGTAGAAAAAAAAAGAATTATTGCTTCTACTTTTAAATTCAATTCTATTTATTT----AAAAAAAAGTTGGTTATTTTATTTACTAATAAATTATTACTACAAAAAAGATTTCTTTTTTACAACTTTTAA-TTTTTTTATTTTATTTATT----TACATATATATATATAAGTAATAAATTCAAGATAATTATTTTACTCAATAATTAAATGATCGAGTTGATACTAAATATTTTCAATACAATCAGTAACTAATTTTATTACTTCTAAATTTTATGAAAACAGATTCTCGTACGTTTGGGACTTCCACACTTGTTGCTAAAAATATAGGACGTATTACTCAAA11010110110]
[JQ690710_Cheilothela_chloropus_rbcL_atpB_Churchill_et_al_13415                           NNNNNNNNNNNNNNNNNNNNAGGTTCCTCCCTACAACTCAATTAATAATTCTTGCAA-GATGAGGTCTACTCGATAAAGAAATTTTTTATAAAAAAAA---TTTCTTTAGTATTTAATTTTGTCT-AAAATAGACAAAGTGATTTTTTTATAACAAAACAGTATCATTGTATATTATTTTTTCTATTTGATGCAACTCAGATTATTCTCTAATAAATTGCTTTTTGTTTTTTCAAGCATTGACCTATTAATCTTTCAAATGTTAAACTAATTAATAAAAATAGAATTGAATTTAAA--AGTAGAAAAAAAAAGAATTATTGCTTCTACTTTTAAATTCAATTCTATTTATTT----AAAAAAAAGTTGGTTATTTTATTTACTAATAAATTATTACTACAAAAAAGATTTCTTTTTTACAACTTTTAA-TTTTTTTATTTTATTTATT----TACATATATATATATAAGTAATAAATTCAAGATAATTATTTTACTCAATAATTAAATGATCGAGTTGATACTAAATATTTTCAATACAATCAGTAACTAATTTTATTACTTCTAAATTTTNNNNNNNNNNNNNNNNNNNNNNNNNNNNNNNNNNNNNNNNNNNNNNNNNNNNNNNNNNNNNNNNNNNNNN10110110110]
;
end;


BEGIN TRAITS;
[The traits block is specific to PopART. The numbers in the matrix are number of
samples associated with each trait. The order of the columns must match the 
order of TraitLabels. Separator can be comma, space, or tab.]
  Dimensions NTRAITS=5;
  Format labels=yes missing=? separator=Comma;
  [Optional: if you include TraitLatitude and TraitLongitude they will be used to place trait groups on the map]
  TraitLabels Holarctic Holantarctic Paleotropic Neotropic SouthAfrican;
  Matrix  
AAS_725_Argentina                     0,1,0,0,0
AAS_4545909_Wilkes_sector__Antarctica 0,1,0,0,0
AAS_03708_Ant__Peninsula              0,1,0,0,0
AAS_03988_Ant__Peninsula              0,1,0,0,0
AAS_04324_Ant__Peninsula              0,1,0,0,0
AAS_04120_Ant__Peninsula              0,1,0,0,0
AAS_07625_Ant__Peninsula              0,1,0,0,0
AAS_09644A_Ross_sector__Antarctica    0,1,0,0,0
AAS_00165_S__Orkney_Isl_              0,1,0,0,0
Biersma_18_Chile                      0,1,0,0,0
BR_01907765_Idaho__USA                1,0,0,0,0
BR_02155925_Switzerland               1,0,0,0,0
BR_02316781_Switzerland               1,0,0,0,0
BR_02873422_UK                        1,0,0,0,0
BR_08930464_Poland                    1,0,0,0,0
BR_12018401_Russia                    1,0,0,0,0
BR_12045376_Papoua_New_Guinea         0,0,1,0,0
BR_13051247_Svalbard                  1,0,0,0,0
BR_13622234_France                    1,0,0,0,0
BR_30658767_Japan                     1,0,0,0,0
BR_31255218_Hawaii                    0,0,1,0,0
BR_31460231_Ecuador                   0,0,0,1,0
BR_32032632_Costa_Rica                0,0,0,1,0
BR_36261428_Vermont__USA              1,0,0,0,0
BR_27271447_Hawaii                    0,0,1,0,0
BR_27272356_Quebec__Canada            1,0,0,0,0
BR_27272962_Greece                    1,0,0,0,0
BR_27270639_Colorado__USA             1,0,0,0,0
BR_27280945_Bolivia                   0,0,0,1,0
BM_BM000977576_Montana__USA           1,0,0,0,0
BM_21661_Alaska__USA                  1,0,0,0,0
BM_A1003_Alaska__USA                  1,0,0,0,0
BM_33207_Chile                        0,1,0,0,0
BM_R08277a_Reunion_Isl_               0,0,1,0,0
BM_1228_Japan                         1,0,0,0,0
CP25_S__Shetland_Isl_                 0,1,0,0,0
CP8_Mauna_Kea__Hawaii                 0,0,1,0,0
CP11_New_York__USA                    1,0,0,0,0
CP13_Malawi                           0,0,1,0,0
CP5_Australia                         0,1,0,0,0
CP44_Heard_Isl_                       0,1,0,0,0
CP21_Maud_Land__Antarctica            0,1,0,0,0
CP39_Heard_Isl_                       0,1,0,0,0
CP32_Ant_Peninsula                    0,1,0,0,0
CP28_Ant__Peninsula                   0,1,0,0,0
CP30_S__Sandwich_Isl_                 0,1,0,0,0
CP34_Pr__Elisabeth_Land__Antarctica   0,1,0,0,0
AY881062_Morocco                      1,0,0,0,0
AY881061_Arizona__USA                 1,0,0,0,0
AY881044_Ecuador                      0,0,0,1,0
AY881038_Colorado__USA                1,0,0,0,0
AY881043_Oregon__USA                  1,0,0,0,0
AY881037_California__USA_             1,0,0,0,0
AY881058_India                        1,0,0,0,0
AY881047_Illinois__USA                1,0,0,0,0
AY881036_Alaska__USA                  1,0,0,0,0
AY881060_New_York__USA                1,0,0,0,0
AY881055_Germany                      1,0,0,0,0
AY881054_Alberta__Canada              1,0,0,0,0
AY881050_Siberia__Russia              1,0,0,0,0
AY881042_New_York__USA                1,0,0,0,0
AY881041_Sweden                       1,0,0,0,0
AY881039_Liaoning__China              1,0,0,0,0
AY881035_Nova_Scotia__Canada          1,0,0,0,0
AY881033_France                       1,0,0,0,0
AY881032_Germany                      1,0,0,0,0
AY881056_Pennsylvania__USA            1,0,0,0,0
AY881053_Kangaroo_Isl___Australia     0,1,0,0,0
AY881051_Tasmania__Australia          0,1,0,0,0
AY881049_Australia                    0,1,0,0,0
AY881048_Chile                        0,1,0,0,0
AY881046_Wilkes_sector__Antarctica    0,1,0,0,0
AY881040_Australia                    0,1,0,0,0
AY881034_Orsono__Chile                0,1,0,0,0
AY881031_Bali__Indonesia              0,0,1,0,0
AY881052_Reunion_Isl_                 0,0,1,0,0
AY881057_South_Africa                 0,0,0,0,1
AY881045_Reunion_Isl_                 0,0,1,0,0
AY881059_Greece                       1,0,0,0,0
AB980065_Uganda                       0,0,1,0,0
;
end;
