# Supplementary material for: Latitudinal Biogeographic Structuring in the Globally Distributed Moss Ceratodon purpureus
Source: Front Plant Sci. 2020 Aug 28;11:502359. doi: 10.3389/fpls.2020.502359 (PMC7484499; doi:10.3389/fpls.2020.502359)
Supplement: Supplementary file 1 [file DataSheet_1.zip › supplementary_materials_matrixes/POPART_files/FigS2B_rps4.nex]

#NEXUS
begin data;
dimensions ntax=94 [ingroup=94] nchar=589;
format datatype=dna missing=? gap=- interleave;
matrix
[AY908124_Cheilothela_chloropus                           NNNNNNNAATAATACGTCGTTTAGGAACTTTACCAGGACTAACCAATAAAACACCCCAGTTAAAATCGAGTTCCACTAATCAATCAACATCTAATAAAAAAATTTCTCAATATCGTATTCGTTTAGAAGAAAAGCAAAAATTGCGTTTTCATTACGGAATAACAGAACGACAATTACTAAATTATGTACGTATTGCTAGAAAAGCAAAAGGATCAACAGGTCAAATTTTATTACAATTACTCGAAATGCGTTTAGATAATGTTATTTTTCGATTAGGTATGGCTCCTACAATTCCCGGAGCAAGACAATTAGTAAATCATAGACATATTTTAGTAAATGATAATATAGTAAATATTCCAAGTTATCGTTGTAAACCTCAGGATTTTATTACTATAAAAAATAGGCAAAAATCTCAAGCTATGATTATTAAAAATCTAACTTTTTCTCAGAAAGCTAAAGTGCCAAATCATTTAACTTTTAATTCTTTAGAAAACAAGGGATTAGTTAATCAAATACTAGATCAAGAATCAATTGGTTTAAAAATAAATGAATTATTAGTTGTAGAATATTATTCTCGTCAAGCTTAACT]
[AJ554005_Cheilothela_chloropus                           NNNNNNNNNNNNNNNNNNNNNNNNNNNCTTTACCAGGACTAACCAATAAAACACCCCAGTTAAAATCGAGTTCCACTAATCAATCAACATCTAATAAAAAAATTTCTCAATATCGTATTCGTTTAGAAGAAAAGCAAAAATTGCGTTTTCATTACGGAATAACAGAACGACAATTACTAAATTATGTACGTATTGCTAGAAAAGCAAAAGGATCAACAGGTCAAATTTTATTACAATTACTCGAAATGCGTTTAGATAATGTTATTTTTCGATTAGGTATGGCTCCTACAATTCCCGGAGCAAGACAATTAGTAAATCATAGACATATTTTAGTAAATGATAATATAGTAAATATTCCAAGTTATCGTTGTAAACCTCAGGATTTTATTACTATAAAAAATAGGCAAAAATCTCAAGCTATGATTATTAAAAATCTAACTTTTTCTCAGAAAGCTAAAGTGCCAAATCATTTAACTTTTAATTCTTTAGAAAACAAGGGATTAGTTAATCAAATACTAGATCAAGAATCAATTGGTTTAAAAATAAATGAATTATTAGTTGTAGAATATTATTCTCGTCAAGCTTAACT]
AAS_725_Argentina                                        GTGTAAGAATAATACGTCGTTTAGGAACTTTACCAGGCTTAACTAATAAAACACCTCAGTTAAAATCTAGTTCCATCAATCAATCAACATCTAATAAAAAAATTTCTCAGTATCGTATTCGTTTAGAAGAAAAGCAAAAATTACGTTTTCATTATGGAATAACAGAACGACAATTATTAAATTATGTACGTATTGCTAGAAAAGCAAAAGGGTCAACAGGTCAAGTTTTATTACAATTACTCGAAATGCGTTTAGATAATGTTATTTTTCGATTAGGTATGGCTCCTACAATTCCCGGAGCAAGACAATTAGTAAACCATAGACATATTCTAGTAAATGATAACATAGTAAATATTCCAAGTTATCGTTGTAAACCTCAAGATTTTATTACTATAAAAGATCGGCAAAAATCTAAAATTATGATTATTAAAAATACAAGTTTTTCTCAAAAATCTAAAGTGCCAAATCATTTAACTTTTAATTCTTTAGAAAACAAGGGGTTAGTTAACCAAATCCTAGATCAAGAATCGGTTGGTTTAAAAATAAATGAATTGTTAGTTGTAGAATATTATTCTCGTCAAGCTTAACT
AAS_4545909_Wilkes_sector__Antarctica                    GTGTAAGAATAATACGTCGTTTAGGAACTTTACCAGGCTTAACTAATAAAACACCTCAGTTAAAATCTAGTTCCATCAATCAATCAACATCTAATAAAAAAATTTCTCAGTATCGTATTCGTTTAGAAGAAAAGCAAAAATTACGTTTTCATTATGGAATAACAGAACGACAATTATTAAATTATGTACGTATTGCTAGAAAAGCAAAAGGGTCAACAGGTCAAGTTTTATTACAATTACTCGAAATGCGTTTAGATAATGTTATTTTTCGATTAGGTATGGCTCCTACAATTCCCGGAGCAAGACAATTAGTAAACCATAGACATATTCTAGTAAATGATAACATAGTAAATATTCCAAGTTATCGTTGTAAACCTCAAGATTTTATTACTATAAAAGATCGGCAAAAATCTAAAATTATGATTATTAAAAATACAAGTTTTTCTCAAAAATCTAAAGTGCCAAATCATTTAACTTTTAATTCTTTAGAAAACAAGGGGTTAGTTAACCAAATCCTAGATCAAGAATCGGTTGGTTTAAAAATAAATGAATTGTTAGTTGTAGAATATTATTCTCGTCAAGCTTAACT
AAS_03708_Ant__Peninsula                                 GTGTAAGAATAATACGTCGTTTAGGAACTTTACCAGGCTTAACTAATAAAACACCTCAGTTAAAATCTAGTTCCATCAATCAATCAACATCTAATAAAAAAATTTCTCAGTATCGTATTCGTTTAGAAGAAAAGCAAAAATTACGTTTTCATTATGGAATAACAGAACGACAATTATTAAATTATGTACGTATTGCTAGAAAAGCAAAAGGGTCAACAGGTCAAGTTTTATTACAATTACTCGAAATGCGTTTAGATAATGTTATTTTTCGATTAGGTATGGCTCCTACAATTCCCGGAGCAAGACAATTAGTAAACCATAGACATATTCTAGTAAATGATAACATAGTAAATATTCCAAGTTATCGTTGTAAACCTCAAGATTTTATTACTATAAAAGATCGGCAAAAATCTAAAATTATGATTATTAAAAATACAAATTTTTCTCAAAAATCTAAAGTGCCAAATCATTTAACTTTTAATTCTTTAGAAAACAAGGGGTTAGTTAACCAAATCCTAGATCAAGAATCGGTTGGTTTAAAAATAAATGAATTATTAGTTGTAGAATATTATTCTCGTCAAGCTTAACT
AAS_03988_Ant__Peninsula                                 GTGTAAGAATAATACGTCGTTTAGGAACTTTACCAGGCTTAACCAATAAAACACCTCAGTTAAAACCTAGTTCCATCAATCAATCAACATCTAATAAAAAAATTTCTCAGTATCGTATTCGTTTAGAAGAAAAGCAAAAATTACGTTTTCATTATGGAATAACAGAACGACAATTACTAAATTATGTACGTATTGCTAGAAAAGCAAAAGGGTCAACAGGTCAAGTTTTATTACAATTACTCGAAATGCGTTTAGATAATGTTATTTTTCGATTAGGTATGGCTCCTACAATTCCCGGAGCAAGACAATTAGTAAACCATAGACATATTCTAGTAAATGATAATATAGTCAATATTCCAAGTTATCGTTGTAAACCTCAAGATTTTATTACTATAAAAGATCGGCAAAAATCTAAAATTATGATTATTAAAAATACAAATTTTTCTCAAAAATCTAAAGTGCCAAATCATTTAACTTTTAATTCTTTAGAAAACAAGGGGTTAGTTAATCAAATCCTAGATCAAGAATCGGTTGGTTTAAAAATAAATGAATTGTTAGTTGTAGAATATTATTCTCGTCAAGCTTAACT
AAS_04120_Ant__Peninsula                                 GTGTAAGAATAATACGTCGTTTAGGAACTTTACCAGGCTTAACTAATAAAACACCTCAGTTAAAATCTAGTTCCATCAATCAATCAACATCTAATAAAAAAATTTCTCAGTATCGTATTCGTTTAGAAGAAAAGCAAAAATTACGTTTTCATTATGGAATAACAGAACGACAATTATTAAATTATGTACGTATTGCTAGAAAAGCAAAAGGGTCAACAGGTCAAGTTTTATTACAATTACTCGAAATGCGTTTAGATAATGTTATTTTTCGATTAGGTATGGCTCCTACAATTCCCGGAGCAAGACAATTAGTAAACCATAGACATATTCTAGTAAATGATAACATAGTAAATATTCCAAGTTATCGTTGTAAACCTCAAGATTTTATTACTATAAAAGATCGGCAAAAATCTAAAATTATGATTATTAAAAATACAAGTTTTTCTCAAAAATCTAAAGTGCCAAATCATTTAACTTTTAATTCTTTAGAAAACAAGGGGTTAGTTAAYCAAATCCTAGATCAAGAATCGGTTGGTTTAAAAATAAATGAATTGTTAGTTGTAGAATATTATTCTCGTCAAGCTTAACT
AAS_04324_Ant__Peninsula                                 GTGTAAGAATAATACGTCGTTTAGGAACTTTACCAGGCTTAACTAATAAAACACCTCAGTTAAAATCTAGTTCCATCAATCAATCAACATCTAATAAAAAAATTTCTCAGTATCGTATTCGTTTAGAAGAAAAGCAAAAATTACGTTTTCATTATGGAATAACAGAACGACAATTATTAAATTATGTACGTATTGCTAGAAAAGCAAAAGGGTCAACAGGTCAAGTTTTATTACAATTACTCGAAATGCGTTTAGATAATGTTATTTTTCGATTAGGTATGGCTCCTACAATTCCCGGAGCAAGACAATTAGTAAACCATAGACATATTCTAGTAAATGATAACATAGTAAATATTCCAAGTTATCGTTGTAAACCTCAAGATTTTATTACTATAAAAGATCGGCAAAAATCTAAAATTATGATTATTAAAAATACAAATTTTTCTCAAAAATCTAAAGTGCCAAATCATTTAACTTTTAATTCTTTAGAAAACAAGGGGTTAGTTAACCAAATCCTAGATCAAGAATCGGTTGGTTTAAAAATAAATGAATTATTAGTTGTAGAATATTATTCTCGTCAAGCTTAACT
AAS_07625_Ant__Peninsula                                 GTGTAAGAATAATACGTCGTTTAGGAACTTTACCAGGCTTAACCAATAAAACACCTCAGTTAAAACCTAGTTCCATCAATCAATCAACATCTAATAAAAAAATTTCTCAGTATCGTATTCGTTTAGAAGAAAAGCAAAAATTACGTTTTCATTATGGAATAACAGAACGACAATTACTAAATTATGTACGTATTGCTAGAAAAGCAAAAGGGTCAACAGGTCAAGTTTTATTACAATTACTCGAAATGCGTTTAGATAATGTTATTTTTCGATTAGGTATGGCTCCTACAATTCCCGGAGCAAGACAATTAGTAAACCATAGACATATTCTAGTAAATGATAATATAGTCAATATTCCAAGTTATCGTTGTAAACCTCAAGATTTTATTACTATAAAAGATCGGCAAAAATCTAAAATTATGATTATTAAAAATACAAATTTTTCTCAAAAATCTAAAGTGCCAAATCATTTAACTTTTAATTCTTTAGAAAACAAGGGGTTAGTTAATCAAATCCTAGATCAAGAATCGGTTGGTTTAAAAATAAATGAATTGTTAGTTGTAGAATATTATTCTCGTCAAGCTTAACT
AAS_09644A_Ross_sector__Antarctica                       GTGTAAGAATAATACGTCGTTTAGGAACTTTACCAGGCTTAACTAATAAAACACCTCAGTTAAAATCTAGTTCCATCAATCAATCAACATCTAATAAAAAAATTTCTCAGTATCGTATTCGTTTAGAAGAAAAGCAAAAATTACGTTTTCATTATGGAATAACAGAACGACAATTATTAAAGTATGTACGTATTGCTAGAAAAGCAAAAGGGTCAACAGGTCAAGTTTTATTACAATTACTCGAAATGCGTTTAGATAATGTTATTTTTCGATTAGGTATGGCTCCTACAATTCCCGGAGCAAGACAATTAGTAAACCATAGACATATTCTAGTAAATGATAACATAGTAAATATTCCAAGTTATCGTTGTAAACCTCAAGATTTTATTACTATAAAAGATCGGCAAAAATCTAAAATTATGATTATTAAAAATACAAGTTTTTCTCAAAAATCTAAAGTGCCAAATCATTTAACTTTTAATTCTTTAGAAAACAAGGGGTTAGTTAACCAAATCCTAGATCAAGAATCGGTTGGTTTAAAAATAAATGAATTGTTAGTTGTAGAATATTATTCTCGTCAAGCTTAACT
AAS_00165_S__Orkney_Isl_                                 GTGTAAGAATAATACGTCGTTTAGGAACTTTACCAGGCTTAACTAATAAAACACCTCAGTTAAAATCTAGTTCCATCAATCAATCAACATCTAATAAAAAAATTTCTCAGTATCGTATTCGTTTAGAAGAAAAGCAAAAATTACGTTTTCATTATGGAATAACAGAACGACAATTATTAAATTATGTACGTATTGCTAGAAAAGCAAAAGGGTCAACAGGTCAAGTTTTATTACAATTACTCGAAATGCGTTTAGATAATGTTATTTTTCGATTAGGTATGGCTCCTACAATTCCCGGAGCAAGACAATTAGTAAACCATAGACATATTCTAGTAAATGATAACATAGTAAATATTCCAAGTTATCGTTGTAAACCTCAAGATTTTATTACTATAAAAGATCGGCAAAAATCTAAAATTATGATTATTAAAAATACAAGTTTTTCTCAAAAATCTAAAGTGCCAAATCATTTAACTTTTAATTCTTTAGAAAACAAGGGGTTAGTTAACCAAATCCTAGATCAAGAATCGGTTGGTTTAAAAATAAATGAATTGTTAGTTGTAGAATATTATTCTCGTCAAGCTTAACT
AAS_00064_S__Shetland_Isl_                               NNNNNNNNNNNNNNNNNNNNNNNNGAACTTTACCAGGCTTAACTAATAAAACACCTCAGTTAAAATCTAGNTCCATCAATCAATCAACATCTAATAAAAAAATTTCTCAGTATCGTATTCGTTTAGAAGAAAAGCAAAAATTACGTTTTCATTATGGAATAACAGAACGACAATTATTAAATTATGTACGTATTGCTAGAAAAGCAAAAGGGTCAACAGGTCAAGTTTTATTACAATTACTCGAAATGCGTTTAGATAATGTTATTTTTCGATTAGGTATGGCTCCTACAATTCCCGGAGCAAGACAATTAGTAAACCATAGACATATTCTAGTAAATGATAACATAGTAAATATTCCAAGTTATCGTTGTAAACCTCAAGATTTTATTACTATAAAAGATCGGCAAAAATCTAAAATTATGATTATTAAAAATACAAATTTTTCTCAAAAATCTAAAGTGCCAAATCATTTAACTTTTAATTCTTTAGAAAACAAGGGGTTAGTTAACCAAATCCTAGATCAAGAATCGGTTGGTTTAAAAATAAATGAATTATTAGTTGTAGAATATTATTCTCGTCAAGCTTAACT
Biersma_1_Chile                                          GTGTAAGAATAATACGTCGTTTAGGAACTTTACCAGGCTTAACTAATAAAACACCTCAGTTAAAATCTAGTTCCATCAATCAATCAACATCTAATAAAAAAATTTCTCAGTATCGTATTCGTTTAGAAGAAAAGCAAAAATTACGTTTTCATTATGGAATAACAGAACGACAATTATTAAATTATGTACGTATTGCTAGAAAAGCAAAAGGGTCAACAGGTCAAGTTTTATTACAATTACTCGAAATGCGTTTAGATAATGTTATTTTTCGATTAGGTATGGCTCCTACAATTCCCGGAGCAAGACAATTAGTAAACCATAGACATATTCTAGTAAATGATAACATAGTAAATATTCCAAGTTATCGTTGTAAACCTCAAGATTTTATTACTATAAAAGATCGGCAAAAATCTAAAATTATGATTATTAAAAATACAAGTTTTTCTCAAAAATCTAAAGTGCCAAATCATTTAACTTTTAATTCTTTAGAAAACAAGGGGTTAGTTAACCAAATCCTAGATCAAGAATCGGTTGGTTTAAAAATAAATGAATTGTTAGTTGTAGAATATTATTCTCGTCAAGCTTAACT
Biersma_2_Chile                                          GTGTAAGAATAATACGTCGTTTAGGAACTTTACCAGGCTTAACTAATAAAACACCTCAGTTAAAATCTAGTTCCATCAATCAATCAACATCTAATAAAAAAATTTCTCAGTATCGTATTCGTTTAGAAGAAAAGCAAAAATTACGTTTTCATTATGGAATAACAGAACGACAATTATTAAAGTATGTACGTATTGCTAGAAAAGCAAAAGGGTCAACAGGTCAAGTTTTATTACAATTACTCGAAATGCGTTTAGATAATGTTATTTTTCGATTAGGTATGGCTCCTACAATTCCCGGAGCAAGACAATTAGTAAACCATAGACATATTCTAGTAAATGATAACATAGTAAATATTCCAAGTTATCGTTGTAAACCTCAAGATTTTATTACTATAAAAGATCGGCAAAAATCTAAAATTATGATTATTAAAAATACAAGTTTTTCTCAAAAATCTAAAGTGCCAAATCATTTAACTTTTAATTCTTTAGAAAACAAGGGGTTAGTTAACCAAATCCTAGATCAAGAATCGGTTGGTTTAAAAATAAATGAATTGTTAGTTGTAGAATATTATTCTCGTCAAGCTTAACT
Biersma_4_Chile                                          GTGTAAGAATAATACGTCGTTTAGGAACTTTACCAGGCTTAACTAATAAAACACCTCAGTTAAAATCTAGTTCCATCAATCAATCAACATCTAATAAAAAAATTTCTCAGTATCGTATTCGTTTAGAAGAAAAGCAAAAATTACGTTTTCATTATGGAATAACAGAACGACAATTATTAAATTATGTACGTATTGCTAGAAAAGCAAAAGGGTCAACAGGTCAAGTTTTATTACAATTACTCGAAATGCGTTTAGATAATGTTATTTTTCGATTAGGTATGGCTCCTACAATTCCCGGAGCAAGACAATTAGTAAACCATAGACATATTCTAGTAAATGATAACATAGTAAATATTCCAAGTTATCGTTGTAAACCTCAAGATTTTATTACTATAAAAGATCGGCAAAAATCTAAAATTATGATTATTAAAAATACAAGTTTTTCTCAAAAATCTAAAGTGCCAAATCATTTAACTTTTAATTCTTTAGAAAACAAGGGGTTAGTTAACCAAATCCTAGATCAAGAATCGGTTGGTTTAAAAATAAATGAATTGTTAGTTGTAGAATATTATTCTCGTCAAGCTTAACT
Biersma_18_Chile                                         GTGTAAGAATAATACGTCGTTTAGGAACTTTACCAGGCTTAACTAATAAAACACCTCAGTTAAAATCTAGTTCCATCAATCAATCAACATCTAATAAAAAAATTTCTCAGTATCGTATTCGTTTAGAAGAAAAGCAAAAATTACGTTTTCATTATGGAATAACAGAACGACAATTATTAAAGTATGTACGTATTGCTAGAAAAGCAAAAGGGTCAACAGGTCAAGTTTTATTACAATTACTCGAAATGCGTTTAGATAATGTTATTTTTCGATTAGGTATGGCTCCTACAATTCCCGGAGCAAGACAATTAGTAAACCATAGACATATTCTAGTAAATGATAACATAGTAAATATTCCAAGTTATCGTTGTAAACCTCAAGATTTTATTACTATAAAAGATCGGCAAAAATCTAAAATTATGATTATTAAAAATACAAGTTTTTCTCAAAAATCTAAAGTGCCAAATCATTTAACTTTTAATTCTTTAGAAAACAAGGGGTTAGTTAACCAAATCCTAGATCAAGAATCGGTTGGTTTAAAAATAAATGAATTGTTAGTTGTAGAATATTATTCTCGTCAAGCTTAACT
Biersma_20_Chile                                         GTGTAAGAATAATACGTCGTTTAGGAACTTTACCAGGCTTAACTAATAAAACACCTCAGTTAAAATCTAGTTCCATCAATCAATCAACATCTAATAAAAAAATTTCTCAGTATCGTATTCGTTTAGAAGAAAAGCAAAAATTACGTTTTCATTATGGAATAACAGAACGACAATTATTAAATTATGTACGTATTGCTAGAAAAGCAAAAGGGTCAACAGGTCAAGTTTTATTACAATTACTCGAAATGCGTTTAGATAATGTTATTTTTCGATTAGGTATGGCTCCTACAATTCCCGGAGCAAGACAATTAGTAAACCATAGACATATTCTAGTAAATGATAACATAGTAAATATTCCAAGTTATCGTTGTAAACCTCAAGATTTTATTACTATAAAAGATCGGCAAAAATCTAAAATTATGATTATTAAAAATACAAGTTTTTCTCAAAAATCTAAAGTGCCAAATCATTTAACTTTTAATTCTTTAGAAAACAAGGGGTTAGTTAACCAAATCCTAGATCAAGAATCGGTTGGTTTAAAAATAAATGAATTGTTAGTTGTAGAATATTATTCTCGTCAAGCTTAACT
Biersma_21_Chile                                         GTGTAAGAATAATACGTCGTTTAGGAACTTTACCAGGCTTAACTAATAAAACACCTCAGTTAAAATCTAGTTCCATCAATCAATCAACATCTAATAAAAAAATTTCTCAGTATCGTATTCGTTTAGAAGAAAAGCAAAAATTACGTTTTCATTATGGAATAACAGAACGACAATTATTAAATTATGTACGTATTGCTAGAAAAGCAAAAGGGTCAACAGGTCAAGTTTTATTACAATTACTCGAAATGCGTTTAGATAATGTTATTTTTCGATTAGGTATGGCTCCTACAATTCCCGGAGCAAGACAATTAGTAAACCATAGACATATTCTAGTAAATGATAACATAGTAAATATTCCAAGTTATCGTTGTAAACCTCAAGATTTTATTACTATAAAAGATCGGCAAAAATCTAAAATTATGATTATTAAAAATACAAGTTTTTCTCAAAAATCTAAAGTGCCAAATCATTTAACTTTTAATTCTTTAGAAAACAAGGGGTTAGTTAACCAAATCCTAGATCAAGAATCGGTTGGTTTAAAAATAAATGAATTGTTAGTTGTAGAATATTATTCTCGTCAAGCTTAACT
BR_01726701_Wisconsin__USA                               GTGTAAGAATAATACGTCGTTTAGGAACTTTACCAGGCTTAACTAATAAAACACCTCAGTTAAAATCTAGTTCCATCAATCAATCAACATCTAATAAAAAAATTTCTCAGTATCGTATTCGTTTAGAAGAAAAGCAAAAATTACGTTTTCATTATGGAATAACAGAACGACAATTATTAAATTATGTACGTATTGCTAGAAAAGCAAAAGGGTCAACAGGTCAAGTTTTATTACAATTACTCGAAATGCGTTTAGATAATGTTATTTTTCGATTAGGTATGGCTCCTACAATTCCCGGAGCAAGACAATTAGTAAACCATAGACATATTCTAGTAAATGATAACATAGTAAATATTCCAAGTTATCGTTGTAAACCTCAAGATTTTATTACTATAAAAGATCGGCAAAAATCTAAAATTATGATTATTAAAAATACAAATTTTTCTCAAAAATCTAAAGTGCCAAATCATTTAACTTTTAATTCTTTAGAAAACAAGGGGTTAGTTAACCAAATCCTAGATCAAGAATCGGTTGGTTTAAAAATAAATGAATTGTTAGTTGTAGAATATTATTCTCGTCAAGCTTAACT
BR_01907765_Idaho__USA                                   GTGTAAGAATAATACGTCGTTTAGGAACTTTACCAGGCTTAACTAATAAAACACCTCAGTTAAAATCTAGTTCCATCAATCAATCAACATCTAATAAAAAAATTTCTCAGTATCGTATTCGTTTAGAAGAAAAGCAAAAATTACGTTTTCATTATGGAATAACAGAACGACAATTATTAAATTATGTACGTATTGCTAGAAAAGCAAAAGGGTCAACAGGTCAAGTTTTATTACAATTACTCGAAATGCGTTTAGATAATGTTATTTTTCGATTAGGTATGGCTCCTACAATTCCCGGAGCAAGACAATTAGTAAACCATAGACATATTCTAGTAAATGATAACATAGTAAATATTCCAAGTTATCGTTGTAAACCTCAAGATTTTATTACTATAAAAGATCGGCAAAAATCTAAAATTATGATTATTAAAAATACAAATTTTTCTCAAAAATCTAAAGTGCCAAATCATTTAACTTTTAATTCTTTAGAAAACAAGGGGTTAGTTAACCAAATCCTAGATCAAGAATCGGTTGGTTTAAAAATAAATGAATTATTAGTTGTAGAATATTATTCTCGTCAAGCTTAACT
BR_01997691_Poland                                       GTGTAAGAATAATACGTCGTTTAGGAACTTTACCAGGCTTAACTAATAAAACACCTCAGTTAAAATCTAGTTCCATCAATCAATCAACATCTAATAAAAAAATTTCTCAGTATCGTATTCGTTTAGAAGAAAAGCAAAAATTACGTTTTCATTATGGAATAACAGAACGACAATTATTAAATTATGTACGTATTGCTAGAAAAGCAAAAGGGTCAACAGGTCAAGTTTTATTACAATTACTCGAAATGCGTTTAGATAATGTTATTTTTCGATTAGGTATGGCTCCTACAATTCCCGGAGCAAGACAATTAGTAAACCATAGACATATTCTAGTAAATGATAACATAGTAAATATTCCAAGTTATCGTTGTAAACCTCAAGATTTTATTACTATAAAAGATCGGCAAAAATCTAAAATTATGATTATTAAAAATACAAATTTTTCTCAAAAATCTAAAGTGCCAAATCATTTAACTTTTAATTCTTTAGAAAACAAGGGGTTAGTTAACCAAATCCTAGATCAAGAATCGGTTGGTTTAAAAATAAATGAATTGTTAGTTGTAGAATATTATTCTCGTCAAGCTTAACT
BR_02155925_Switzerland                                  GTGTAAGAATAATACGTCGTTTAGGAACTTTACCAGGCTTAACTAATAAAACACCTCAGTTAAAATCTAGTTCCATCAATCAATCAACATCTAATAAAAAAATTTCTCAGTATCGTATTCGTTTAGAAGAAAAGCAAAAATTACGTTTTCATTATGGAATAACAGAACGACAATTATTAAATTATGTACGTATTGCTAGAAAAGCAAAAGGGTCAACAGGTCAAGTTTTATTACAATTACTCGAAATGCGTTTAGATAATGTTATTTTTCGATTAGGTATGGCTCCTACAATTCCCGGAGCAAGACAATTAGTAAACCATAGACATATTCTAGTAAATGATAACATAGTAAATATTCCAAGTTATCGTTGTAAACCTCAAGATTTTATTACTATAAAAGATCGGCAAAAATCTAAAATTATGATTATTAAAAATACAAATTTTTCTCAAAAATCTAAAGTGCCAAATCATTTAACTTTTAATTCTTTAGAAAACAAGGGGTTAGTTAACCAAATCCTAGATCAAGAATCGGTTGGTTTAAAAATAAATGAATTGTTAGTTGTAGAATATTATTCTCGTCAAGCTTAACT
BR_02316781_Switzerland                                  GTGTAAGAATAATACGTCGTTTAGGAACTTTACCAGGCTTAACTAATAAAACACCTCAGTTAAAATCTAGTTCCATCAATCAATCAACATCTAATAAAAAAATTTCTCAGTATCGTATTCGTTTAGAAGAAAAGCAAAAATTACGTTTTCATTATGGAATAACAGAACGACAATTATTAAATTATGTACGTATTGCTAGAAAAGCAAAAGGGTCAACAGGTCAAGTTTTATTACAATTACTCGAAATGCGTTTAGATAATGTTATTTTTCGATTAGGTATGGCTCCTACAATTCCCGGAGCAAGACAATTAGTAAACCATAGACATATTCTAGTAAATGATAACATAGTAAATATTCCAAGTTATCGTTGTAAACCTCAAGATTTTATTACTATAAAAGATCGGCAAAAATCTAAAATTATGATTATTAAAAATACAAATTTTTCTCAAAAATCTAAAGTGCCAAATCATTTAACTTTTAATTCTTTAGAAAACAAGGGGTTAGTTAACCAAATCCTAGATCAAGAATCGGTTGGTTTAAAAATAAATGAATTGTTAGTTGTAGAATATTATTCTCGTCAAGCTTAACT
BR_02873422_UK                                           GTGTAAGAATAATACGTCGTTTAGGAACTTTACCAGGCTTAACTAATAAAACACCTCAGTTAAAATCTAGTTCCATCAATCAATCAACATCTAATAAAAAAATTTCTCAGTATCGTATTCGTTTAGAAGAAAAGCAAAAATTACGTTTTCATTATGGAATAACAGAACGACAATTATTAAATTATGTACGTATTGCTAGAAAAGCAAAAGGGTCAACAGGTCAAGTTTTATTACAATTACTCGAAATGCGTTTAGATAATGTTATTTTTCGATTAGGTATGGCTCCTACAATTCCCGGAGCAAGACAATTAGTAAACCATAGACATATTCTAGTAAATGATAACATAGTAAATATTCCAAGTTATCGTTGTAAACCTCAAGATTTTATTACTATAAAAGATCGGCAAAAATCTAAAATTATGATTATTAAAAATACAAATTTTTCTCAAAAATCTAAAGTGCCAAATCATTTAACTTTTAATTCTTTAGAAAACAAGGGGTTAGTTAACCAAATCCTAGATCAAGAATCGGTTGGTTTAAAAATAAATGAATTGTTAGTTGTAGAATATTATTCTCGTCAAGCTTAACT
BR_08930464_Poland                                       GTGTAAGAATAATACGTCGTTTAGGAACTTTACCAGGCTTAACTAATAAAACACCTCAGTTAAAATCTAGTTCCATCAATCAATCAACATCTAATAAAAAAATTTCTCAGTATCGTATTCGTTTAGAAGAAAAGCAAAAATTACGTTTTCATTATGGAATAACAGAACGACAATTATTAAATTATGTACGTATTGCTAGAAAAGCAAAAGGGTCAACAGGTCAAGTTTTATTACAATTACTCGAAATGCGTTTAGATAATGTTATTTTTCGATTAGGTATGGCTCCTACAATTCCCGGAGCAAGACAATTAGTAAACCATAGACATATTCTAGTAAATGATAACATAGTAAATATTCCAAGTTATCGTTGTAAACCTCAAGATTTTATTACTATAAAAGATCGGCAAAAATCTAAAATTATGATTATTAAAAATACAAATTTTTCTCAAAAATCTAAAGTGCCAAATCATTTAACTTTTAATTCTTTAGAAAACAAGGGGTTAGTTAACCAAATCCTAGATCAAGAATCGGTTGGTTTAAAAATAAATGAATTGTTAGTTGTAGAATATTATTCTCGTCAAGCTTAACT
BR_12018401_Russia                                       GTGTAAGAATAATACGTCGTTTAGGAACTTTACCAGGCTTAACTAATAAAACACCTCAGTTAAAATCTAGTTCCATCAATCAATCAACATCTAATAAAAAAATTTCTCAGTATCGTATTCGTTTAGAAGAAAAGCAAAAATTACGTTTTCATTATGGAATAACAGAACGACAATTATTAAATTATGTACGTATTGCTAGAAAAGCAAAAGGGTCAACAGGTCAAGTTTTATTACAATTACTCGAAATGCGTTTAGATAATGTTATTTTTCGATTAGGTATGGCTCCTACAATTCCCGGAGCAAGACAATTAGTAAACCATAGACATATTCTAGTAAATGATAACATAGTAAATATTCCAAGTTATCGTTGTAAACCTCAAGATTTTATTACTATAAAAGATCGGCAAAAATCTAAAATTATGATTATTAAAAATACAAATTTTTCTCAAAAATCTAAAGTGCCAAATCATTTAACTTTTAATTCTTTAGAAAACAAGGGGTTAGTTAACCAAATCCTAGATCAAGAATCGGTTGGTTTAAAAATAAATGAATTGTTAGTTGTAGAATATTATTCTCGTCAAGCTTAACT
BR_12045376_Papoua_New_Guinea                            GTGTAAGAATAATACGTCGTTTAGGAACTTTACCAGGCTTAACTAATAAAACACCTCAGTTAAAATCTAGTTCTATCAATCAATCAACATCTAATAAAAAAATTTCTCAGTATCGTATTCGTTTAGAAGAAAAGCAAAAATTACGTTTTCATTATGGAATAACAGAACGACAATTACTAAATTATGTACGTATTGCTAGAAAAGCAAAAGGGTCAACAGGTCAAGTTTTATTACAATTACTCGAAATGCGTTTAGATAATGTTATTTTTCGATTAGGTATGGCTCCTACAATTCCCGGAGCAAGACAATTAGTAAACCATAGACATATTCTAGTAAATGATAACATAGTAAATATTCCAAGTTATCGTTGTAAACCTCAAGATTTTATTACTATAAAAGATCGGCAAAAATCTAAAATTATGATTATTAAAAATACAAATTTTTCTCAAAAATCTAAAGTGCCAAATCATTTAACTTTTAATTCTTTAGAAAACAAGGGGTTAGTTAACCAAATCCTAGATCAAGAATCGGTTGGTTTAAAAATAAATGAATTGTTAGTTGTAGAATATTATTCTCGTCAAGCTTAACT
BR_13051247_Svalbard                                     GTGTAAGAATAATACGTCGTTTAGGAACTTTACCAGGCTTAACTAATAAAACACCTCAGTTAAAATCTAGTTCCATCAATCAATCAACATCTAATAAAAAAATTTCTCAGTATCGTATTCGTTTAGAAGAAAAGCAAAAATTACGTTTTCATTATGGAATAACAGAACGACAATTATTAAATTATGTACGTATTGCTAGAAAAGCAAAAGGGTCAACAGGTCAAGTTTTATTACAATTACTCGAAATGCGTTTAGATAATGTTATTTTTCGATTAGGTATGGCTCCTACAATTCCCGGAGCAAGACAATTAGTAAACCATAGACATATTCTAGTAAATGATAACATAGTAAATATTCCAAGTTATCGTTGTAAACCTCAAGATTTTATTACTATAAAAGATCGGCAAAAATCTAAAATTATGATTATTAAAAATACAAATTTTTCTCAAAAATCTAAAGTGCCAAATCATTTAACTTTTAATTCTTTAGAAAACAAGGGGTTAGTTAACCAAATCCTAGATCAAGAATCGGTTGGTTTAAAAATAAATGAATTGTTAGTTGTAGAATATTATTCTCGTCAAGCTTAACT
BR_13622234_France                                       GTGTAAGAATAATACGTCGTTTAGGAACTTTACCAGGCTTAACTAATAAAACACCTCAGTTAAAATCTAGTTCCATCAATCAATCAACATCTAATAAAAAAATTTCTCAGTATCGTATTCGTTTAGAAGAAAAGCAAAAATTACGTTTTCATTATGGAATAACAGAACGACAATTATTAAATTATGTACGTATTGCTAGAAAAGCAAAAGGGTCAACAGGTCAAGTTTTATTACAATTACTCGAAATGCGTTTAGATAATGTTATTTTTCGATTAGGTATGGCTCCTACAATTCCCGGAGCAAGACAATTAGTAAACCATAGACATATTCTAGTAAATGATAACATAGTAAATATTCCAAGTTATCGTTGTAAACCTCAAGATTTTATTACTATAAAAGATCGGCAAAAATCTAAAATTATGATTATTAAAAATACAAATTTTTCTCAAAAATCTAAAGTGCCAAATCATTTAACTTTTAATTCTTTAGAAAACAAGGGGTTAGTTAACCAAATCCTAGATCAAGAATCGGTTGGTTTAAAAATAAATGAATTGTTAGTTGTAGAATATTATTCTCGTCAAGCTTAACT
BR_02840177_S__Shetland_Isl_                             GTGTAAGAATAATACGTCGTTTAGGAACTTTACCAGGCTTAACTAATAAAACACCTCAGTTAAAATCTAGTTCCATCAATCAATCAACATCTAATAAAAAAATTTCTCAGTATCGTATTCGTTTAGAAGAAAAGCAAAAATTACGTTTTCATTATGGAATAACAGAACGACAATTATTAAATTATGTACGTATTGCTAGAAAAGCAAAAGGGTCAACAGGTCAAGTTTTATTACAATTACTCGAAATGCGTTTAGATAATGTTATTTTTCGATTAGGTATGGCTCCTACAATTCCCGGAGCAAGACAATTAGTAAACCATAGACATATTCTAGTAAATGATAACATAGTAAATATTCCAAGTTATCGTTGTAAACCTCAAGATTTTATTACTATAAAAGATCGGCAAAAATCTAAAATTATGATTATTAAAAATACAAATTTTTCTCAAAAATCTAAAGTGCCAAATCATTTAACTTTTAATTCTTTAGAAAACAAGGGGTTAGTTAACCAAATCCTAGATCAAGAATCGGTTGGTTTAAAAATAAATGAATTATTAGTTGTAGAATATTATTCTCGTCAAGCTTAACT
BR_30658767_Japan                                        NNNNNNNNNNNNTACGTCGTTTAGGAACTTTACCAGGCTTAACTAATAAAACACCTCAGTTAAAATCTAGTTCCATCAATCAATCAACATCTAATAAAAAAATTTCTCAGTATCGTATTCGTTTAGAAGAAAAGCAAAAATTACGTTTTCATTATGGAATAACAGAACGACAATTATTAAATTATGTACGTATTGCTAGAAAAGCAAAAGGGTCAACAGGTCAAGTTTTATTACAATTACTCGAAATGCGTTTAGATAATGTTATTTTTCGATTAGGTATGGCTCCTACAATTCCCGGAGCAAGACAATTAGTAAACCATAGACATATTCTAGTAAATGATAACATAGTAAATATTCCAAGTTATCGTTGTAAACCTCAAGATTTTATTACTATAAAAGATCGGCAAAAATCTAAAATTATGATTATTAAAAATACAAATTTTTCTCAAAAATCTAAAGTGCCAAATCATTTAACTTTTAATTCTTTAGAAAACAAGGGGTTAGTTAACCAAATCCTAGATCAAGAATCGGTTGGTTTAAAAATAAATGAATTGTTAGTTGTAGAATATTATTCTCGTCAAGCTTAACT
BR_31255218_Hawaii                                       GTGTAAGAATAATACGTCGTTTAGGAACTTTACCAGGCTTAACTAATAAAACACCTCAGTTAAAATCTAGTTCCATCAATCAATCAACATCTAATAAAAAAATTTCTCAGTATCGTATTCGTTTAGAAGAAAAGCAAAAATTACGTTTTCATTATGGAATAACAGAACGACAATTATTAAATTATGTACGTATTGCTAGAAAAGCAAAAGGGTCAACAGGTCAAGTTTTATTACAATTACTCGAAATGCGTTTAGATAATGTTATTTTTCGATTAGGTATGGCTCCTACAATTCCCGGAGCAAGACAATTAGTAAACCATAGACATATTCTAGTAAATGATAACATAGTAAATATTCCAAGTTATCGTTGTAAACCTCAAGATTTTATTACTATAAAAGATCGGCAAAAATCTAAAATTATGATTATTAAAAATACAAATTTTTCTCAAAAATCTAAAGTGCCAAATCATTTAACTTTTAATTCTTTAGAAAACAAGGGGTTAGTTAACCAAATCCTAGATCAAGAATCGGTTGGTTTAAAAATAAATGAATTGTTAGTTGTAGAATATTATTCTCGTCAAGCTTAACT
BR_31381116_Spain                                        GTGTAAGAATAATACGTCGTTTAGGAACTTTACCAGGCTTAACTAATAAAACACCTCAGTTAAAATCTAGTTCCATCAATCAATCAACATCTAATAAAAAAATTTCTCAGTATCGTATTCGTTTAGAAGAAAAGCAAAAATTACGTTTTCATTATGGAATAACAGAACGACAATTATTAAATTATGTACGTATTGCTAGAAAAGCAAAAGGGTCAACAGGTCAAGTTTTATTACAATTACTCGAAATGCGTTTAGATAATGTTATTTTTCGATTAGGTATGGCTCCTACAATTCCCGGAGCAAGACAATTAGTAAACCATAGACATATTCTAGTAAATGATAACATAGTAAATATTCCAAGTTATCGTTGTAAACCTCAAGATTTTATTACTATAAAAGATCGGCAAAAATCTAAAATTATGATTATTAAAAATACAAATTTTTCTCAAAAATCTAAAGTGCCAAATCATTTAACTTTTAATTCTTTAGAAAACAAGGGGTTAGTTAACCAAATCCTAGATCAAGAATCGGTTGGTTTAAAAATAAATGAATTGTTAGTTGTAGAATATTATTCTCGTCAAGCTTAACT
BR_31460231_Ecuador                                      GTGTAAGAATAATACGTCGTTTAGGAACTTTACCAGGCTTAACTAATAAAACACCTCAGTTAAAATCTAGTTCCATCAATCAATCAACATCTAATAAAAAAATTTCTCAGTATCGTATTCGTTTAGAAGAAAAGCAAAAATTACGTTTTCATTATGGAATAACAGAACGACAATTATTAAATTATGTACGTATTGCTAGAAAAGCAAAAGGGTCAACAGGTCAAGTTTTATTACAATTACTCGAAATGCGTTTAGATAATGTTATTTTTCGATTAGGTATGGCTCCTACAATTCCCGGAGCAAGACAATTAGTAAACCATAGACATATTCTAGTAAATGATAACATAGTAAATATTCCAAGTTATCGTTGTAAACCTCAAGATTTTATTACTATAAAAGATCGGCAAAAATCTAAAATTATGATTATTAAAAATACAAATTTTTCTCAAAAATCTAAAGTGCCAAATCATTTAACTTTTAATTCTTTAGAAAACAAGGGGTTAGTTAACCAAATCCTAGATCAAGAATCGGTTGGTTTAAAAATAAATGAATTGTTAGTTGTAGAATATTATTCTCGTCAAGCTTAACT
BR_32032632_Costa_Rica                                   GTGTAAGAATAATACGTCGTTTAGGAACTTTACCAGGCTTAACTAATAAAACACCTCAGTTAAAATCTAGTTCTATCAATCAATCAACATCTAATAAAAAAATTTCTCAGTATCGTATTCGTTTAGAAGAAAAGCAAAAATTACGTTTTCATTATGGAATAACAGAACGACAATTACTAAATTATGTACGTATTTCTAGAAAAGCAAAAGGGTCAACAGGTCAAGTTTTATTACAATTACTCGAAATGCGTTTAGATAATGTTATTTTTCGATTAGGTATGGCTCCTACAATTCCCGGAGCAAGACAATTAGTAAACCATAGACATATTCTAGTAAATGATAACATAGTAAATATTCCAAGTTATCGTTGTAAACCTCAAGATTTTATTACTATAAAAGATCGGCAAAAATCTAAAATTATGATTATTAAAAATACAAATTTTTCTCAAAAATCTAAAGTGCCAAATCATTTAACTTTTAATTCTTTAGAAAACAAGGGGTTAGTTAACCAAATCCTAGATCAAGAATCGGTTGGTTTAAAAATAAATGAATTGTTAGTTGTAGAATATTATTCTCGTCAAGCTTAACT
BR_33783581_Switzerland                                  GTGTAAGAATAATACGTCGTTTAGGAACTTTACCAGGCTTAACTAATAAAACACCTCAGTTAAAATCTAGTTCCATCAATCAATCAACATCTAATAAAAAAATTTCTCAGTATCGTATTCGTTTAGAAGAAAAGCAAAAATTACGTTTTCATTATGGAATAACAGAACGACAATTATTAAATTATGTACGTATTGCTAGAAAAGCAAAAGGGTCAACAGGTCAAGTTTTATTACAATTACTCGAAATGCGTTTAGATAATGTTATTTTTCGATTAGGTATGGCTCCTACAATTCCCGGAGCAAGACAATTAGTAAACCATAGACATATTCTAGTAAATGATAACATAGTAAATATTCCAAGTTATCGTTGTAAACCTCAAGATTTTATTACTATAAAAGATCGGCAAAAATCTAAAATTATGATTATTAAAAATACAAATTTTTCTCAAAAATCTAAAGTGCCAAATCATTTAACTTTTAATTCTTTAGAAAACAAGGGGTTAGTTAACCAAATCCTAGATCAAGAATCGGTTGGTTTAAAAATAAATGAATTGTTAGTTGTAGAATATTATTCTCGTCAAGCTTAACT
BR_33783783_Luxemburg                                    GTGTAAGAATAATACGTCGTTTAGGAACTTTACCAGGCTTAACTAATAAAACACCTCAGTTAAAATCTAGTTCCATCAATCAATCAACATCTAATAAAAAAATTTCTCAGTATCGTATTCGTTTAGAAGAAAAGCAAAAATTACGTTTTCATTATGGAATAACAGAACGACAATTATTAAATTATGTACGTATTGCTAGAAAAGCAAAAGGGTCAACAGGTCAAGTTTTATTACAATTACTCGAAATGCGTTTAGATAATGTTATTTTTCGATTAGGTATGGCTCCTACAATTCCCGGAGCAAGACAATTAGTAAACCATAGACATATTCTAGTAAATGATAACATAGTAAATATTCCAAGTTATCGTTGTAAACCTCAAGATTTTATTACTATAAAAGATCGGCAAAAATCTAAAATTATGATTATTAAAAATACAAATTTTTCTCAAAAATCTAAAGTGCCAAATCATTTAACTTTTAATTCTTTAGAAAACAAGGGGTTAGTTAACCAAATCCTAGATCAAGAATCGGTTGGTTTAAAAATAAATGAATTGTTAGTTGTAGAATATTATTCTCGTCAAGCTTAACT
BR_36261428_Vermont__USA                                 GTGTAAGAATAATACGTCGTTTAGGAACTTTACCAGGCTTAACTAATAAAACACCTCAGTTAAAATCTAGTTCCATCAATCAATCAACATCTAATAAAAAAATTTCTCAGTATCGTATTCGTTTAGAAGAAAAGCAAAAATTACGTTTTCATTATGGAATAACAGAACGACAATTATTAAATTATGTACGTATTGCTAGAAAAGCAAAAGGGTCAACAGGTCAAGTTTTATTACAATTACTCGAAATGCGTTTAGATAATGTTATTTTTCGATTAGGTATGGCTCCTACAATTCCCGGAGCAAGACAATTAGTAAACCATAGACATATTCTAGTAAATGATAACATAGTAAATATTCCAAGTTATCGTTGTAAACCTCAAGATTTTATTACTATAAAAGATCGGCAAAAATCTAAAATTATGATTATTAAAAATACAAATTTTTCTCAAAAATCTAAAGTGCCAAATCATTTAACTTTTAATTCTTTAGAAAACAAGGGGTTAGTTAACCAAATCCTAGATCAAGAATCGGTTGGTTTAAAAATAAATGAATTGTTAGTTGTAGAATATTATTCTCGTCAAGCTTAACT
BR_27271447_Hawaii                                       GTGTAAGAATAATACGTCGTTTAGGAACTTTACCAGGCTTAACTAATAAAACACCTCAGTTAAAATCTAGTTCCATCAATCAATCAACATCTAATAAAAAAATTTCTCAGTATCGTATTCGTTTAGAAGAAAAGCAAAAATTACGTTTTCATTATGGAATAACAGAACGACAATTATTAAATTATGTACGTATTGCTAGAAAAGCAAAAGGGTCAACAGGTCAAGTTTTATTACAATTACTCGAAATGCGTTTAGATAATGTTATTTTTCGATTAGGTATGGCTCCTACAATTCCCGGAGCAAGACAATTAGTAAACCATAGACATATTCTAGTAAATGATAACATAGTAAATATTCCAAGTTATCGTTGTAAACCTCAAGATTTTATTACTATAAAAGATCGGCAAAAATCTAAAATTATGATTATTAAAAATACAAATTTTTCTCAAAAATCTAAAGTGCCAAATCATTTAACTTTTAATTCTTTAGAAAACAAGGGGTTAGTTAACCAAATCCTAGATCAAGAATCGGTTGGTTTAAAAATAAATGAATTGTTAGTTGTAGAATATTATTCTCGTCAAGCTTAACT
BR_27272356_Quebec__Canada                               GTGTAAGAATAATACGTCGTTTAGGAACTTTACCAGGCTTAACTAATAAAACACCTCAGTTAAAATCTAGTTCCATCAATCAATCAACATCTAATAAAAAAATTTCTCAGTATCGTATTCGTTTAGAAGAAAAGCAAAAATTACGTTTTCATTATGGAATAACAGAACGACAATTATTAAATTATGTACGTATTGCTAGAAAAGCAAAAGGGTCAACAGGTCAAGTTTTATTACAATTACTCGAAATGCGTTTAGATAATGTTATTTTTCGATTAGGTATGGCTCCTACAATTCCCGGAGCAAGACAATTAGTAAACCATAGACATATTCTAGTAAATGATAACATAGTAAATATTCCAAGTTATCGTTGTAAACCTCAAGATTTTATTACTATAAAAGATCGGCAAAAATCTAAAATTATGATTATTAAAAATACAAATTTTTCTCAAAAATCTAAAGTGCCAAATCATTTAACTTTTAATTCTTTAGAAAACAAGGGGTTAGTTAACCAAATCCTAGATCAAGAATCGGTTGGTTTAAAAATAAATGAATTGTTAGTTGTAGAATATTATTCTCGTCAAGCTTAACT
BR_27272962_Greece                                       GTGTAAGAATAATACGTCGTTTAGGAACTTTACCAGGCTTAACTAATAAAACACCTCAGTTAAAATCTAGTTCCATCAATCAATCAACATCTAATAAAAAAATTTCTCAGTATCGTATTCGTTTAGAAGAAAAGCAAAAATTACGTTTTCATTATGGAATAACAGAACGACAATTACTAAATTATGTACGTATTGCTAGAAAAGCAAAAGGGTCAACAGGTCAAGTTTTATTACAATTACTCGAAATGCGTTTAGATAATGTTATTTTTCGATTAGGTATGGCTCCTACAATTCCCGGAGCAAGACAATTAGTAAACCATAGACATATTCTAGTAAATGATAACATAGTAAATATTCCAAGTTATCGTTGTAAACCTCAAGATTTTATTACTATAAAAGATCGGCAAAAATCTAAAATTATGATTATTAAAAATACAAATTTTTCTCAAAAATCTAAAGTGCCAAATCATTTAACTTTTAATTCTTTAGAAAACAAGGGGTTAGTTAACCAAATCCTAAATCAAGAATCGGTTGGTTTAAAAATAAATGAATTGTTAGTTGTAGAATATTATTCTCGTCAAGCTTAACT
BR_11900583_Siberia__Russia                              GTGTAAGAATAATACGTCGTTTAGGAACTTTACCAGGCTTAACTAATAAAACACCTCAGTTAAAATCTAGTTCCATCAATCAATCAACATCTAATAAAAAAATTTCTCAGTATCGTATTCGTTTAGAAGAAAAGCAAAAATTACGTTTTCATTATGGAATAACAGAACGACAATTATTAAATTATGTACGTATTGCTAGAAAAGCAAAAGGGTCAACAGGTCAAGTTTTATTACAATTACTCGAAATGCGTTTAGATAATGTTATTTTTCGATTAGGTATGGCTCCTACAATTCCCGGAGCAAGACAATTAGTAAACCATAGACATATTCTAGTAAATGATAACATAGTAAATATTCCAAGTTATCGTTGTAAACCTCAAGATTTTATTACTATAAAAGATCGGCAAAAATCTAAAATTATGATTATTAAAAATACAAATTTTTCTCAAAAATCTAAAGTGCCAAATCATTTAACTTTTAATTCTTTAGAAAACAAGGGGTTAGTTAACCAAATCCTAGATCAAGAATCGGTTGGTTTAAAAATAAATGAATTGTTAGTTGTAGAATATTATTCTCGTCAAGCTTAACT
BR_01997893_Cuacasus__Russia                             NNGTAAGAATAATACGTCGTTTAGGAACTTTACCAGGCTTAACTAATAAAACACCTCAGTTAAAATCTAGTTCCATCAATCAATCAACATCTAATAAAAAAATTTCTCAGTATCGTATTCGTTTAGAAGAAAAGCAAAAATTACGTTTTCATTATGGAATAACAGAACGACAATTATTAAATTATGTACGTATTGCTAGAAAAGCAAAAGGGTCAACAGGTCAAGTTTTATTACAATTACTCGAAATGCGTTTAGATAATGTTATTTTTCGATTAGGTATGGCTCCTACAATTCCCGGAGCAAGACAATTAGTAAACCATAGACATATTCTAGTAAATGATAACATAGTAAATATTCCAAGTTATCGTTGTAAACCTCAAGATTTTATTACTATAAAAGATCGGCAAAAATCTAAAATTATGATTATTAAAAATACAAATTTTTCTCAAAAATCTAAAGTGCCAAATCATTTAACTTTTAATTCTTTAGAAAACAAGGGGTTAGTTAACCAAATCCTAGATCAAGAATCGGTTGGTTTAAAAATAAATGAATTGTTAGTTGTAGAATATTATTCTCGTCAAGCTTAACT
BR_16775643_British_Columbia__Canada                     GTGTAAGAATAATACGTCGTTTAGGAACTTTACCAGGCTTAACTAATAAAACACCTCAGTTAAAATCTAGTTCCATCAATCAATCAACATCTAATAAAAAAATTTCTCAGTATCGTATTCGTTTAGAAGAAAAGCAAAAATTACGTTTTCATTATGGAATAACAGAACGACAATTATTAAATTATGTACGTATTGCTAGAAAAGCAAAAGGGTCAACAGGTCAAGTTTTATTACAATTACTCGAAATGCGTTTAGATAATGTTATTTTTCGATTAGGTATGGCTCCTACAATTCCCGGAGCAAGACAATTAGTAAACCATAGACATATTCTAGTAAATGATAACATAGTAAATATTCCAAGTTATCGTTGTAAACCTCAAGATTTTATTACTATAAAAGATCGGCAAAAATCTAAAATTATGATTATTAAAAATACAAATTTTTCTCAAAAATCTAAAGTGCCAAATCATTTAACTTTTAATTCTTTAGAAAACAAGGGGTTAGTTAACCAAATCCTAGATCAAGAATCGGTTGGTTTAAAAATAAATGAATTGTTAGTTGTAGAATATTATTCTCGTCAAGCTTAACT
BR_27270639_Colorado__USA                                GTGTAAGAATAATACGTCGTTTAGGAACTTTACCAGGCTTAACTAATAAAACACCTCAGTTAAAATCTAGTTCCATCAATCAATCAACATCTAATAAAAAAATTTCTCAGTATCGTATTCGTTTAGAAGAAAAGCAAAAATTACGTTTTCATTATGGAATAACAGAACGACAATTATTAAATTATGTACGTATTGCTAGAAAAGCAAAAGGGTCAACAGGTCAAGTTTTATTACAATTACTCGAAATGCGTTTAGATAATGTTATTTTTCGATTAGGTATGGCTCCTACAATTCCCGGAGCAAGACAATTAGTAAACCATAGACATATTCTAGTAAATGATAACATAGTAAATATTCCAAGTTATCGTTGTAAACCTCAAGATTTTATTACTATAAAAGATCGGCAAAAATCTAAAATTATGATTATTAAAAATACAAATTTTTCTCAAAAATCTAAAGTGCCAAATCATTTAACTTTTAATTCTTTAGAAAACAAGGGGTTAGTTAACCAAATCCTAGATCAAGAATCGGTTGGTTTAAAAATAAATGAATTGTTAGTTGTAGAATATTATTCTCGTCAAGCTTAACT
BR_27280945_Bolivia                                      GTGTAAGAATAATACGTCGTTTAGGAACTTTACCAGGCTTAACTAATAAAACACCTCAGTTAAAATCTAGTTCTATCAATCAATCAACATCTAATAAAAAAATTTCTCAGTATCGTATTCGTTTAGAAGAAAAGCAAAAATTACGTTTTCATTATGGAATAACAGAACGACAATTACTAAATTATGTACGTATTTCTAGAAAAGCAAAAGGGTCAACAGGTCAAGTTTTATTACAATTACTCGAAATGCGTTTAGATAATGTTATTTTTCGATTAGGTATGGCTCCTACAATTCCCGGAGCAAGACAATTAGTAAACCATAGACATATTCTAGTAAATGATAACATAGTAAATATTCCAAGTTATCGTTGTAAACCTCAAGATTTTATTACTATAAAAGATCGGCAAAAATCTAAAATTATGATTATTAAAAATACAAATTTTTCTCAAAAATCTAAAGTGCCAAATCATTTAACTTTTAATTCTTTAGAAAACAAGGGGTTAGTTAACCAAATCCTAGATCAAGAATCGGTTGGTTTAAAAATAAATGAATTGTTAGTTGTAGAATATTATTCTCGTCAAGCTTAACT
BR_27264979_Australia                                    GTGTAAGAATAATACGTCGTTTAGGAACTTTACCAGGCTTAACTAATAAAACACCTCAGTTAAAATCTAGTTCCATCAATCAATCAACATCTAATAAAAAAATTTCTCAGTATCGTATTCGTTTAGAAGAAAAGCAAAAATTACGTTTTCATTATGGAATAACAGAACGACAATTATTAAATTATGTACGTATTGCTAGAAAAGCAAAAGGGTCAACAGGTCAAGTTTTATTACAATTACTCGAAATGCGTTTAGATAATGTTATTTTTCGATTAGGTATGGCTCCTACAATTCCCGGAGCAAGACAATTAGTAAACCATAGACATATTCTAGTAAATGATAACATAGTAAATATTCCAAGTTATCGTTGTAAACCTCAAGATTTTATTACTATAAAAGATCGGCAAAAATCTAAAATTATGATTATTAAAAATACAAGTTTTTCTCAAAAATCTAAAGTGCCAAATCATTTAACTTTTAATTCTTTAGAAAACAAGGGGTTAGTTAACCAAATCCTAGATCAAGAATCGGTTGGTTTAAAAATAAATGAATTGTTAGTTGTAGAATATTATTCTCGTCAAGCTTAACT
BR_31460433_Equador                                      GTGTAAGAATAATACGTCGTTTAGGAACTTTACCAGGCTTAACTAATAAAACACCTCAGTTAAAATCTAGTTCCATCAATCAATCAACATCTAATAAAAAAATTTCTCAGTATCGTATTCGTTTAGAAGAAAAGCAAAAATTACGTTTTCATTATGGAATAACAGAACGACAATTATTAAATTATGTACGTATTGCTAGAAAAGCAAAAGGGTCAACAGGTCAAGTTTTATTACAATTACTCGAAATGCGTTTAGATAATGTTATTTTTCGATTAGGTATGGCTCCTACAATTCCCGGAGCAAGACAATTAGTAAACCATAGACATATTCTAGTAAATGATAACATAGTAAATATTCCAAGTTATCGTTGTAAACCTCAAGATTTTATTACTATAAAAGATCGGCAAAAATCTAAAATTATGATTATTAAAAATACAAATTTTTCTCAAAAATCTAAAGTGCCAAATCATTTAACTTTTAATTCTTTAGAAAACAAGGGGTTAGTTAACCAAATCCTAGATCAAGAATCGGTTGGTTTAAAAATAAATGAATTGTTAGTTGTAGAATATTATTCTCGTCAAGCTTAACT
BM_BM000977576_Montana__USA                              GTGTAAGAATAATACGTCGTTTAGGAACTTTACCAGGCTTAACTAATAAAACACCTCAGTTAAAATCTAGTTCCATCAATCAATCAACATCTAATAAAAAAATTTCTCAGTATCGTATTCGTTTAGAAGAAAAGCAAAAATTACGTTTTCATTATGGAATAACAGAACGACAATTATTAAATTATGTACGTATTGCTAGAAAAGCAAAAGGGTCAACAGGTCAAGTTTTATTACAATTACTCGAAATGCGTTTAGATAATGTTATTTTTCGATTAGGTATGGCTCCTACAATTCCCGGAGCAAGACAATTAGTAAACCATAGACATATTCTAGTAAATGATAACATAGTAAATATTCCAAGTTATCGTTGTAAACCTCAAGATTTTATTACTATAAAAGATCGGCAAAAATCTAAAATTATGATTATTAAAAATACAAATTTTTCTCAAAAATCTAAAGTGCCAAATCATTTAACTTTTAATTCTTTAGAAAACAAGGGGTTAGTTAACCAAATCCTAGATCAAGAATCGGTTGGTTTAAAAATAAATGAATTATTAGTTGTAGAATATTATTCTCGTCAAGCTTAACT
BM_21661_Alaska__USA                                     GTGTAAGAATAATACGTCGTTTAGGAACTTTACCAGGCTTAACTAATAAAACACCTCAGTTAAAATCTAGTTCCATCAATCAATCAACATCTAATAAAAAAATTTCTCAGTATCGTATTCGTTTAGAAGAAAAGCAAAAATTACGTTTTCATTATGGAATAACAGAACGACAATTATTAAATTATGTACGTATTGCTAGAAAAGCAAAAGGGTCAACAGGTCAAGTTTTATTACAATTACTCGAAATGCGTTTAGATAATGTTATTTTTCGATTAGGTATGGCTCCTACAATTCCCGGAGCAAGACAATTAGTAAACCATAGACATATTCTAGTAAATGATAACATAGTAAATATTCCAAGTTATCGTTGTAAACCTCAAGATTTTATTACTATAAAAGATCGGCAAAAATCTAAAATTATGATTATTAAAAATACAAATTTTTCTCAAAAATCTAAAGTGCCAAATCATTTAACTTTTAATTCTTTAGAAAACAAGGGGTTAGTTAACCAAATCCTAGATCAAGAATCGGTTGGTTTAAAAATAAATGAATTATTAGTTGTAGAATATTATTCTCGTCAAGCTTAACT
BM_A1003_Alaska__USA                                     GTGTAAGAATAATACGTCGTTTAGGAACTTTACCAGGCTTAACTAATAAAACACCTCAGTTAAAATCTAGTTCCATCAATCAATCAACATCTAATAAAAAAATTTCTCAGTATCGTATTCGTTTAGAAGAAAAGCAAAAATTACGTTTTCATTATGGAATAACAGAACGACAATTATTAAATTATGTACGTATTGCTAGAAAAGCAAAAGGGTCAACAGGTCAAGTTTTATTACAATTACTCGAAATGCGTTTAGATAATGTTATTTTTCGATTAGGTATGGCTCCTACAATTCCCGGAGCAAGACAATTAGTAAACCATAGACATATTCTAGTAAATGATAACATAGTAAATATTCCAAGTTATCGTTGTAAACCTCAAGATTTTATTACTATAAAAGATCGGCAAAAATCTAAAATTATGATTATTAAAAATACAAATTTTTCTCAAAAATCTAAAGTGCCAAATCATTTAACTTTTAATTCTTTAGAAAACAAGGGGTTAGTTAACCAAATCCTAGATCAAGAATCGGTTGGTTTAAAAATAAATGAATTGTTAGTTGTAGAATATTATTCTCGTCAAGCTTAACT
BM_14349_British_Colombia__Canada                        GTGTAAGAATAATACGTCGTTTAGGAACTTTACCAGGCTTAACTAATAAAACACCTCAGTTAAAATCTAGTTCCATCAATCAATCAACATCTAATAAAAAAATTTCTCAGTATCGTATTCGTTTAGAAGAAAAGCAAAAATTACGTTTTCATTATGGAATAACAGAACGACAATTATTAAATTATGTACGTATTGCTAGAAAAGCAAAAGGGTCAACAGGTCAAGTTTTATTACAATTACTCGAAATGCGTTTAGATAATGTTATTTTTCGATTAGGTATGGCTCCTACAATTCCCGGAGCAAGACAATTAGTAAACCATAGACATATTCTAGTAAATGATAACATAGTAAATATTCCAAGTTATCGTTGTAAACCTCAAGATTTTATTACTATAAAAGATCGGCAAAAATCTAAAATTATGATTATTAAAAATACAAATTTTTCTCAAAAATCTAAAGTGCCAAATCATTTAACTTTTAATTCTTTAGAAAACAAGGGGTTAGTTAACCAAATCCTAGATCAAGAATCGGTTGGTTTAAAAATAAATGAATTGTTAGTTGTAGAATATTATTCTCGTCAAGCTTAACT
BM_20823_Mexico                                          GTGTAAGAATAATACGTCGTTTAGGAACTTTACCAGGCTTAACTAATAAAACACCTCAGTTAAAATCTAGTTCTATCAATCAATCAACATCTAATAAAAAAATTTCTCAGTATCGTATTCGTTTRGAAGAAAAGCAAAAATTACGTTTTCATTATGGAATAACAGAACGACAATTACTAAATTATGTACGTATTGCTAGAAAAGCAAAAGGGTCAACAGGTCAAGTTTTATTACAATTACTCGAAATGCGTTTAGATAATGTTATTTTTCGATTAGGTATGGCTCCTACAATTCCCGGAGCAAGACAATTAGTAAACCATAGACATATTCTAGTAAATGATAACATAGTAAATATTCCAAGTTATCGTTGTAAACCTCAAGATTTTATTACTATAAAAGATCGGCAAAAATCTAAAATTATGATTATTAAAAATWCAAATTTTTCTCAAAAATCTAAAGTGCCAAATCATTTAACTTTTGATTCTTTAGAAAACAAGGGGTTAGTTAACCAAATCCTAGATCAAGAATCGGTTGGTTTAAAAATAAATGAATTGTTAGTTGTAGAATATTATTCTCGTCAAGCTTAACT
BM_33207_Chile                                           GTGTAAGAATAATACGTCGTTTAGGAACTTTACCAGGCTTAACTAATAAAACACCTCAGTTAAAATCTAGTTCCATCAATCAATCAACATCTAATAAAAAAATTTCTCAGTATCGTATTCGTTTAGAAGAAAAGCAAAAATTACGTTTTCATTATGGAATAACAGAACGACAATTATTAAATTATGTACGTATTGCTAGAAAAGCAAAAGGGTCAACAGGTCAAGTTTTATTACAATTACTCGAAATGCGTTTAGATAATGTTATTTTTCGATTAGGTATGGCTCCTACAATTCCCGGAGCAAGACAATTAGTAAACCATAGACATATTCTAGTAAATGATAACATAGTAAATATTCCAAGTTATCGTTGTAAACCTCAAGATTTTATTACTATAAAAGATCGGCAAAAATCTAAAATTATGATTATTAAAAATACAAGTTTTTCTCAAAAATCTAAAGTGCCAAATCATTTAACTTTTAATTCTTTAGAAAACAAGGGGTTAGTTAACCAAATCCTAGATCAAGAATCGGTTGGTTTAAAAATAAATGAATTGTTAGTTGTAGAATATTATTCTCGTCAAGCTTAACT
BM_31149_Chile                                           GTGTAAGAATAATACGTCGTTTAGGAACTTTACCAGGCTTAACTAATAAAACACCTCAGTTAAAATCTAGTTCCATCAATCAATCAACATCTAATAAAAAAATTTCTCAGTATCGTATTCGTTTAGAAGAAAAGCAAAAATTACGTTTTCATTATGGAATAACAGAACGACAATTATTAAATTATGTACGTATTGCTAGAAAAGCAAAAGGGTCAACAGGTCAAGTTTTATTACAATTACTCGAAATGCGTTTAGATAATGTTATTTTTCGATTAGGTATGGCTCCTACAATTCCCGGAGCAAGACAATTAGTAAACCATAGACATATTCTAGTAAATGATAACATAGTAAATATTCCAAGTTATCGTTGYAAACCTCAAGATTTTATTACTATAAAAGATCGGCAAAAATCTAAAATTATGATTATTAAAAATACAAGTTTTTCTCAAAAATCTAAAGTGCCAAATCATTTAACTTTTAATTCTTTAGAAAACAAGGGGTTAGTTAACCAAATCCTAGATCAAGAATCGGTTGGTTTAAAAATAAATGAATTGTTAGTTGTAGAATATTATTCTCGTCAAGCTTAACT
BM_33951_Chile                                           GTGTAAGAATAATACGTCGTTTAGGAACTTTACCAGGCTTAACTAATAAAACACCTCAGTTAAAATCTAGTTCCATCAATCAATCAACATCTAATAAAAAAATTTCTCAGTATCGTATTCGTTTAGAAGAAAAGCAAAAATTACGTTTTCATTATGGAATAACAGAACGACAATTATTAAATTATGTACGTATTGCTAGAAAAGCAAAAGGGTCAACAGGTCAAGTTTTATTACAATTACTCGAAATGCGTTTAGATAATGTTATTTTTCGATTAGGTATGGCTCCTACAATTCCCGGAGCAAGACAATTAGTAAACCATAGACATATTCTAGTAAATGATAACATAGTAAATATTCCAAGTTATCGTTGTAAACCTCAAGATTTTATTACTATAAAAGATCGGCAAAAATCTAAAATTATGATTATTAAAAATACAAGTTTTTCTCAAAAATCTAAAGTGCCAAATCATTTAACTTTTAATTCTTTAGAAAACAAGGGGTTAGTTAACCAAATCCTAGATCAAGAATCGGTTGGTTTAAAAATAAATGAATTGTTAGTTGTAGAATATTATTCTCGTCAAGCTTAACT
BM_R08277a_Reunion_Isl_                                  GTGTAAGAATAATACGTCGTTTAGGAACTTTACCAGGCTTAACTAATAAAACACCTCAGTTAAAATCTAGTTCCATCAATCAATCAACATCTAATAAAAAAATTTCTCAGTATCGTATTCGTTTAGAAGAAAAGCAAAAATTACGTTTTCATTATGGAATAACAGAACGACAATTATTAAATTATGTACGTATTGCTAGAAAAGCAAAAGGGTCAACAGGTCAAGTTTTATTACAATTACTCGAAATGCGTTTAGATAATGTTATTTTTCGATTAGGTATGGCTCCTACAATTCCCGGAGCAAGACAATTAGTAAACCATAGACATATTCTAGTAAATGATAACATAGTAAATATTCCAAGTTATCGTTGTAAACCTCAAGATTTTATTACTATAAAAGATCGGCAAAAATCTAAAATTATGATTATTAAAAATACAAATTTTTCTCAAAAATCTAAAGTGCCAAATCATTTAACTTTTAATTCTTTAGAAAACAAGGGGTTAGTTAACCAAATCCTAGATCAAGAATCGGTTGGTTTAAAAATAAATGAATTGTTAGTTGTAGAATATTATTCTCGTCAAGCTTAACT
BM_27_Canary_Isl_                                        GTGTAAGAATAATACGTCGTTTAGGAACTTTACCAGGCTTAACTAATAAAACACCTCAGTTAAAATCTAGTTCCATCAATCAATCAACATCTAATAAAAAAATTTCTCAGTATCGTATTCGTTTAGAAGAAAAGCAAAAATTACGTTTTCATTATGGAATAACAGAACGACAATTACTAAATTATGTACGTATTGCTAGAAAAGCAAAAGGGTCAACAGGTCAAGTTTTATTACAATTACTCGAAATGCGTTTAGATAATGTTATTTTTCGATTAGGTATGGCTCCTACAATTCCCGGAGCAAGACAATTAGTAAACCATAGACATATTCTAGTAAATGATAACATAGTAAATATTCCAAGTTATCGTTGTAAACCTCAAGATTTTATTACTATAAAAGATCGGCAAAAATCTAAAATTATGATTATTAAAAATACAAATTTTTCTCAAAAATCTAAAGTGCCAAATCATTTAACTTTTAATTCTTTAGAAAACAAGGGGTTAGTTAACCAAATCCTAAATCAAGAATCGGTTGGTTTAAAAATAAATGAATTGTTAGTTGTAGAATATTATTCTCGTCAAGCTTAACT
BM_1228_Japan                                            GTGTAAGAATAATACGTCGTTTAGGAACTTTACCAGGCTTAACTAATAAAACACCTCAGTTAAAATCTAGTTCCATCAATCAATCAACATCTAATAAAAAAATTTCTCAGTATCGTATTCGTTTAGAAGAAAAGCAAAAATTACGTTTTCATTATGGAATAACAGAACGACAATTATTAAATTATGTACGTATTGCTAGAAAAGCAAAAGGGTCAACAGGTCAAGTTTTATTACAATTACTCGAAATGCGTTTAGATAATGTTATTTTTCGATTAGGTATGGCTCCTACAATTCCCGGAGCAAGACAATTAGTAAACCATAGACATATTCTAGTAAATGATAACATAGTAAATATTCCAAGTTATCGTTGTAAACCTCAAGATTTTATTACTATAAAAGATCGGCAAAAATCTAAAATTATGATTATTAAAAATACAAATTTTTCTCAAAAATCTAAAGTGCCAAATCATTTAACTTTTAATTCTTTAGAAAACAAGGGGTTAGTTAACCAAATCCTAGATCAAGAATCGGTTGGTTTAAAAATAAATGAATTGTTAGTTGTAGAATATTATTCTCGTCAAGCTTAACT
CP44_Heard_Isl_                                          GTGTAAGAATAATACGTCGTTTAGGAACTTTACCAGGCTTAACTAATAAAACACCTCAGTTAAAATCTAGTTCCATCAATCAATCAACATCTAATAAAAAAATTTCTCAGTATCGTATTCGTTTAGAAGAAAAGCAAAAATTACGTTTTCATTATGGAATAACAGAACGACAATTATTAAATTATGTACGTATTGCTAGAAAAGCAAAAGGGTCAACAGGTCAAGTTTTATTACAATTACTCGAAATGCGTTTAGATAATGTTATTTTTCGATTAGGTATGGCTCCTACAATTCCCGGAGCAAGACAATTAGTAAACCATAGACATATTCTAGTAAATGATAACATAGTAAATATTCCAAGTTATCGTTGTAAACCTCAAGATTTTATTACTATAAAAGATCGGCAAAAATCTAAAATTATGATTATTAAAAATACAAGTTTTTCTCAAAAATCTAAAGTGCCAAATCATTTAACTTTTAATTCTTTAGAAAACAAGGGGTTAGTTAACCAAATCCTAGATCAAGAATCGGTTGGTTTAAAAATAAATGAATTGTTAGTTGTAGAATATTATTCTCGTCAAGCTTAACT
CP21_Maud_Land__Antarctica                               GTGTAAGAATAATACGTCGNTTAGGAACTTTACCAGGCTTAACTAATAAAACACCTCAGTTAAAATCTAGTTCCATCAATCAATCAACATCTAATAAAAAAATTTCTCAGTATCGTATTCGTTTAGAAGAAAAGCAAAAATTACGTTTTCATTATGGAATAACAGAACGACAATTATTAAAGTATGTACGTATTGCTAGAAAAGCAAAAGGGTCAACAGGTCAAGTTTTATTACAATTACTCGAAATGCGTTTAGATAATGTTATTTTTCGATTAGGTATGGCTCCTACAATTCCCGGAGCAAGACAATTAGTAAACCATAGACATATTCTAGTAAATGATAACATAGTAAATATTCCAAGTTATCGTTGTAAACCTCAAGATTTTATTACTATAAAAGATCGGCAAAAATCTAAAATTATGATTATTAAAAATACAAGTTTTTCTCAAAAATCTAAAGTGCCAAATCATTTAACTTTTAATTCTTTAGAAAACAAGGGGTTAGTTAACCAAATCCTAGATCAAGAATCGGTTGGTTTAAAAATAAATGAATTGTTAGTTGTAGAATATTATTCTCGTCAAGCTTAACT
CP39_Heard_Isl_                                          GTGTAAGAATAATACGTCGTTTAGGNACTTTACCAGGCTTAACTAATAAAACACCTCAGTTAAAATCTAGTTCCATCAATCAATCAACATCTAATAAAAAAATTTCTCAGTATCGTATTCGTTTAGAAGAAAAGCAAAAATTACGTTTTCATTATGGAATAACAGAACGACAATTATTAAAGTATGTACGTATTGCTAGAAAAGCAAAAGGGTCAACAGGTCAAGTTTTATTACAATTACTCGAAATGCGTTTAGATAATGTTATTTTTCGATTAGGTATGGCTCCTACAATTCCCGGAGCAAGACAATTAGTAAACCATAGACATATTCTAGTAAATGATAACATAGTAAATATTCCAAGTTATCGTTGTAAACCTCAAGATTTTATTACTATAAAAGATCGGCAAAAATCTAAAATTATGATTATTAAAAATACAAGTTTTTCTCAAAAATCTAAAGTGCCAAATCATTTAACTTTTAATTCTTTAGAAAACAAGGGGTTAGTTAACCAAATCCTAGATCAAGAATCGGTTGGTTTAAAAATAAATGAATTGTTAGTTGTAGAATATTATTCTCGTCAAGCTTAACT
CP20_Victoria_Land__Antarctica                           GTGTAAGAATAATACGTCGTTTAGGAACTTTACCAGGCTTAACTAATAAAACACCTCAGTTAAAATCTAGTTCCATCAATCAATCAACATCTAATAAAAAAATTTCTCAGTATCGTATTCGTTTAGAAGAAAAGCAAAAATTACGTTTTCATTATGGAATAACAGAACGACAATTATTAAAGTATGTACGTATTGCTAGAAAAGCAAAAGGGTCAACAGGTCAAGTTTTATTACAATTACTCGAAATGCGTTTAGATAATGTTATTTTTCGATTAGGTATGGCTCCTACAATTCCCGGAGCAAGACAATTAGTAAACCATAGACATATTCTAGTAAATGATAACATAGTAAATATTCCAAGTTATCGTTGTAAACCTCAAGATTTTATTACTATAAAAGATCGGCAAAAATCTAAAATTATGATTATTAAAAATACAAGTTTTTCTCAAAAATCTAAAGTGCCAAATCATTTAACTTTTAATTCTTTAGAAAACAAGGGGTTAGTTAACCAAATCCTAGATCAAGAATCGGTTGGTTTAAAAATAAATGAATTGTTAGTTGTAGAATATTATTCTCGTCAAGCTTAACT
CP16_Australia                                           NNNNNNNNNNNNNNNNNNNNNNNNNNACTTTACCAGGCTTAACTAATAAAACACCTCAGTTAAAATCTAGTTCCATCAATCAATCAACATCTAATAAAAAAATTTCTCAGTATCGTATTCGTTTAGAAGAAAAGCAAAAATTACGTTTTCATTATGGAATAACAGAACGACAATTATTAAATTATGTACGTATTGCTAGAAAAGCAAAAGGGTCAACAGGTCAAGTTTTATTACAATTACTCGAAATGCGTTTAGATAATGTTATTTTTCGATTAGGTATGGCTCCTACAATTCCCGGAGCAAGACAATTAGTAAACCATAGACATATTCTAGTAAATGATAACATAGTAAATATTCCAAGTTATCGTTGTAAACCTCAAGATTTTATTACTATAAAAGATCGGCAAAAATCTAAAATTATGATTATTAAAAATACAAGTTTTTCTCAAAAATCTAAAGTGCCAAATCATTTAACTTTTAATTCTTTAGAAAACAAGGGGTTAGTTAACCAAATCCTAGATCAAGAATCGGTTGGTTTAAAAATAAATGAATTGTTAGTTGTAGAATATTATTCTCGTCAAGCTTAACT
CP25_S__Shetland_Isl_                                    GTGTAAGAATAATACGTCGTTTAGGAACTTTACCAGGCTTAACTAATAAAACACCTCAGTTAAAATCTAGTTCCATCAATCAATCAACATCTAATAAAAAAATTTCTCAGTATCGTATTCGTTTAGAAGAAAAGCAAAAATTACGTTTTCATTATGGAATAACAGAACGACAATTATTAAATTATGTACGTATTGCTAGAAAAGCAAAAGGGTCAACAGGTCAAGTTTTATTACAATTACTCGAAATGCGTTTAGATAATGTTATTTTTCGATTAGGTATGGCTCCTACAATTCCCGGAGCAAGACAATTAGTAAACCATAGACATATTCTAGTAAATGATAACATAGTAAATATTCCAAGTTATCGTTGTAAACCTCAAGATTTTATTACTATAAAAGATCGGCAAAAATCTAAAATTATGATTATTAAAAATACAAATTTTTCTCAAAAATCTAAAGTGCCAAATCATTTAACTTTTAATTCTTTAGAAAACAAGGGGTTAGTTAACCAAATCCTAGATCAAGAATCGGTTGGTTTAAAAATAAATGAATTATTAGTTGTAGAATATTATTCTCGTCAAGCTTAACT
CP32_Ant_Peninsula                                       GTGTAAGAATAATACGTCGTTTAGGAACTTTACCAGGCTTAACTAATAAAACACCTCAGTTAAAATCTAGTTCCATCAATCAATCAACATCTAATAAAAAAATTTCTCAGTATCGTATTCGTTTAGAAGAAAAGCAAAAATTACGTTTTCATTATGGAATAACAGAACGACAATTATTAAATTATGTACGTATTGCTAGAAAAGCAAAAGGGTCAACAGGTCAAGTTTTATTACAATTACTCGAAATGCGTTTAGATAATGTTATTTTTCGATTAGGTATGGCTCCTACAATTCCCGGAGCAAGACAATTAGTAAACCATAGACATATTCTAGTAAATGATAACATAGTAAATATTCCAAGTTATCGTTGTAAACCTCAAGATTTTATTACTATAAAAGATCGGCAAAAATCTAAAATTATGATTATTAAAAATACAAATTTTTCTCAAAAATCTAAAGTGCCAAATCATTTAACTTTTAATTCTTTAGAAAACAAGGGGTTAGTTAACCAAATCCTAGATCAAGAATCGGTTGGTTTAAAAATAAATGAATTATTAGTTGTAGAATATTATTCTCGTCAAGCTTAACT
CP28_Ant__Peninsula                                      GTGTAAGAATAATACGTCGTTTAGGAACTTTACCAGGCTTAACTAATAAAACACCTCAGTTAAAATCTAGTTCCATCAATCAATCAACATCTAATAAAAAAATTTCTCAGTATCGTATTCGTTTAGAAGAAAAGCAAAAATTACGTTTTCATTATGGAATAACAGAACGACAATTATTAAATTATGTACGTATTGCTAGAAAAGCAAAAGGGTCAACAGGTCAAGTTTTATTACAATTACTCGAAATGCGTTTAGATAATGTTATTTTTCGATTAGGTATGGCTCCTACAATTCCCGGAGCAAGACAATTAGTAAACCATAGACATATTCTAGTAAATGATAACATAGTAAATATTCCAAGTTATCGTTGTAAACCTCAAGATTTTATTACTATAAAAGATCGGCAAAAATCTAAAATTATGATTATTAAAAATACAAATTTTTCTCAAAAATCTAAAGTGCCAAATCATTTAACTTTTAATTCTTTAGAAAACAAGGGGTTAGTTAACCAAATCCTAGATCAAGAATCGGTTGGTTTAAAAATAAATGAATTATTAGTTGTAGAATATTATTCTCGTCAAGCTTAACT
CP34_Pr__Elisabeth_Land__Antarctica                      GTGTAAGAATAATACGTCGTTTAGGAACTTTACCAGGCTTAACTAATAAAACACCTCAGTTAAAATCTAGTTCCATCAATCAATCAACATCTAATAAAAAAATTTCTCAGTATCGTATTCGTTTAGAAGAAAAGCAAAAATTACGTTTTCATTATGGAATAACAGAACGACAATTATTAAATTATGTACGTATTGCTAGAAAAGCAAAAGGGTCAACAGGTCAAGTTTTATTACAATTACTCGAAATGCGTTTAGATAATGTTATTTTTCGATTAGGTATGGCTCCTACAATTCCCGGAGCAAGACAATTAGTAAACCATAGACATATTCTAGTAAATGATAACATAGTAAATATTCCAAGTTATCGTTGTAAACCTCAAGATTTTATTACTATAAAAGATCGGCAAAAATCTAAAATTATGATTATTAAAAATACAAATTTTTCTCAAAAATCTAAAGTGCCAAATCATTTAACTTTTAATTCTTTAGAAAACAAGGGGTTAGTTAACCAAATCCTAGATCAAGAATCGGTTGGTTTAAAAATAAATGAATTATTAGTTGTAGAATATTATTCTCGTCAAGCTTAACT
CP30_S__Sandwich_Isl_                                    GTGTAAGAATAATACGTCGTTTAGGAACTTTACCAGGCTTAACTAATAAAACACCTCAGTTAAAATCTAGTTCCATCAATCAATCAACATCTAATAAAAAAATTTCTCAGTATCGTATTCGTTTAGAAGAAAAGCAAAAATTACGTTTTCATTATGGAATAACAGAACGACAATTATTAAATTATGTACGTATTGCTAGAAAAGCAAAAGGGTCAACAGGTCAAGTTTTATTACAATTACTCGAAATGCGTTTAGATAATGTTATTTTTCGATTAGGTATGGCTCCTACAATTCCCGGAGCAAGACAATTAGTAAACCATAGACATATTCTAGTAAATGATAACATAGTAAATATTCCAAGTTATCGTTGTAAACCTCAAGATTTTATTACTATAAAAGATCGGCAAAAATCTAAAATTATGATTATTAAAAATACAAATTTTTCTCAAAAATCTAAAGTGCCAAATCATTTAACTTTTAATTCTTTAGAAAACAAGGGGTTAGTTAACCAAATCCTAGATCAAGAATCGGTTGGTTTAAAAATAAATGAATTATTAGTTGTAGAATATTATTCTCGTCAAGCTTAACT
CP6_Wilkes_sector__Antarctica                            GTGTAAGAATAATACGTCGTTTAGGAACTTTACCAGGCTTAACTAATAAAACACCTCAGTTAAAATCTAGTTCCATCAATCAATCAACATCTAATAAAAAAATTTCTCAGTATCGTATTCGTTTAGAAGAAAAGCAAAAATTACGTTTTCATTATGGAATAACAGAACGACAATTATTAAATTATGTACGTATTGCTAGAAAAGCAAAAGGGTCAACAGGTCAAGTTTTATTACAATTACTCGAAATGCGTTTAGATAATGTTATTTTTCGATTAGGTATGGCTCCTACAATTCCCGGAGCAAGACAATTAGTAAACCATAGACATATTCTAGTAAATGATAACATAGTAAATATTCCAAGTTATCGTTGTAAACCTCAAGATTTTATTACTATAAAAGATCGGCAAAAATCTAAAATTATGATTATTAAAAATACAAGTTTTTCTCAAAAATCTAAAGTGCCAAATCATTTAACTTTTAATTCTTTAGAAAACAAGGGGTTAGTTAACCAAATCCTAGATCAAGAATCGGTTGGTTTAAAAATAAATGAATTGTTAGTTGTAGAATATTATTCTCGTCAAGCTTAACT
CP8_Mauna_Kea__Hawaii                                    NNNNNNNNNNNNNNNNNNNNNNAGGAACTTTACCAGGCTTAACTAATAAAACACCTCAGTTAAAATCTAGTTCCATCAATCAATCAACATCTAATAAAAAAATTTCTCAGTATCGTATTCGTTTAGAAGAAAAGCAAAAATTACGTTTTCATTATGGAATAACAGAACGACAATTATTAAATTATGTACGTATTGCTAGAAAAGCAAAAGGGTCAACAGGTCAAGTTTTATTACAATTACTCGAAATGCGTTTAGATAATGTTATTTTTCGATTAGGTATGGCTCCTACAATTCCCGGAGCAAGACAATTAGTAAACCATAGACATATTCTAGTAAATGATAACATAGTAAATATTCCAAGTTATCGTTGTAAACCTCAAGATTTTATTACTATAAAAGATCGGCAAAAATCTAAAATTATGATTATTAAAAATACAAATTTTTCTCAAAAATCTAAAGTGCCAAATCATTTAACTTTTAATTCTTTAGAAAACAAGGGGTTAGTTAACCAAATCCTAGATCAAGAATCGGTTGGTTTAAAAATAAATGAATTGTTAGTTGTAGAATATTATTCTCGTCAAGCTTAACT
CP11_New_York__USA                                       GTGTAAGAATAATACGTCGTTTAGGAACTTTACCAGGCTTAACTAATAAAACACCTCAGTTAAAATCTAGTTCCATCAATCAATCAACATCTAATAAAAAAATTTCTCAGTATCGTATTCGTTTAGAAGAAAAGCAAAAATTACGTTTTCATTATGGAATAACAGAACGACAATTATTAAATTATGTACGTATTGCTAGAAAAGCAAAAGGGTCAACAGGTCAAGTTTTATTACAATTACTCGAAATGCGTTTAGATAATGTTATTTTTCGATTAGGTATGGCTCCTACAATTCCCGGAGCAAGACAATTAGTAAACCATAGACATATTCTAGTAAATGATAACATAGTAAATATTCCAAGTTATCGTTGTAAACCTCAAGATTTTATTACTATAAAAGATCGGCAAAAATCTAAAATTATGATTATTAAAAATACAAATTTTTCTCAAAAATCTAAAGTGCCAAATCATTTAACTTTTAATTCTTTAGAAAACAAGGGGTTAGTTAACCAAATCCTAGATCAAGAATCGGTTGGTTTAAAAATAAATGAATTGTTAGTTGTAGAATATTATTCTCGTCAAGCTTAACT
CP13_Malawi                                              GTGTAAGAATAATACGTCGTTTAGGAACTTTACCAGGCTTAACTAATAAAACACCTCAGTTAAAATCTAGTTCCATCAATCAATCAACATCTAATAAAAAAATTTCTCAGTATCGTATTCGTTTAGAAGAAAAGCAAAAATTACGTTTTCATTATGGAATAACAGAACGACAATTATTAAATTATGTACGTATTGCTAGAAAAGCAAAAGGGTCAACAGGTCAAGTTTTATTACAATTACTCGAAATGCGTTTAGATAATGTTATTTTTCGATTAGGTATGGCTCCTACAATTCCCGGAGCAAGACAATTAGTAAACCATAGACATATTCTAGTAAATGATAACATAGTAAATATTCCAAGTTATCGTTGTAAACCTCAAGATTTTATTACTATAAAAGATCGGCAAAAATCTAAAATTATGATTATTAAAAATACAAATTTTTCTCAAAAATCTAAAGTGCCAAATCATTTAACTTTTAATTCTTTAGAAAACAAGGGGTTAGTTAACCAAATCCTAGATCAAGAATCGGTTGGTTTAAAAATAAATGAATTGTTAGTTGTAGAATATTATTCTCGTCAAGCTTAACT
CP5_Australia                                            GTGTAAGAATAATACGTCGTTTAGGAACTTTACCAGGCTTAACTAATAAAACACCTCAGTTAAAATCTAGTTCCATCAATCAATCAACATCTAATAAAAAAATTTCTCAGTATCGTATTCGTTTAGAAGAAAAGCAAAAATTACGTTTTCATTATGGAATAACAGAACGACAATTATTAAATTATGTACGTATTGCTAGAAAAGCAAAAGGGTCAACAGGTCAAGTTTTATTACAATTACTCGAAATGCGTTTAGATAATGTTATTTTTCGATTAGGTATGGCTCCTACAATTCCCGGAGCAAGACAATTAGTAAACCATAGACATATTCTAGTAAATGATAACATAGTAAATATTCCAAGTTATCGTTGTAAACCTCAAGATTTTATTACTATAAAAGATCGGCAAAAATCTAAAATTATGATTATTAAAAATACAAGTTTTTCTCAAAAATCTAAAGTGCCAAATCATTTAACTTTTAATTCTTTAGAAAACAAGGGGTTAGTTAACCAAATCCTAGATCAAGAATCGGTTGGTTTAAAAATAAATGAATTGTTAGTTGTAGAATATTATTCTCGTCAAGCTTAACT
CP7_Australia                                            GTGTAAGAATAATACGTCGTTTAGGAACTTTACCAGGCTTAACTAATAAAACACCTCAGTTAAAATCTAGTTCCATCAATCAATCAACATCTAATAAAAAAATTTCTCAGTATCGTATTCGTTTAGAAGAAAAGCAAAAATTACGTTTTCATTATGGAATAACAGAACGACAATTATTAAATTATGTACGTATTGCTAGAAAAGCAAAAGGGTCAACAGGTCAAGTTTTATTACAATTACTCGAAATGCGTTTAGATAATGTTATTTTTCGATTAGGTATGGCTCCTACAATTCCCGGAGCAAGACAATTAGTAAACCATAGACATATTCTAGTAAATGATAACATAGTAAATATTCCAAGTTATCGTTGTAAACCTCAAGATTTTATTACTATAAAAGATCGGCAAAAATCTAAAATTATGATTATTAAAAATACAAGTTTTTCTCAAAAATCTAAAGTGCCAAATCATTTAACTTTTAATTCTTTAGAAAACAAGGGGTTAGTTAACCAAATCCTAGATCAAGAATCGGTTGGTTTAAAAATAAATGAATTGTTAGTTGTAGAATATTATTCTCGTCAAGCTTAACT
76_Wilkes_sector__Antarctica                             GTGTAAGAATAATACGTCGTTTAGGNACTTTACCAGGCTTAACTAATAAAACACCTCAGTTAAAATCTAGTTCCATCAATCAATCAACATCTAATAAAAAAATTTCTCAGTATCGTATTCGTTTAGAAGAAAAGCAAAAATTACGTTTTCATTATGGAATAACAGAACGACAATTATTAAATTATGTACGTATTGCTAGAAAAGCAAAAGGGTCAACAGGTCAAGTTTTATTACAATTACTCGAAATGCGTTTAGATAATGTTATTTTTCGATTAGGTATGGCTCCTACAATTCCCGGAGCAAGACAATTAGTAAACCATAGACATATTCTAGTAAATGATAACATAGTAAATATTCCAAGTTATCGTTGTAAACCTCAAGATTTTATTACTATAAAAGATCGGCAAAAATCTAAAATTATGATTATTAAAAATACAAGTTTTTCTCAAAAATCTAAAGTGCCAAATCATTTAACTTTTAATTCTTTAGAAAACAAGGGGTTAGTTAACCAAATCCTAGATCAAGAATCGGTTGGTTTAAAAATAAATGAATTGTTAGTTGTAGAATATTATTCTCGTCAAGCTTAACT
AF435271_British_Columbia__Canada                        NNNNNNNNNNNNNNNNNNNNNNNNNNACTTTACCAGGCTTAACTAATAAAACACCTCAGTTAAAATCTAGTTCCATCAATCAATCAACATCTAATAAAAAAATTTCTCAGTATCGTATTCGTTTAGAAGAAAAGCAAAAATTACGTTTTCATTATGGAATAACAGAACGACAATTATTAAATTATGTACGTATTGCTAGAAAAGCAAAAGGGTCAACAGGTCAAGTTTTATTACAATTACTCGAAATGCGTTTAGATAATGTTATTTTTCGATTAGGTATGGCTCCTACAATTCCCGGAGCAAGACAATTAGTAAACCATAGACATATTCTAGTAAATGATAACATAGTAAATATTCCAAGTTATCGTTGTAAACCTCAAGATTTTATTACTATAAAAGATCGGCAAAAATCTAAAATTATGATTATTAAAAATACAAATTTTTCTCAAAAATCTAAAGTGCCAAATCATTTAACTTTTAATTCTTTAGAAAACAAGGGGTTAGTTAACCAAATCCTAGATCAAGAATCGGTTGGTTTAAAAATAAATGAATTGTTAGTTGTAGAATATTATTCTCGTCAAGCTTAANN
AJ554004_UK                                              NNNNNNNNNNNNNNNNNNNNNNNNNNNNNNNNNNNNNNNTAACTAATAAAACACCTCAGTTAAAATCTAGTTCCATCAATCAATCAACATCTAATAAAAAAATTTCTCAGTATCGTATTCGTTTAGAAGAAAAACAAAAATTACGTTTTCATTATGGAATAACAGAACGACAATTATTAAATTATGTACGTATTGCTAGAAAAGCAAAAGGGTCAACAGGTCAAGTTTTATTACAATTACTCGAAATGCGTTTAGATAATGTTATTTTTCGATTAGGTATGGCTCCTACAATTCCCGGAGCAAGACAATTAGTAAACCATAGACATATTCTAGTAAATGATAACATAGTAAATATTCCAAGTTATCGTTGTAAACCTCAAGATTTTATTACTATAAAAGATCGGCAAAAATCTAAAATTATGATTATTAAAAATACAAATTTTTCTCAAAAATCTAAAGTGCCAAATCATTTAACTTTTAATTCTTTAGAAAACAAGGGGTTAGTTAACCAAATCCTAGATCAAGAATCGGTTGGTTTAAAAATAAATGAATTGTTAGTTGTAGAATATTATTCTCGTCAAGCTTAACT
CP23_S__Shetland_Isl_                                    GTGTAAGAATAATACGTCGTTTAGGAACTTTACCAGGCTTAACTAATAAAACACCTCAGTTAAAATCTAGTTCCATCAATCAATCAACATCTAATAAAAAAATTTCTCAGTATCGTATTCGTTTAGAAGAAAAGCAAAAATTACGTTTTCATTATGGAATAACAGAACGACAATTATTAAATTATGTACGTATTGCTAGAAAAGCAAAAGGGTCAACAGGTCAAGTTTTATTACAATTACTCGAAATGCGTTTAGATAATGTTATTTTTCGATTAGGTATGGCTCCTACAATTCCCGGAGCAAGACAATTAGTAAACCATAGACATATTCTAGTAAATGATAACATAGTAAATATTCCAAGTTATCGTTGTAAACCTCAAGATTTTATTACTATAAAAGATCGGCAAAAATCTAAAATTATGATTATTAAAAATACAAATTTTTCTCAAAAATCTAAAGTGCCAAATCATTTAACTTTTAATTCTTTAGAAAACAAGGGGTTAGTTAACCAAATCCTAGATCAAGAATCGGTTGGTTTAAAAATAAATGAATTATTAGTTGTAGAATATTATTCTCGTCAAGCTTAACT
SJ30_S__Shetland_Isl_                                    GTGTAAGAATAATACGTCGTTTAGGAACTTTACCAGGCTTAACTAATAAAACACCTCAGTTAAAATCTAGTTCCATCAATCAATCAACATCTAATAAAAAAATTTCTCAGTATCGTATTCGTTTAGAAGAAAAGCAAAAATTACGTTTTCATTATGGAATAACAGAACGACAATTATTAAATTATGTACGTATTGCTAGAAAAGCAAAAGGGTCAACAGGTCAAGTTTTATTACAATTACTCGAAATGCGTTTAGATAATGTTATTTTTCGATTAGGTATGGCTCCTACAATTCCCGGAGCAAGACAATTAGTAAACCATAGACATATTCTAGTAAATGATAACATAGTAAATATTCCAAGTTATCGTTGTAAACCTCAAGATTTTATTACTATAAAAGATCGGCAAAAATCTAAAATTATGATTATTAAAAATACAAATTTTTCTCAAAAATCTAAAGTGCCAAATCATTTAACTTTTAATTCTTTAGAAAACAAGGGGTTAGTTAACCAAATCCTAGATCAAGAATCGGTTGGTTTAAAAATAAATGAATTATTAGTTGTAGAATATTATTCTCGTCAAGCTTAACT
FJ572605_NE_China                                        GTGTAAGAATAATACGTCGTTTAGGAACTTTACCAGGCTTAACTAATAAAACACCTCAGTTAAAATCTAGTTCCATCAATCAATCAACATCTAATAAAAAAATTTCTCAGTATCGTATTCGTTTAGAAGAAAAGCAAAAATTACGTTTTCATTATGGAATAACAGAACGACAATTATTAAATTATGTACGTATTGCTAGAAAAGCAAAAGGGTCAACAGGTCAAGTTTTATTACAATTACTCGAAATGCGTTTAGATAATGTTATTTTTCGATTAGGTATGGCTCCTACAATTCCCGGAGCAAGACAATTAGTAAACCATAGACATATTCTAGTAAATGATAACATAGTAAATATTCCAAGTTATCGTTGTAAACCTCAAGATTTTATTACTATAAAAGATCGGCAAAAATCTAAAATTATGATTATTAAAAATACAAATTTTTCTCAAAAATCTAAAGTGCCAAATCATTTAACTTTTAATTCTTTAGAAAACAAGGGGTTAGTTAACCAAATCCTAGATCAAGAATCGGTTGGTTTAAAAATAAATGAATTGTTAGTTGTAGAATATTATTCTCGTCAAGCTTAACT
FJ572589_NE_China                                        GTGTAAGAATAATACGTCGTTTAGGAACTTTACCAGGCTTAACTAATAAAACACCTCAGTTAAAATCTAGTTCCATCAATCAATCAACATCTAATAAAAAAATTTCTCAGTATCGTATTCGTTTAGAAGAAAAGCAAAAATTACGTTTTCATTATGGAATAACAGAACGACAATTATTAAATTATGTACGTATTGCTAGAAAAGCAAAAGGGTCAACAGGTCAAGTTTTATTACAATTACTCGAAATGCGTTTAGATAATGTTATTTTTCGATTAGGTATGGCTCCTACAATTCCCGGAGCAAGACAATTAGTAAACCATAGACATATTCTAGTAAATGATAACATAGTAAATATTCCAAGTTATCGTTGTAAACCTCAAGATTTTATTACTATAAAAGATCGGCAAAAATCTAAAATTATGATTATTAAAAATACAAATTTTTCTCAAAAATCTAAAGTGCCAAATCATTTAACTTTTAATTCTTTAGAAAACAAGGGGTTAGTTAACCAAATCCTAGATCAAGAATCGGTTGGTTTAAAAATAAATGAATTGTTAGTTGTAGAATATTATTCTCGTCAAGCTTAACT
AY908122_UK                                              GTGTAAGAATAATACGTCGTTTAGGAACTTTACCAGGCTTAACTAATAAAACACCTCAGTTAAAATCTAGTTCCATCAATCAATCAACATCTAATAAAAAAATTTCTCAGTATCGTATTCGTTTAGAAGAAAAGCAAAAATTACGTTTTCATTATGGAATAACAGAACGACAATTATTAAATTATGTACGTATTGCTAGAAAAGCAAAAGGGTCAACAGGTCAAGTTTTATTACAATTACTCGAAATGCGTTTAGATAATGTTATTTTTCGATTAGGTATGGCTCCTACAATTCCCGGAGCAAGACAATTAGTAAACCATAGACATATTCTAGTAAATGATAACATAGTAAATATTCCAAGTTATCGTTGTAAACCTCAAGATTTTATTACTATAAAAGATCGGCAAAAATCTAAAATTATGATTATTAAAAATACAAATTTTTCTCAAAAATCTAAAGTGCCAAATCATTTAACTTTTAATTCTTTAGAAAACAAGGGGTTAGTTAACCAAATCCTAGATCAAGAATCGGTTGGTTTAAAAATAAATGAATTGTTAGTTGTAGAATATTATTCTCGTCAAGCTTAACT
AY908121_W_Virginia__USA                                 GTGTAAGAATAATACGTCGTTTAGGAACTTTACCAGGCTTAACTAATAAAACACCTCAGTTAAAATCTAGTTCCATCAATCAATCAACATCTAATAAAAAAATTTCTCAGTATCGTATTCGTTTAGAAGAAAAGCAAAAATTACGTTTTCATTATGGAATAACAGAACGACAATTATTAAATTATGTACGTATTGCTAGAAAAGCAAAAGGGTCAACAGGTCAAGTTTTATTACAATTACTCGAAATGCGTTTAGATAATGTTATTTTTCGATTAGGTATGGCTCCTACAATTCCCGGAGCAAGACAATTAGTAAACCATAGACATATTCTAGTAAATGATAACATAGTAAATATTCCAAGTTATCGTTGTAAACCTCAAGATTTTATTACTATAAAAGATCGGCAAAAATCTAAAATTATGATTATTAAAAATACAAATTTTTCTCAAAAATCTAAAGTGCCAAATCATTTAACTTTTAATTCTTTAGAAAACAAGGGGTTAGTTAACCAAATCCTAGATCAAGAATCGGTTGGTTTAAAAATAAATGAATTGTTAGTTGTAGAATATTATTCTCGTCAAGCTTAACT
CP24_S__Orkney_Isl_                                      GTGTAAGAATAATACGTCGTTTAGGAACTTTACCAGGCTTAACCAATAAAACACCTCAGTTAAAACCTAGTTCCATCAATCAATCAACATCTAATAAAAAAATTTCTCAGTATCGTATTCGTTTAGAAGAAAAGCAAAAATTACGTTTTCATTATGGAATAACAGAACGACAATTACTAAATTATGTACGTATTGCTAGAAAAGCAAAAGGGTCAACAGGTCAAGTTTTATTACAATTACTCGAAATGCGTTTAGATAATGTTATTTTTCGATTAGGTATGGCTCCTACAATTCCCGGAGCAAGACAATTAGTAAACCATAGACATATTCTAGTAAATGATAATATAGTCAATATTCCAAGTTATCGTTGTAAACCTCAAGATTTTATTACTATAAAAGATCGGCAAAAATCTAAAATTATGATTATTAAAAATACAAATTTTTCTCAAAAATCTAAAGTGCCAAATCATTTAACTTTTAATTCTTTAGAAAACAAGGGGTTAGTTAATCAAATCCTAGATCAAGAATCGGTTGGTTTAAAAATAAATGAATTGTTAGTTGTAGAATATTATTCTCGTCAAGCTTAACT
CPMP_Wilkes_sector__Antarctica                           GTGTAAGAATAATACGTCGTTTAGGAACTTTACCAGGCTTAACTAATAAAACACCTCAGTTAAAATCTAGTTCCATCAATCAATCAACATCTAATAAAAAAATTTCTCAGTATCGTATTCGTTTAGAAGAAAAGCAAAAATTACGTTTTCATTATGGAATAACAGAACGACAATTATTAAATTATGTACGTATTGCTAGAAAAGCAAAAGGGTCAACAGGTCAAGTTTTATTACAATTACTCGAAATGCGTTTAGATAATGTTATTTTTCGATTAGGTATGGCTCCTACAATTCCCGGAGCAAGACAATTAGTAAACCATAGACATATTCTAGTAAATGATAACATAGTAAATATTCCAAGTTATCGTTGTAAACCTCAAGATTTTATTACTATAAAAGATCGGCAAAAATCTAAAATTATGATTATTAAAAATACAAGTTTTTCTCAAAAATCTAAAGTGCCAAATCATTTAACTTTTAATTCTTTAGAAAACAAGGGGTTAGTTAACCAAATCCTAGATCAAGAATCGGTTGGTTTAAAAATAAATGAATTGTTAGTTGTAGAATATTATTCTCGTCAAGCTTAACT
WPD8_Wilkes_sector__Antarctica                           GTGTAAGAATAATACGTCGTTTAGGAACTTTACCAGGCTTAACTAATAAAACACCTCAGTTAAAATCTAGTTCCATCAATCAATCAACATCTAATAAAAAAATTTCTCAGTATCGTATTCGTTTAGAAGAAAAGCAAAAATTACGTTTTCATTATGGAATAACAGAACGACAATTATTAAATTATGTACGTATTGCTAGAAAAGCAAAAGGGTCAACAGGTCAAGTTTTATTACAATTACTCGAAATGCGTTTAGATAATGTTATTTTTCGATTAGGTATGGCTCCTACAATTCCCGGAGCAAGACAATTAGTAAACCATAGACATATTCTAGTAAATGATAACATAGTAAATATTCCAAGTTATCGTTGTAAACCTCAAGATTTTATTACTATAAAAGATCGGCAAAAATCTAAAATTATGATTATTAAAAATACAAGTTTTTCTCAAAAATCTAAAGTGCCAAATCATTTAACTTTTAATTCTTTAGAAAACAAGGGGTTAGTTAACCAAATCCTAGATCAAGAATCGGTTGGTTTAAAAATAAATGAATTGTTAGTTGTAGAATATTATTCTCGTCAAGCTTAACT
219_Wilkes_sector__Antarctica                            GTGTAAGAATAATACGTCGTTTAGGAACTTTACCAGGCTTAACTAATAAAACACCTCAGTTAAAATCTAGTTCCATCAATCAATCAACATCTAATAAAAAAATTTCTCAGTATCGTATTCGTTTAGAAGAAAAGCAAAAATTACGTTTTCATTATGGAATAACAGAACGACAATTATTAAATTATGTACGTATTGCTAGAAAAGCAAAAGGGTCAACAGGTCAAGTTTTATTACAATTACTCGAAATGCGTTTAGATAATGTTATTTTTCGATTAGGTATGGCTCCTACAATTCCCGGAGCAAGACAATTAGTAAACCATAGACATATTCTAGTAAATGATAACATAGTAAATATTCCAAGTTATCGTTGTAAACCTCAAGATTTTATTACTATAAAAGATCGGCAAAAATCTAAAATTATGATTATTAAAAATACAAGTTTTTCTCAAAAATCTAAAGTGCCAAATCATTTAACTTTTAATTCTTTAGAAAACAAGGGGTTAGTTAACCAAATCCTAGATCAAGAATCGGTTGGTTTAAAAATAAATGAATTGTTAGTTGTAGAATATTATTCTCGTCAAGCTTAACT
B10_Australia                                            GTGTAAGAATAATACGTCGTTTAGGAACTTTACCAGGCTTAACTAATAAAACACCTCAGTTAAAATCTAGTTCCATCAATCAATCAACATCTAATAAAAAAATTTCTCAGTATCGTATTCGTTTAGAAGAAAAGCAAAAATTACGTTTTCATTATGGAATAACAGAACGACAATTATTAAATTATGTACGTATTGCTAGAAAAGCAAAAGGGTCAACAGGTCAAGTTTTATTACAATTACTCGAAATGCGTTTAGATAATGTTATTTTTCGATTAGGTATGGCTCCTACAATTCCCGGAGCAAGACAATTAGTAAACCATAGACATATTCTAGTAAATGATAACATAGTAAATATTCCAAGTTATCGTTGTAAACCTCAAGATTTTATTACTATAAAAGATCGGCAAAAATCTAAAATTATGATTATTAAAAATACAAGTTTTTCTCAAAAATCTAAAGTGCCAAATCATTTAACTTTTAATTCTTTAGAAAACAAGGGGTTAGTTAACCAAATCCTAGATCAAGAATCGGTTGGTTTAAAAATAAATGAATTGTTAGTTGTAGAATATTATTCTCGTCAAGCTTAACT
B11_Australia                                            GTGTAAGAATAATACGTCGTTTAGGAACTTTACCAGGCTTAACTAATAAAACACCTCAGTTAAAATCTAGTTCCATCAATCAATCAACATCTAATAAAAAAATTTCTCAGTATCGTATTCGTTTAGAAGAAAAGCAAAAATTACGTTTTCATTATGGAATAACAGAACGACAATTATTAAATTATGTACGTATTGCTAGAAAAGCAAAAGGGTCAACAGGTCAAGTTTTATTACAATTACTCGAAATGCGTTTAGATAATGTTATTTTTCGATTAGGTATGGCTCCTACAATTCCCGGAGCAAGACAATTAGTAAACCATAGACATATTCTAGTAAATGATAACATAGTAAATATTCCAAGTTATCGTTGTAAACCTCAAGATTTTATTACTATAAAAGATCGGCAAAAATCTAAAATTATGATTATTAAAAATACAAGTTTTTCTCAAAAATCTAAAGTGCCAAATCATTTAACTTTTAATTCTTTAGAAAACAAGGGGTTAGTTAACCAAATCCTAGATCAAGAATCGGTTGGTTTAAAAATAAATGAATTGTTAGTTGTAGAATATTATTCTCGTCAAGCTTAACT
B20_Wilkes_sector__Antarctica                            GTGTAAGAATAATACGTCGTTTAGGAACTTTACCAGGCTTAACTAATAAAACACCTCAGTTAAAATCTAGTTCCATCAATCAATCAACATCTAATAAAAAAATTTCTCAGTATCGTATTCGTTTAGAAGAAAAGCAAAAATTACGTTTTCATTATGGAATAACAGAACGACAATTATTAAATTATGTACGTATTGCTAGAAAAGCAAAAGGGTCAACAGGTCAAGTTTTATTACAATTACTCGAAATGCGTTTAGATAATGTTATTTTTCGATTAGGTATGGCTCCTACAATTCCCGGAGCAAGACAATTAGTAAACCATAGACATATTCTAGTAAATGATAACATAGTAAATATTCCAAGTTATCGTTGTAAACCTCAAGATTTTATTACTATAAAAGATCGGCAAAAATCTAAAATTATGATTATTAAAAATACAAGTTTTTCTCAAAAATCTAAAGTGCCAAATCATTTAACTTTTAATTCTTTAGAAAACAAGGGGTTAGTTAACCAAATCCTAGATCAAGAATCGGTTGGTTTAAAAATAAATGAATTGTTAGTTGTAGAATATTATTCTCGTCAAGCTTAACT
WPD5_Wilkes_sector__Antarctica                           GTGTAAGAATAATACGTCGTTTAGGAACTTTACCAGGCTTAACTAATAAAACACCTCAGTTAAAATCTAGTTCCATCAATCAATCAACATCTAATAAAAAAATTTCTCAGTATCGTATTCGTTTAGAAGAAAAGCAAAAATTACGTTTTCATTATGGAATAACAGAACGACAATTATTAAATTATGTACGTATTGCTAGAAAAGCAAAAGGGTCAACAGGTCAAGTTTTATTACAATTACTCGAAATGCGTTTAGATAATGTTATTTTTCGATTAGGTATGGCTCCTACAATTCCCGGAGCAAGACAATTAGTAAACCATAGACATATTCTAGTAAATGATAACATAGTAAATATTCCAAGTTATCGTTGTAAACCTCAAGATTTTATTACTATAAAAGATCGGCAAAAATCTAAAATTATGATTATTAAAAATACAAGTTTTTCTCAAAAATCTAAAGTGCCAAATCATTTAACTTTTAATTCTTTAGAAAACAAGGGGTTAGTTAACCAAATCCTAGATCAAGAATCGGTTGGTTTAAAAATAAATGAATTGTTAGTTGTAGAATATTATTCTCGTCAAGCTTAACT
B12_Australia                                            GTGTAAGAATAATACGTCGTTTAGGAACTTTACCAGGCTTAACTAATAAAACACCTCAGTTAAAATCTAGTTCCATCAATCAATCAACATCTAATAAAAAAATTTCTCAGTATCGTATTCGTTTAGAAGAAAAGCAAAAATTACGTTTTCATTATGGAATAACAGAACGACAATTATTAAATTATGTACGTATTGCTAGAAAAGCAAAAGGGTCAACAGGTCAAGTTTTATTACAATTACTCGAAATGCGTTTAGATAATGTTATTTTTCGATTAGGTATGGCTCCTACAATTCCCGGGGCAAGACAATTAGTAAACCATAGACATATTCTAGTAAATGATAACATAGTAAATATTCCAAGTTATCGTTGTAAACCTCAAGATTTTATTACTATAAAAGATCGGCAAAAATCTAAAATTATGATTATTAAAAATACAAGTTTTTCTCAAAAATCTAAAGTGCCAAATCATTTAACTTTTAATTCTTTAGAAAACAAGGGGTTAGTTAACCAAATCCTAGATCAAGAATCGGTTGGTTTAAAAATAAATGAATTGTTAGTTGTAGAATATTATTCTCGTCAAGCTTAACT
166CP_Wilkes_sector__Antarctica                          NNNTAAGAATAATACGTNGTTTAGGAACTTTACCAGGCTTAACTAATAAAACACCTCAGTTAAAATCTAGTTCCATCAATCAATCAACATCTAATAAAAAAATTTCTCAGTATCGTATTCGTTTAGAAGAAAAGCAAAAATTACGTTTTCATTATGGAATAACAGAACGACAATTATTAAATTATGTACGTATTGCTAGAAAAGCAAAAGGGTCAACAGGTCAAGTTTTATTACAATTACTCGAAATGCGTTTAGATAATGTTATTTTTCGATTAGGTATGGCTCCTACAATTCCCGGAGCAAGACAATTAGTAAACCATAGACATATTCTAGTAAATGATAACATAGTAAATATTCCAAGTTATCGTTGTAAACCTCAAGATTTTATTACTATAAAAGATCGGCAAAAATCTAAAATTATGATTATTAAAAATACAAGTTTTTCTCAAAAATCTAAAGTGCCAAATCATTTAACTTTTAATTCTTTAGAAAACAAGGGGTTAGTTAACCAAATCCTAGATCAAGAATCGGTTGGTTTAAAAATAAATGAATTGTTAGTTGTAGAATATTATTCTCGTCAAGCTTAACT
AB848717_Uganda                                          GTGTAAGAATAATACGTCGTTTAGGAACTTTACCAGGCTTAACTAATAAAACACCTCAGTTAAAATCTAGTTCCATCAATCAATCAACATCTAATAAAAAAATTTCTCAGTATCGTATTCGTTTAGAAGAAAAGCAAAAATTACGTTTTCATTATGGAATAACAGAACGACAATTATTAAATTATGTACGTATTGCTAGAAAAGCAAAAGGGTCAACAGGTCAAGTTTTATTACAATTACTCGAAATGCGTTTAGATAATGTTATTTTTCGATTAGGTATGGCTCCTACAATTCCCGGAGCAAGACAATTAGTAAACCATAGACATATTCTAGTAAATGATAACATAGTAAATATTCCAAGTTATCGTTGTAAACCTCAAGATTTTATTACTATAAAAGATCGGCAAAAATCTAAAATTATGATTATTAAAAATACAAATTTTTCTCAAAAATCTAAAGTGCCAAATCATTTAACTTTTAATTCTTTAGAAAACAAGGGGTTAGTTAACCAAATCCTAGATCAAGAATCGGTTGGTTTAAAAATAAATGAATTGTTAGTTGTAGAATATTATTCTCGTCAAGCTTAACT
CP17_Nepal                                               NNNNNNNNNNNNNNNNNNNNNNNNNNACTTTACCAGGCTTAACTAATAAAACACCTCAGTTAAAATCTAGTTCTATCAATCAATCAACATCTAATAAAAAAATTTCTCAGTATCGTATTCGTTTAGAAGAAAAGCAAAAATTACGTTTTCATTATGGAATAACAGAACGACAATTACTAAATTATGTACGTATTGCTAGAAAAGCAAAAGGGTCAACAGGTCAAGTTTTATTACAATTACTCGAAATGCGTTTAGATAATGTTATTTTTCGATTAGGTATGGCTCCTACAATTCCCGGAGCAAGACAATTAGTAAACCATAGACATATTCTAGTAAATGATAACATAGTAAATATTCCAAGTTATCGTTGTAAACCTCAAGATTTTATTACTATAAAAGATCGGCAAAAATCTAAAATTATGATTATTAAAAATACAAATTTTTCTCAAAAATCTAAAGTGGCGGATCATTTAACTTTTAATTCTTTAGAAAACAAGGGGTTAGTTAACCAAATCCTAGATCAAGANNNNNNNNNNNNNNNNNNNNNNNNNNNNNNNNNNNNNNNNNNNNNNNNNNNNNNNNNNNNNNN

;
end;


BEGIN TRAITS;
[The traits block is specific to PopART. The numbers in the matrix are number of
samples associated with each trait. The order of the columns must match the 
order of TraitLabels. Separator can be comma, space, or tab.]
  Dimensions NTRAITS=5;
  Format labels=yes missing=? separator=Comma;
  [Optional: if you include TraitLatitude and TraitLongitude they will be used to place trait groups on the map]
  TraitLabels Holarctic Holantarctic Paleotropic Neotropic SouthAfrican;
  Matrix  
AAS_725_Argentina                          0,1,0,0,0
AAS_4545909_Wilkes_sector__Antarctica      0,1,0,0,0
AAS_03708_Ant__Peninsula                   0,1,0,0,0
AAS_03988_Ant__Peninsula                   0,1,0,0,0
AAS_04120_Ant__Peninsula                   0,1,0,0,0
AAS_04324_Ant__Peninsula                   0,1,0,0,0
AAS_07625_Ant__Peninsula                   0,1,0,0,0
AAS_09644A_Ross_sector__Antarctica         0,1,0,0,0
AAS_00165_S__Orkney_Isl_                   0,1,0,0,0
AAS_00064_S__Shetland_Isl_                 0,1,0,0,0
Biersma_1_Chile                            0,1,0,0,0
Biersma_2_Chile                            0,1,0,0,0
Biersma_4_Chile                            0,1,0,0,0
Biersma_18_Chile                           0,1,0,0,0
Biersma_20_Chile                           0,1,0,0,0
Biersma_21_Chile                           0,1,0,0,0
BR_01726701_Wisconsin__USA                 1,0,0,0,0
BR_01907765_Idaho__USA                     1,0,0,0,0
BR_01997691_Poland                         1,0,0,0,0
BR_02155925_Switzerland                    1,0,0,0,0
BR_02316781_Switzerland                    1,0,0,0,0
BR_02873422_UK                             1,0,0,0,0
BR_08930464_Poland                         1,0,0,0,0
BR_12018401_Russia                         1,0,0,0,0
BR_12045376_Papoua_New_Guinea              0,0,1,0,0
BR_13051247_Svalbard                       1,0,0,0,0
BR_13622234_France                         1,0,0,0,0
BR_02840177_S__Shetland_Isl_               0,1,0,0,0
BR_30658767_Japan                          1,0,0,0,0
BR_31255218_Hawaii                         0,0,1,0,0
BR_31381116_Spain                          1,0,0,0,0
BR_31460231_Ecuador                        0,0,0,1,0
BR_32032632_Costa_Rica                     0,0,0,1,0
BR_33783581_Switzerland                    1,0,0,0,0
BR_33783783_Luxemburg                      1,0,0,0,0
BR_36261428_Vermont__USA                   1,0,0,0,0
BR_27271447_Hawaii                         0,0,1,0,0
BR_27272356_Quebec__Canada                 1,0,0,0,0
BR_27272962_Greece                         1,0,0,0,0
BR_11900583_Siberia__Russia                1,0,0,0,0
BR_01997893_Cuacasus__Russia               1,0,0,0,0
BR_16775643_British_Columbia__Canada       1,0,0,0,0
BR_27270639_Colorado__USA                  1,0,0,0,0
BR_27280945_Bolivia                        0,0,0,1,0
BR_27264979_Australia                      0,1,0,0,0
BR_31460433_Equador                        0,0,0,1,0
BM_BM000977576_Montana__USA                1,0,0,0,0
BM_21661_Alaska__USA                       1,0,0,0,0
BM_A1003_Alaska__USA                       1,0,0,0,0
BM_14349_British_Colombia__Canada          1,0,0,0,0
BM_20823_Mexico                            1,0,0,0,0
BM_33207_Chile                             0,1,0,0,0
BM_31149_Chile                             0,1,0,0,0
BM_33951_Chile                             0,1,0,0,0
BM_R08277a_Reunion_Isl_                    0,0,1,0,0
BM_27_Canary_Isl_                          1,0,0,0,0
BM_1228_Japan                              1,0,0,0,0
CP44_Heard_Isl_                            0,1,0,0,0
CP21_Maud_Land__Antarctica                 0,1,0,0,0
CP39_Heard_Isl_                            0,1,0,0,0
CP20_Victoria_Land__Antarctica             0,1,0,0,0
CP16_Australia                             0,1,0,0,0
CP25_S__Shetland_Isl_                      0,1,0,0,0
CP32_Ant_Peninsula                         0,1,0,0,0
CP28_Ant__Peninsula                        0,1,0,0,0
CP34_Pr__Elisabeth_Land__Antarctica        0,1,0,0,0
CP30_S__Sandwich_Isl_                      0,1,0,0,0
CP6_Wilkes_sector__Antarctica              0,1,0,0,0
CP8_Mauna_Kea__Hawaii                      1,0,0,0,0
CP11_New_York__USA                         1,0,0,0,0
CP13_Malawi                                0,0,1,0,0
CP5_Australia                              0,1,0,0,0
CP7_Australia                              0,1,0,0,0
76_Wilkes_sector__Antarctica               0,1,0,0,0
AF435271_British_Columbia__Canada          1,0,0,0,0
AJ554004_UK                                1,0,0,0,0
CP23_S__Shetland_Isl_                      0,1,0,0,0
SJ30_S__Shetland_Isl_                      0,1,0,0,0
FJ572605_NE_China                          1,0,0,0,0
FJ572589_NE_China                          1,0,0,0,0
AY908122_UK                                1,0,0,0,0
AY908121_W_Virginia__USA                   1,0,0,0,0
CP24_S__Orkney_Isl_                        0,1,0,0,0
CPMP_Wilkes_sector__Antarctica             0,1,0,0,0
WPD8_Wilkes_sector__Antarctica             0,1,0,0,0
219_Wilkes_sector__Antarctica              0,1,0,0,0
B10_Australia                              0,1,0,0,0
B11_Australia                              0,1,0,0,0
B20_Wilkes_sector__Antarctica              0,1,0,0,0
WPD5_Wilkes_sector__Antarctica             0,1,0,0,0
B12_Australia                              0,1,0,0,0
166CP_Wilkes_sector__Antarctica            0,1,0,0,0
AB848717_Uganda                            0,0,1,0,0
CP17_Nepal                                 0,0,1,0,0
;
end;
