# Supplementary material for: Latitudinal Biogeographic Structuring in the Globally Distributed Moss Ceratodon purpureus
Source: Front Plant Sci. 2020 Aug 28;11:502359. doi: 10.3389/fpls.2020.502359 (PMC7484499; doi:10.3389/fpls.2020.502359)
Supplement: Supplementary file 1 [file DataSheet_1.zip › supplementary_materials_matrixes/POPART_files/Fig3C_ITS_unfiltered.nex]

#NEXUS
begin taxa;
	dimensions ntax=56;
	taxlabels
	CP8_Mauna_Kea__Hawaii_A
	CP8_Mauna_Kea__Hawaii_B
	CP5_Australia_A
	CP5_Australia_B
	BR_10334136_France
	BR_01907765_Idaho__USA
	B20_Wilkes_sector__Antarctica
	AAS_09876A_Victoria_Land__Antarctica
	219_Wilkes_sector__Antarctica
	AY156589_Macquarie_Isl
	AAS_04324_Ant__Peninsula
	CP28_Ant__Peninsula
	BR_33783581_Switzerland
	BR_02316781_Switzerland
	AAS_00070A_S__Shetland_Isl_
	CP34_Pr__Elisabeth_Land__Antarctica
	AAS_03708_Ant__Peninsula
	CP23_S__Shetland_Isl_
	BR_27272962_Greece
	BM_R08277a_Reunion_Isl_
	BR_12045376_Papoua_New_Guinea
	BM_A1003_Alaska__USA
	BR_02155925_Switzerland
	CP44_Heard_Isl_
	CP11_New_York__USA
	BR_13051247_Svalbard
	BR_31381116_Spain
	BR_30659878_Italy
	BR_11900583_Siberia__Russia
	BR_01997691_Poland
	BM_21661_Alaska__USA
	BR_36261428_Vermont__USA
	BR_27271447_Hawaii
	BR_01997893_Cuacasus__Russia
	BM_14349_British_Colombia__Canada
	AY156588_Heard_Isl
	BR_27272356_Quebec__Canada
	CP30_S__Sandwich_Isl_
	AAS_06209B_Wilkes_sector__Antarctica
	AAS_06213A_Wilkes_sector__Antarctica
	AAS_00165_S__Orkney_Isl_
	CP21_Maud_Land__Antarctica
	AY156587_Australia
	BM_31149_Chile
	WPD5_Wilkes_sector__Antarctica
	AY156586_Australia
	Biersma_1_Chile
	Biersma_21_Chile
	AAS_09644A_Ross_sector__Antarctica
	AY156591_Victoria_Land__Antarctica
	AY613336_Victoria_Land__Antarctica
	AY156590_Victoria_Land__Antarctica
	Biersma_4_Chile
	CP24_S__Orkney_Isl_
	AAS_03988_Ant__Peninsula
	Biersma_18_Chile
;
end;
begin characters;
	dimensions nchar=983;
	format datatype=dna missing=? gap=-;
	matrix
	CP8_Mauna_Kea__Hawaii_A	AAGGATCATTGCACACACA-A--AGTTGCAGCATA-CCCTTTGCGAATCAA--AACAACCGTCC-------CCTCCCTCTTTGG-----------TCTT-----AACTGTT--GGGGGATTGGTTGGGGAACTTAACCATAGTGTCCCGGCCTCTCCTCCTTCGGGG----------CT--GACAAGGGGGAAC----CCAAGTCCCTCCCTCCC----TTCCCTT--------------------------------------------------GCCGGAA-----------------GGGA---------------------------------------------------------------GTGAG-----TG-TGGCTT--GGCAACCCCAA…
	CP8_Mauna_Kea__Hawaii_B	AAGGATCATTGCACACACA-A--AGTTGCAGCAAA-CCCTTTGCGAACCCC--AACAACCGTCC-------CCTC-CTCTTTGG-----------TCTT-----AA-----------------------------------------------------------------------CT--GCCAAGGGGGAAC----CCAAGTCCCTCCCTCCC----CTCACTT---------------------------------------------------GTTGGG-----------------GGGA---------------------------------------------------------------GTGAG--------TGGCTT--GGCAACC--AA…
	CP5_Australia_A	AAGGATCATTGCACACACA-A--AGTTGCAGCAAA-CCCTTTGCGAATCAA--AACAACCGTCC-------CCTC-CTCTTTGG-----------TCTT-----AACTGTTTTGGGGGATTGGTTGGGGCACTTAACCATAGTGTCCCGGCCTCTCCTCCTTCGGGG----------CT--GCCAAGGGGGAAC----CCAAGTCCCTCCCTCCC----TTCCCTT--------------------------------------------------GCCGGAA-----------------GGAA---------------------------------------------------------------GTGAG-----TG-TGGCTT--GGCAACCACAA…
	CP5_Australia_B	AAGGATCATTGCACACACA-A--AGTTGCAGCAAA-CCCTTTGCGAACCCC--AACAACCGTCC-------CCTC-CTCTTTGG-----------TCTT-----AA-----------------------------------------------------------------------CTTGGCCAAGGGGGAAC----CCAAGTCCCTCCCTCCC----TTCCCTT--------------------------------------------------GCCGGAA-----------------GGGA---------------------------------------------------------------GTGAG-----TGTTGGCTT--GGCAACCACAA…
	BR_10334136_France	AAGGATCATTGCACACACA-A--AGTTGCAGCAAA-CCCTTTGCGAATCAA--AACAACCGTCC-------CCTC-CTCTTTGG-----------TCTT-----AACTGTT--GGGGGATTGGTTGGGGCAMTTAACCATAGTGTCCCGGCCTCTCCTCCTTCGGGG----------CT--GCCAAGGGGGAAC----CCAAGTCCCTCCCTCCC----TTCACTT---------------------------------------------------GTTGGG-----------------GGAA---------------------------------------------------------------GTGAG--------TGGCTT--GGCAACC--AA…
	BR_01907765_Idaho__USA	AAGGATCATTGCACACACA-A--AGTTGCAGCAAA-CCCTTTGYGAATCAA--AACAACCGTCC-------CCTC-CTCTTTGG-----------TCTC-----AACTGTT--GGGGGATTGGTTGGGGCACTTAACCATAGTGTCCCGGCCTCTCCTCCTTCGGGG----------CT--GCCAAGGGGGAAC----CCAAGTCCCTCCCTCCC----TTCACTT---------------------------------------------------GTTGGG-----------------GGAA---------------------------------------------------------------GTGAG--------TGGCTT--GGCAACC--AA…
	B20_Wilkes_sector__Antarctica	AAGGATCATTGCACACACA-A--AGTTGCAGCAAA-CCCTTTGCGAATCAA--AACAACCGTCC-------CCTCCCTCTTTGG-----------TCTT-----AACTGTT--GGGGGATTGGTTGGGGCACTTAACCATAGTGTCCCGGCCTCTCCTCCTTCGGGG----------CT--GCCAAGGGGGAAC----CCAAGTCCCTCCCTCCC----TTCCCTT--------------------------------------------------GCCGGAA-----------------GGGA---------------------------------------------------------------GTGAG-----TG-TGGCTT--GGCAACCACAA…
	AAS_09876A_Victoria_Land__Antarctica	AAGGATCATTGCACACACA-A--AGTTGCAGCAAA-CCCTTTGCGAATCAG--AACAACCGTCC-------CCTC-CTCTTTGG-----------TCTT-----CACTGTT--GGGGGATTGGTTGGGGCACTTAACCATAGTGTCCCGGCCTCTCCTCCTTCGGGG----------CT--GCCAAGGGGGAAC----CCAAGTCCCTCCCTCCC----TTCCCTT--------------------------------------------------GCCGGAA-----------------GGAA---------------------------------------------------------------GTGAG-----TG-TGGCTT--GGCAACCTCAA…
	219_Wilkes_sector__Antarctica	AAGGATCATTGCACACACA-A--AGTTGCAGCAAA-CCCTTTGCGAATCAA--AACAACCGTCC-------CCTC-CTCTTTGG-----------TCTT-----CACTGTT--GGGGGATTGGTTGGGGCACTTAACCATAGTGTCCCGGCCTCTCCTCCTTCGGGG----------CT--GCCAAGGGGGAAC----CCAAGTCCCTCCCTCCC----TTCCCTT--------------------------------------------------GCCGGAA-----------------GGAA---------------------------------------------------------------GTGAG-----TG-TGGCTT--GGCAACCACAA…
	AY156589_Macquarie_Isl	AAGGATCATTGCACACACA-A--AGTTGCAGCAAA-CCCTTTGCGAATCAA--AACAACCGTCC-------CCTC-CTCTTTGG-----------TCTT-----CACTGTT--GGGGGATTGGTTGGGGCACTTAACCATAGTGTCCCGGCCTCTCCTCCTTCGGGG----------CT--GCCAAGGGGGAAC----CCAAGTCCCTCCCTCCC----TTCCCTT--------------------------------------------------GCCGGAA-----------------GGAA---------------------------------------------------------------GTGAG-----TG-TGGCTT--GGCAACCACAA…
	AAS_04324_Ant__Peninsula	AAGGATCATTGCACACACA-A--AGTTGCAGCAAA-CCCTTTGCGAATCAA--AACAACCGTCC-------CCTC-CTCTTTGG-----------TCTTGGTGGAA------------ATTGG----GCCACTTTAC---TGTGTCCCGGTCTCTC---------------------CTTGGCCAAGGGGGAAC----CCAAGTCCCTCCCTCCC----TTCC------------------------------------------------------CCGGAA-----------------GGCA---------------------------------------------------------------GTGAG-----TG-TGGCTT--GGCAACCACAA…
	CP28_Ant__Peninsula	AAGGATCATTGCACACACA-A--AGTTGCAGCAAA-CCCTTTGCGAATCAA--AACAACCGTCC-------CCTC-CTCTTTGG-----------TCTTGGTGGAA------------ATTGG----GCCACTTTAC---TGTGTCCCGGTCTCTC---------------------CTTGGCCAAGGGGGAAC----CCAAGTCCCTCCCTCCC----TTCC------------------------------------------------------CCGGAA-----------------GGCA---------------------------------------------------------------GTGAG-----TG-TGGCTT--GGCAACCACAA…
	BR_33783581_Switzerland	AAGGATCATTGCACACACA-A--AGTTGCAGCAAA-CCCTTTGCGAATCAA--AACAACCGTCC-------CCTC-CTCTTTGG-----------TCTTGGTGGAA------------ATTGG----GCCACTTTAC---TGTGTCCCGGTCTCTC---------------------CTTGGCCAAGGGGGAAC----CCAAGTCCCTCCCTCCC----TTCC------------------------------------------------------CCGGAA-----------------GGCA---------------------------------------------------------------GTGAG-----TG-TGGCTT--GGCAACCACAA…
	BR_02316781_Switzerland	AAGGATCATTGCACACACA-A--AGTTGCAGCAAR-CCCTTTGCGAACCCC--AACAACCGTCC-------CCTC-CTCTTTGG-----------TCTT-----AA-----------------------------------------------------------------------CT--GCCAAGGGGGAAC----CCAAGTCCCTCCCTCCC----TTCC------------------------------------------------------CCGGAA-----------------GGGA---------------------------------------------------------------GTGAG-----TG-TGACTT--GGCAACCACAA…
	AAS_00070A_S__Shetland_Isl_	AAGGATCATTGCACACACA-A--AGTTGCAGCAAA-CCCTTTGCGAATCAA--AACAMCCGTCC-------CCTC-CTCTTTGG-----------TCTTGGTGGAA------------ATTGG----GCCACTTTAC---TGTGTCCCGGTCTCTC---------------------CTTGGCCAAGGGGGAAC----CCAAGTCCCTCCCTCCC----TTCCCTT--------------------------------------------------GCCGGAA-----------------GGGA---------------------------------------------------------------GTGAG-----TGTTGGCTT--GGCAACCTCAA…
	CP34_Pr__Elisabeth_Land__Antarctica	AAGGATCATTGCACACACA-A--AGTTGCAGCAAA-CCCTTTGCGAATCAA--AACAACCGTCC-------CCTC-CTCTTTGG-----------TCTTGGTGGAA------------ATTGG----GCCACTTTAC---TGTGTCCCGGTCTCTC---------------------CTTGGCCAAGGGGGAAC----CCAAGTCCCTCCCTCCC----TTCCCTT--------------------------------------------------GCCGGAA-----------------GGGA---------------------------------------------------------------GTGAG-----TGTTGGCTT--GGCAACCTCAA…
	AAS_03708_Ant__Peninsula	AAGGATCATTGCACACACA-A--AGTTGCAGCAAA-CCCTTTGCGAATCAA--AACAACCGTCC-------CCTC-CTCTTTGG-----------TCTTGGTGGAA------------ATTGG----GCCACTTTAC---TGTGTCCCGGTCTCTC---------------------CTTGGCCAAGGGGGAAC----CCAAGTCCCTCCCTCCC----TTCCCTT--------------------------------------------------GCCGGAA-----------------GGGA---------------------------------------------------------------GTGAG-----TGTTGGCTT--GGCAACCTCAA…
	CP23_S__Shetland_Isl_	AAGGATCATTGCACACACA-A--AGTTGCAGCAAA-CCCTTTGCGAATCAA--AACAACCGTCC-------CCTC-CTCTTTGG-----------TCTTGGTGGAA------------ATTGG----GCCACTTTAC---TGTGTCCCGGTCTCTC---------------------CTTGGCCAAGGGGGAAC----CCAAGTCCCTCCCTCCC----TTCCCTT--------------------------------------------------GCCGGAA-----------------GGGA---------------------------------------------------------------GTGAG-----TGTTGGCTT--GGCAACCTCAA…
	BR_27272962_Greece	NNNNNNNNNNNNNNNNNCN-N--ANTTGCAGCAAA-CCCTTTGCGAATCGA--AACAACCGTCCCCCTCCTCCTC-CTCCTTGG-----------TCT-----------------------------------------------------------------------------GCCTTGGCCAAGGGGGAAC----CCGAGTCCCTCCCTGCC----TTCC----TTCCTCCCTTCCTTCCTTCCTTCCTTCCTTCCTGGGGCGCGCGCGGTTT--GGGAC---TCCCTTGACTAGCGGGGAGA---CCAACTTGTCCGCTCCCCACTTAGGGAGTTGTTGCGGCTGGCTGGCTGGCTTGAGGGTGTGAG-----TG-TGACTTGGGGCAACCACAA…
	BM_R08277a_Reunion_Isl_	AAGGATCATTGCACACACA-A--AGTTGCAGCA-ACCCCTTTGCGAATCCA--AACAACCGTCC-------CCTC-CTCTTTGGTTAAGTTGGCTTCTT---------GTT--GGGGGATTGGTTTGGG----------------CCCGGCCTCTCCTCCATCGGGACTGCTCT-GCCT--GCCAAGGGGGAACAACCCCAAGTCCCTCCCTCCC----TTCCCTC--------------------------------------------------GCCGGAA-----------------GGGA---------------------------------------------------------------GTGAG-----TGTTGGCTT--GGCAACCACAA…
	BR_12045376_Papoua_New_Guinea	NNNNNNNNNNNNNNNNACA-NANAGTTGCAGCA-ACCCCTTTGCGAATCCA--AACAACCGTCC-------CCTC-CTCTTTGGTTTAGTTGGCTTCTT---------GTT--GGGGGATTGGCTGGG-----------------CCCGGCCTCTCCTCCTTCGGGACTGCTCT-GCCT--GCCAAGGGGGAACAACCCCAAGTCCCTCCCTCCC----TTCC------------------------------------------------------CCGGAA-----------------GGGA---------------------------------------------------------------GTGAG---AGTG-TGGCTT--GGCAACC--AA…
	BM_A1003_Alaska__USA	NNNNNNNNNNNNNNNNNNN-A--AGTTGCAGCAAA-CCCTTTGCGAATCCC--AACAACCGTCC-------CCTC-CTCTTTGG-----------TCTT-----AACTGTT--GGGGGATTGGTTGGGGCACTTAACCMTAGTGTCCCGGCCTCTCCTCCTTCGGGG----------CT--GCCMAGGGGGAAC----CCMAGTCCCTCCCTCCC----TTCACTT---------------------------------------------------GTTGGG-----------------GGAA---------------------------------------------------------------RTGAG--------TGGCTT--GGCAACC--AA…
	BR_02155925_Switzerland	NNNNNNNNNNNNNNNCNCN-A--AGTTGCAGCAAA-CCCTTTGCGAACCCC--AACAACCGTCC-------CCTC-CTCTTTGG-----------TCTTGGTGGAA------------ATTGG----GCCACTTTAC---TGTGTCCCGGTCTCTC---------------------CTTGGCCAAGGGGGAAC----CCAAGTCCCTCCCTCCC----TTCC------------------------------------------------------CCGGAR-----------------GGCA---------------------------------------------------------------GTGAG-----TG-TGGCTT--GGCAACCACAA…
	CP44_Heard_Isl_	NANGATCATTGCACACACA-A--AGTTGCAGCAAA-CCCTTTGCGAACCCC--AACAACCGTCC-------CCTC-CTCTTTGG-----------TCTT-----AA-----------------------------------------------------------------------CT--GCCAAGGGGGAAC----CCAAGTCCCTCCCTCCC----TTCCCTT--------------------------------------------------GCCGGAA-----------------GGAA---------------------------------------------------------------GTGAG-----TG-TGGCTT--GGCAACCACAA…
	CP11_New_York__USA	AAGGATCATTGCACACACA-A--AGTTGCAGCAAA-CCCTTTGCGAACCCC--AACAACCGTCC-------CCTC-CTCTTTGG-----------TCTT-----AA-----------------------------------------------------------------------CT--GCCAAGGGGGAAC----CCAAGTCCCTCCCTCCC----TTCC------------------------------------------------------CCGGAA-----------------GGGA---------------------------------------------------------------GTGAG-----TG-TGACTT--GGCAACCACAA…
	BR_13051247_Svalbard	AAGGATCATTGCACACACA-A--AGTTGCAGCAAA-CCCTTTGCGAACCCC--AACAACCGTCC-------CCTC-CTCTTTGG-----------TCTT-----AA-----------------------------------------------------------------------CT--GCCAAGGGGGAAC----CCAAGTCCCTCCCTCCC----TTCC------------------------------------------------------CCGGAA-----------------GGGA---------------------------------------------------------------GTGAG-----TG-TGACTT--GGCAACCACAA…
	BR_31381116_Spain	AAGGATCATTGCACACACA-A--AGTTGCAGCAAA-CCCTTTGCGAACCCC--AACAACCGTCC-------CCTC-CTCTTTGG-----------TCTT-----AA-----------------------------------------------------------------------CT--GCCAAGGGGGAAC----CCAAGTCCCTCCCTCCC----TTCC------------------------------------------------------CCGGAA-----------------GGGA---------------------------------------------------------------GTGAG-----TG-TGACTT--GGCAACCACAA…
	BR_30659878_Italy	AAGGATCATTGCACACACA-A--AGTTGCAGCAAA-CCCTTTGCGAACCCC--AACAACCGTCC-------CCTC-CTCTTTGG-----------TCTT-----AA-----------------------------------------------------------------------CT--GCCAAGGGGGAAC----CCAAGTCCCTCCCTCCC----TTCC------------------------------------------------------CCGGAA-----------------GGGA---------------------------------------------------------------GTGAG-----TG-TGACTT--GGCAACCACAA…
	BR_11900583_Siberia__Russia	AAGGATCATTGCACACACA-A--AGTTGCAGCAAA-CCCTTTGCGAACCCC--AACAACCGTCC-------CCTC-CTCTTTGG-----------TCTT-----AA-----------------------------------------------------------------------CT--GGCAAGGGGGAAC----CCAAGTCCCTCCCTCCC----TTCC------------------------------------------------------CCGGAA-----------------GGGA---------------------------------------------------------------GTGAG-----TG-TGACGT--GGCRACCACAA…
	BR_01997691_Poland	AAGGATCATTGCACACACA-A--AGTTGCAGCAAA-CCCTTTGCGAACCCC--AACAACCGTCC-------CCTC-CTCTTTGG-----------TCTT-----AA-----------------------------------------------------------------------CT--GCCAAGGGGGAAC----CCAAGTCCCTCCCTCCC----TTCC------------------------------------------------------CCGGAA-----------------GGGA---------------------------------------------------------------GTGAG-----TG-TGACTT--GGCAACCACAA…
	BM_21661_Alaska__USA	AAGGATCATNGCACACANA-A--AGTTGCAGCAAA-CCCTTTGCGAACCCC--AACAACCGTCC-------CCTC-CTCTTTGG-----------TCTT-----AA-----------------------------------------------------------------------CT--GCCAAGGGGGAAC----CCAAGTCCCTCCCTCCC----TTCC------------------------------------------------------CCGGAA-----------------GGGA---------------------------------------------------------------GTGAG-----TG-TGACTT--GGCAACCACAA…
	BR_36261428_Vermont__USA	AAGGATCATTGCACACACA-A--AGTTGCAGCAAR-CCCTTTGCGAACCCC--AACAACCGTCC-------CCTC-CTCTTTGG-----------TCTT-----AA-----------------------------------------------------------------------CT--GCCAAGGGGGAAC----CCAAGTCCCTCCCTCCC----TTCC------------------------------------------------------CCGGAA-----------------GGGA---------------------------------------------------------------GTGAG-----TG-TGACTT--GGCAACCACAA…
	BR_27271447_Hawaii	AAGGATCATTGCACACACA-A--AGTTGCAGCAAA-CCCTTTGCGAACCCC--AACAACCGTCC-------CCTC-CTCTTTGG-----------TCTT-----AA-----------------------------------------------------------------------CT--GCCAAGGGGGAAC----CCAAGTCCCTCCCTCCC----TTCC------------------------------------------------------CCGGAA-----------------GGGA---------------------------------------------------------------GYGAG-----TG-TGWCTY--GGCAMCCACAA…
	BR_01997893_Cuacasus__Russia	AAGGATCATTGCACACACA-A--AGTTGCAGCAAA-CCCTTTGCGAACCCC--AACAACCGTCC-------CCTC-CTCTTTGG-----------TCTT-----AA-----------------------------------------------------------------------CT--GCCAAGGGGGAAC----CCAAGTCCCTCCCTCCC----TTCACTT---------------------------------------------------GTTGGG-----------------GGGA---------------------------------------------------------------GTGAG--------TGGCTT--GGCAACC--AA…
	BM_14349_British_Colombia__Canada	AAGGWTCATTGCACACACA-R--AKYTGCAGCAAA-CCCTTTGCGAACCCC--AACAACCGTCC-------CCTC-CTCTTTGG-----------TCTT-----AA-----------------------------------------------------------------------CT--GCCAAGGGGGAAC----CCAAGTCCCTCCCTCCC----TTCACTT---------------------------------------------------GTTGGG-----------------GGGA---------------------------------------------------------------GTGAG--------TGGCTT--GGCAACC--AA…
	AY156588_Heard_Isl	AAGGATCATTGCACACACA-A--AGTTGCAGCAAA-CCCTTTGCGAACCCC--AACAACCGTCC-------CCTC-CTCTTTGG-----------TCTT-----AA-----------------------------------------------------------------------CT--GCCAAGGGGGAAC----CCAAGTCCCTCCCTCCC----TTCACTT---------------------------------------------------GTTGGG-----------------GGGA---------------------------------------------------------------GTGAG--------TGGCTT--GGCAACC--AA…
	BR_27272356_Quebec__Canada	AAGGATCATKGCACACACA-A--AGTKGCAGCAAA-CCCTTTGCGAACCCC--AACAACCGTCC-------CCTC-CTCTTKGG-----------TYTT-----AA-----------------------------------------------------------------------YT--GCCAAGGGGGAMC----CCAAGTCCYTCCYTCCY----TTCACTT---------------------------------------------------GTTGGG-----------------GGGA---------------------------------------------------------------GTGAG--------TGKCTK--SGCAMCC--AA…
	CP30_S__Sandwich_Isl_	NNNNNNNNNNNNNNNNNNN-N--ANNTGCAGCAAA-CCCTTTGCGAACCCC--AACAACCGTCC-------CCTC-CTCTTTGG-----------TCTT-----CACTGTT--GGGGGATTGGTTGGGGCACTTAACCATAGTGTCCCGGCCTCTCCTCCTTCGGGG----------CT--GCCAAGGGGGAAC----CCAAGTCCCTCCCTCCC----TTCCCTT--------------------------------------------------GCCGGAA-----------------GGAA---------------------------------------------------------------GTGAG-----TG-TGGCTT--GGCAACCACAA…
	AAS_06209B_Wilkes_sector__Antarctica	AAGGATCATTGCACACACA-A--AGTTGCAGCAAA-CCCTTTGCGAACCCC--AACAACCGTCC-------CCTC-CTCTTTGG-----------TCTTGGTGGAA------------ATTGG----GCCACTTTAC---TGTGTCCCGGTCTCTC---------------------CTTGGCCAAGGGGGAAC----CCAAGTCCCTCCCTCCC----TTCCCTT--------------------------------------------------GCCGGAA-----------------GGGA---------------------------------------------------------------GTGAG-----TGTTGGCTT--GGCAACCACAA…
	AAS_06213A_Wilkes_sector__Antarctica	AAGGATCATTGCACACACA-A--AGTTGCAGCAAA-CCCTTTGCGAACCCC--AACAACCGTCC-------CCTC-CTCTTTGG-----------TCTTGGTGGAA------------ATTGG----GCCACTTTAC---TGTGTCCCGGTCTCTC---------------------CTTGGCCAAGGGGGAAC----CCAAGTCCCTCCCTCCC----TTCCCTT--------------------------------------------------GCCGGAA-----------------GGGA---------------------------------------------------------------GTGAG-----TGTTGGCTT--GGCAACCACAA…
	AAS_00165_S__Orkney_Isl_	AAGGATCATTGCACACACA-A--AGTTGCAGCAAA-CCCTTTGCGAACCCC--AACAACCGTCC-------CCTC-CTCTTTGG-----------TCTTGGTGGAA------------ATTGG----GCCACTTTAC---TGTGTCCCGGTCTSTC---------------------CTTGGCCAAGGGGGAAC----GCAAGTCCCTCCCTCCC----TTCCCTT--------------------------------------------------GCCGGAA-----------------GGGA---------------------------------------------------------------CTGAG-----TGTTGGCTT--GGCAACCATAA…
	CP21_Maud_Land__Antarctica	AAGGATCATTGCACACACA-A--AGTTGCAGCAAA-CCCTTTGCGAACCCC--AACAACCGTCC-------CCTC-CTCTTTGG-----------TCTTGGTGGAA------------ATTGG----GCCACTTTAC---TGTGTCCCGGTCTCTC---------------------CTTGGCCAAGGGGGAAC----CCAAGTCCCTCCCTCCC----TTCCCTT--------------------------------------------------GCCGGAA-----------------GGGA---------------------------------------------------------------NTGAG-----TGTTGGCTT--GGCAACCATAA…
	AY156587_Australia	AAGGATCATTGCACACACA-A--AGTTACAGCAAA-CCCTTTGCGAACCCC--TGCACCCGTCC-------CCTC-CTCTTTGG-----------TCTTGGTGGAA------------ATTGG----GCCACTTTCC---TGTGTCCCGGTCTCTC---------------------CTTGGCCAAGGGGGAAC----CCAAGTCCCTCCCTCCC----TTCCCTT--------------------------------------------------GCCGGAA-----------------GGGA---------------------------------------------------------------GTGAG-----TGTTGGCTT--GGCAACCACAA…
	BM_31149_Chile	NNNNNNNNNNNNNNNNNNN-N--NGTTGCAGCAAA-CCCTTTGCGAACCCC--AACAACCGTCC-------CCTC-CTCTTTGG-----------TCTTGRTGGAA------------ATTGG----GCCACTTTAC---TGTGTCCCGGTCTCTC---------------------CTTGGCCAAGGGGGAAC----CCAAGTCCCTCCCTCCC----TTCCCTT--------------------------------------------------GCCGGAA-----------------GGGA---------------------------------------------------------------GTGAG-----TGTTGGCTT--GKCAACCATAA…
	WPD5_Wilkes_sector__Antarctica	AAGGATCATTGCACACACA-A--AGTTGCAGCAAA-CCCTTTGCGAACCCC--AACAACCGTCC-------CCTC-CTCTTTGG-----------TCTTGGTGGAA------------ATTGG----GCCACTTTAC---TGTGTCCCGGTCTCTC---------------------CTTGGCCAAGGGGGAAC----CCAAGTCCCTCCCTCCC----TTCCCTT--------------------------------------------------GCCGGAA-----------------GGGA---------------------------------------------------------------GTGAG-----TGTTGGCTT--GGCAACCACAA…
	AY156586_Australia	AAGGATCATTGCACACACA-A--AGTTGCAGCAAA-CCCTTTGCGAACCCC-TAACAACCGTCC-------CCTC-CTCTTTGG-----------TCTTGGTGGAA------------ATTGG----GCCACTTTCC---TGTGTCCCGGTCTCTC---------------------CTTGGCCAAGGGGGAAC----CCAAGTCCCTCCCTCCC----TTCCCTT--------------------------------------------------GCCGGAA-----------------GGGA---------------------------------------------------------------GTGAG-----TGTTGGCTT--GGCAACCACAA…
	Biersma_1_Chile	NNNNNNNNNNNNNNNNNCA-A--AGTTGCAGCAAA-CCCTTTGCGAACCCC--AACAACCGTCC-------CCTC-CTCTTTGG-----------TCTT-----AA-----------------------------------------------------------------------CT--GCCAAGGGGGAAC----CCAAGTCCCTCCCTCCC----TTCCCTT--------------------------------------------------GCCGGAA-----------------GGGA---------------------------------------------------------------GTGAG-----TGTTGGCTT--GGCAACCACAA…
	Biersma_21_Chile	AAGGATCATTGCACACACA-A--AGTTGCAGCAAR-CCCTTTGCGAACCCC--AACAACCGTCC-------CCTC-CTCTTTGG-----------TCTT-----AA-----------------------------------------------------------------------CTTGGCCAAGGGGGAAC----CCAAGTCCCTCCCTCCCTCCCTTCCCTT--------------------------------------------------GCCGGAA-----------------GGGA---------------------------------------------------------------GTGAG-----TGTTGGCTT--GGCAACCACAA…
	AAS_09644A_Ross_sector__Antarctica	AAGGATCATTGCACACACA-A--AGTTGCAGCAAA-CCCTTTGCGAATCAG--AACAACCGTCC-------CCTC-CTCTTTGG-----------TCTT-----CACTGTT--GGGGGATTGGTTGGGGCACTTAACCATAGTGTCCCGGCCTCTCCTCCTTCGGGG----------CT--GCCAAGGGGGAAC----CCAAGTCCCTCCCTCCC----TTCCCTT--------------------------------------------------GCCGGAA-----------------GGAA---------------------------------------------------------------GTGAG-----TG-TGGCTT--GGCAACCTCAA…
	AY156591_Victoria_Land__Antarctica	AAGGATCATTGCACACACA-A--AGTTGCAGCAAA-CCCTTTGCGAATCAG--AACAACCGTCC-------CCTC-CTCTTTGG-----------TCTT-----CACTGTT--GGGGGATTGGTTGGGGCACTTAACCATAGTGTCCCGGCCTCTCCTCCTTCGGGG----------CT--GCCAAGGGGGAAC----CCAAGTCCCTCCCTCCC----TTCCCTT--------------------------------------------------GCCGGAA-----------------GGAA---------------------------------------------------------------GTGAG-----TG-TGGCTT--GGCAACCTCAA…
	AY613336_Victoria_Land__Antarctica	AAGGATCATTGCACACACA-A--AGTTGCAGCAAA-CCCTTTGCGAATCAG--AACAACCGTCC-------CCTC-CTCTTTGG-----------TCTT-----CACTGTT--GGGGGATTGGTTGGGGCACTTAACCATAGTGTCCCGGCCTCTCCTCCTTCGGGG----------CT--GCCAAGGGGGAAN----NCAAGTCCCTCCCTCCC----TTCCCTT--------------------------------------------------GCCGGAA-----------------GGAA---------------------------------------------------------------GTGAG-----TG-TGGCTT--GGCAACCTCAA…
	AY156590_Victoria_Land__Antarctica	AAGGATCATTGCACACACA-A--AGTTGCAGCAAA-CCCTTTGCGAATCAG--AACAACCGTCC-------CCTC-CTCTTTGG-----------TCTT-----AACTGTT--GGGGGATTGGTTGGGGCACTTAACCATAGTGTCCCGGCCTCTCCTCCTTCGGGG----------CT--GCCAAGGGGGAAC----CCAAGTCCCTCCCTCCCTCCCTTCCCTT--------------------------------------------------GCCGGAA-----------------GGAA---------------------------------------------------------------GTGAG-----TG-TGGCTT--GGCAACCTCAA…
	Biersma_4_Chile	AAGGATCATTGCACACACA-A--AGTTGCAGCAAA-CCCTTTGCGAATCAG--AACAACCGTCC-------CCTC-CTCTTTGG-----------TCTT-----AACTGTT--GGGGGATTGGTTGGGGCACTTAACCATAGTGTCCCGGCCTCTCCTCCTTCGGGG----------CT--GCCAAGGGGGAAC----CCAAGTCCCTCCCTCCCTCCCTTCCCTT--------------------------------------------------GCCGGAA-----------------GGAA---------------------------------------------------------------GTGAG-----TG-TGGCTT--GGCAACCTCAA…
	CP24_S__Orkney_Isl_	AAGGATCATTGCACACACA-A--AGTTGCAGCAAA-CCCTTTGCGAATCTG--AACAACCGTCCC------CCTC-CTCCTTGG-----------TCT------------------------------------------------------------------------------------CCAAGGGGGAAC----CCAAGTCCCTCCCTTTC---CTTCCCTT---------------------------CCTTTCTGGGGCGCGCGGCAT----GGGAA---TCCCTTGACTAGCGGGGAGAGTACCAGGTCGTCCGCTCCCCACTTAGGGAGTTGTT--GGC--------------GA--GTGTGAG-----TG-TGACTTGGGGCAACCACAA…
	AAS_03988_Ant__Peninsula	AAGGATCATTGCACACACA-A--AGTTGCAGCAAA-CCCTTTGCGAATCTG--AACAACCGTCCC------CCTC-CTCCTTGG-----------TCT------------------------------------------------------------------------------------CCAAGGGGGAAC----CCAAGTCCCTCCCTTTC---CTTCCCTT---------------------------CCTTTC-GGGGCGCGCGGCAT----GGGAA---TCCCTTGACTAGCGGGGAGAGTACCAGGTCGTCCGCTCCCCACTTAGGGAGTTGTT--GGC--------------GA--GTGTGAG-----TG-TGACTTGGGGCAACCACAA…
	Biersma_18_Chile	NNNNNNNNNNNNNNNNNNN-A--ANNNGCAGCNAA-CCCTTTGCGAATCAR--AACAACCGTCC-------CCTC-CTCTTTGG-----------TCTT-----CACTGTT--GGGGGATTGGTTGGGGCACTTAACCATAGTGTCCCGGCCTCTCCTCCTTCGGGG----------CT--GCCAAGGGGGAAC----CCAAGTCCCTCCCTCCC----TTCCCTT--------------------------------------------------GCCGGAA-----------------GGAA---------------------------------------------------------------GTGAG-----TG-TGGCTT--GGCAACCACAA…
;
end;
BEGIN TRAITS;
[The traits block is specific to PopART. The numbers in the matrix are number of
samples associated with each trait. The order of the columns must match the
order of TraitLabels. Separator can be comma, space, or tab.]
Dimensions NTRAITS=5;
Format labels=yes missing=? separator=Comma;
[Optional: if you include TraitLatitude and TraitLongitude they will be used to place trait groups on the map]
TraitLabels Holarctic Holantarctic Paleotropic Neotropic SouthAfrican;
Matrix
CP8_Mauna_Kea__Hawaii_A 0,0,1,0,0
CP8_Mauna_Kea__Hawaii_B 0,0,1,0,0
CP5_Australia_A 0,1,0,0,0
CP5_Australia_B 0,1,0,0,0
BR_10334136_France 1,0,0,0,0
BR_01907765_Idaho__USA 1,0,0,0,0
B20_Wilkes_sector__Antarctica 0,1,0,0,0
AAS_09876A_Victoria_Land__Antarctica 0,1,0,0,0
219_Wilkes_sector__Antarctica 0,1,0,0,0
AY156589_Macquarie_Isl 0,1,0,0,0
AAS_04324_Ant__Peninsula 0,1,0,0,0
CP28_Ant__Peninsula 0,1,0,0,0
BR_33783581_Switzerland 1,0,0,0,0
BR_02316781_Switzerland 1,0,0,0,0
AAS_00070A_S__Shetland_Isl_ 0,1,0,0,0
CP34_Pr__Elisabeth_Land__Antarctica 0,1,0,0,0
AAS_03708_Ant__Peninsula 0,1,0,0,0
CP23_S__Shetland_Isl_ 0,1,0,0,0
BR_27272962_Greece 1,0,0,0,0
BM_R08277a_Reunion_Isl_ 0,0,1,0,0
BR_12045376_Papoua_New_Guinea 0,0,1,0,0
BM_A1003_Alaska__USA 1,0,0,0,0
BR_02155925_Switzerland 1,0,0,0,0
CP44_Heard_Isl_ 0,1,0,0,0
CP11_New_York__USA 1,0,0,0,0
BR_13051247_Svalbard 1,0,0,0,0
BR_31381116_Spain 1,0,0,0,0
BR_30659878_Italy 1,0,0,0,0
BR_11900583_Siberia__Russia 1,0,0,0,0
BR_01997691_Poland 1,0,0,0,0
BM_21661_Alaska__USA 1,0,0,0,0
BR_36261428_Vermont__USA 1,0,0,0,0
BR_27271447_Hawaii 0,0,1,0,0
BR_01997893_Cuacasus__Russia 1,0,0,0,0
BM_14349_British_Colombia__Canada 1,0,0,0,0
AY156588_Heard_Isl 0,1,0,0,0
BR_27272356_Quebec__Canada 1,0,0,0,0
CP30_S__Sandwich_Isl_ 0,1,0,0,0
AAS_06209B_Wilkes_sector__Antarctica 0,1,0,0,0
AAS_06213A_Wilkes_sector__Antarctica 0,1,0,0,0
AAS_00165_S__Orkney_Isl_ 0,1,0,0,0
CP21_Maud_Land__Antarctica 0,1,0,0,0
AY156587_Australia 0,1,0,0,0
BM_31149_Chile 0,1,0,0,0
WPD5_Wilkes_sector__Antarctica 0,1,0,0,0
AY156586_Australia 0,1,0,0,0
Biersma_1_Chile 0,1,0,0,0
Biersma_21_Chile 0,1,0,0,0
AAS_09644A_Ross_sector__Antarctica 0,1,0,0,0
AY156591_Victoria_Land__Antarctica 0,1,0,0,0
AY613336_Victoria_Land__Antarctica 0,1,0,0,0
AY156590_Victoria_Land__Antarctica 0,1,0,0,0
Biersma_4_Chile 0,1,0,0,0
CP24_S__Orkney_Isl_ 0,1,0,0,0
AAS_03988_Ant__Peninsula 0,1,0,0,0
Biersma_18_Chile 0,1,0,0,0
;
end;
