# Supplementary material for: Latitudinal Biogeographic Structuring in the Globally Distributed Moss Ceratodon purpureus
Source: Front Plant Sci. 2020 Aug 28;11:502359. doi: 10.3389/fpls.2020.502359 (PMC7484499; doi:10.3389/fpls.2020.502359)
Supplement: Supplementary file 1 [file DataSheet_1.zip › supplementary_materials_matrixes/POPART_files/Fig3B_ITS_Noisy.nex]

#NEXUS
begin taxa;
	dimensions ntax=56;
	taxlabels
	CP8_Mauna_Kea__Hawaii_A
	BR_01907765_Idaho__USA
	BR_10334136_France
	BM_A1003_Alaska__USA
	BR_01997893_Cuacasus__Russia
	AY156588_Heard_Isl
	BM_14349_British_Colombia__Canada
	CP8_Mauna_Kea__Hawaii_B
	BR_27272356_Quebec__Canada
	BR_27271447_Hawaii
	BR_01997691_Poland
	BM_21661_Alaska__USA
	BR_11900583_Siberia__Russia
	BR_30659878_Italy
	BR_02316781_Switzerland
	BR_31381116_Spain
	CP11_New_York__USA
	BR_13051247_Svalbard
	BR_36261428_Vermont__USA
	BR_02155925_Switzerland
	AAS_06213A_Wilkes_sector__Antarctica
	AAS_06209B_Wilkes_sector__Antarctica
	WPD5_Wilkes_sector__Antarctica
	AAS_00165_S__Orkney_Isl_
	CP21_Maud_Land__Antarctica
	BM_31149_Chile
	Biersma_1_Chile
	AY156587_Australia
	CP5_Australia_B
	AY156586_Australia
	CP44_Heard_Isl_
	CP30_S__Sandwich_Isl_
	Biersma_21_Chile
	AAS_03708_Ant__Peninsula
	CP34_Pr__Elisabeth_Land__Antarctica
	CP23_S__Shetland_Isl_
	AAS_00070A_S__Shetland_Isl_
	CP28_Ant__Peninsula
	AAS_04324_Ant__Peninsula
	BR_33783581_Switzerland
	BM_R08277a_Reunion_Isl_
	BR_27272962_Greece
	CP24_S__Orkney_Isl_
	AAS_03988_Ant__Peninsula
	BR_12045376_Papoua_New_Guinea
	CP5_Australia_A
	AY156590_Victoria_Land__Antarctica
	Biersma_4_Chile
	AAS_09876A_Victoria_Land__Antarctica
	AY613336_Victoria_Land__Antarctica
	AAS_09644A_Ross_sector__Antarctica
	AY156591_Victoria_Land__Antarctica
	Biersma_18_Chile
	219_Wilkes_sector__Antarctica
	AY156589_Macquarie_Isl
	B20_Wilkes_sector__Antarctica
;
end;
begin characters;
	dimensions nchar=783;
	format datatype=dna missing=? gap=-;
	matrix
	CP8_Mauna_Kea__Hawaii_A	AAGGTCATGCACACACA--ACAGCACCCTTTGGAATCAA-CACCGTCC-CCTCCCTCTTGGTTT-----AACTGTTGGGGGATTGGTTGGGGAACTTAACCATAGTGTCCCGGCCTCTCCTCCTTCGGGG---CT--GCAGGGGGACCAGTCCTCCTCC----TCCCTT----------------------GCCGGAA-----------------GGGA---------------------------------------------GAG---TG-TGGCT--CACCCCAACCGATTGCCAATGCATCAACACTTTCAATA--TGACTGAGATAAAAT-TTC--GCGCT-TCGGCGCC-----CG-AGTTGTATAAA-AAAAACAACTCTCAGCAACGGAAT…
	BR_01907765_Idaho__USA	AAGGTCATGCACACACA--ACAGCACCCTTTGGAATCAA-CACCGTCC-CCTC-CTCTTGGTTC-----AACTGTTGGGGGATTGGTTGGGGCACTTAACCATAGTGTCCCGGCCTCTCCTCCTTCGGGG---CT--GCAGGGGGACCAGTCCTCCTCC----TCACTT-----------------------GTTGGG-----------------GGAA---------------------------------------------GAG------TGGCT--CACC--AACCGATTGCCAATGCATCAACACTTTCAATA--TGACTGAGATAAAAT-TTC--GCGCT-TCGGCGCC-----CG-AGTTGTATAAA-AAAAACAACTCTCAGCAACGGAAT…
	BR_10334136_France	AAGGTCATGCACACACA--ACAGCACCCTTTGGAATCAA-CACCGTCC-CCTC-CTCTTGGTTT-----AACTGTTGGGGGATTGGTTGGGGCAMTTAACCATAGTGTCCCGGCCTCTCCTCCTTCGGGG---CT--GCAGGGGGACCAGTCCTCCTCC----TCACTT-----------------------GTTGGG-----------------GGAA---------------------------------------------GAG------TGGCT--CACC--AACCGATTGCCAATGCATCAACACTTTCAATA--TGACTGAGATAAAAT-TTC--GCGCT-TCGGCGCC-----CG-AGTTGTATAAA-AAAAACAACTCTCAGCAACGGAAT…
	BM_A1003_Alaska__USA	NNNNNNNNNNNNNNNNN--ACAGCACCCTTTGGAATCCC-CACCGTCC-CCTC-CTCTTGGTTT-----AACTGTTGGGGGATTGGTTGGGGCACTTAACCMTAGTGTCCCGGCCTCTCCTCCTTCGGGG---CT--GCAGGGGGACCAGTCCTCCTCC----TCACTT-----------------------GTTGGG-----------------GGAA---------------------------------------------GAG------TGGCT--CACC--AACCGATTGCCAATGCATCAACACTTTCAATA--TGACTGAGATAAAAT-TTC--GCGCT-TCGGCGCC-----CG-AGTTGTATAAA-AAAAACAACTCTCAGCAACGGAAT…
	BR_01997893_Cuacasus__Russia	AAGGTCATGCACACACA--ACAGCACCCTTTGGAACCCC-CACCGTCC-CCTC-CTCTTGGTTT-----AA--------------------------------------------------------------CT--GCAGGGGGACCAGTCCTCCTCC----TCACTT-----------------------GTTGGG-----------------GGGA---------------------------------------------GAG------TGGCT--CACC--AACCGATTGCCAATGCATCAACACTTTCAATA--TGACTGAGATAAAAT-TTC--GCGCT-TCGGCGCC-----CG-AGTTGTATAAA-AAAAACAACTCTCAGCAACGGAAT…
	AY156588_Heard_Isl	AAGGTCATGCACACACA--ACAGCACCCTTTGGAACCCC-CACCGTCC-CCTC-CTCTTGGTTT-----AA--------------------------------------------------------------CT--GCAGGGGGACCAGTCCTCCTCC----TCACTT-----------------------GTTGGG-----------------GGGA---------------------------------------------GAG------TGGCT--CACC--AACCGATTGCCAATGCATCAACACTTTCAATA--TGACTGAGATAAAAT-TTC--GCGCT-TCGGCGCC-----CG-AGTTGTATAAA-AAAAACAACTCTCAGCAACGGAAT…
	BM_14349_British_Colombia__Canada	AAGGTCATGCACACACA--ACAGCACCCTTTGGAACCCC-CACCGTCC-CCTC-CTCTTGGTTT-----AA--------------------------------------------------------------CT--GCAGGGGGACCAGTCCTCCTCC----TCACTT-----------------------GTTGGG-----------------GGGA---------------------------------------------GAG------TGGCT--CACC--AACCGATTGCCAATGCATCAACACTTTCAATA--TGACTGAGATAAAAT-TTC--GCGCT-TCGGCGCC-----CG-AGTTGTATAAA-AAAAACAACTCTCAGCAACGGAAT…
	CP8_Mauna_Kea__Hawaii_B	AAGGTCATGCACACACA--ACAGCACCCTTTGGAACCCC-CACCGTCC-CCTC-CTCTTGGTTT-----AA--------------------------------------------------------------CT--GCAGGGGGACCAGTCCTCCTCC----TCACTT-----------------------GTTGGG-----------------GGGA---------------------------------------------GAG------TGGCT--CACC--AACCGATTGCCAATGCATCAACACTTTCAATA--TGACTGAGATAAAAT-TTC--GCGCT-TCGGCGCC-----CG-AGTTGTATAAA-AAAAACAACTCTCAGCAACGGAAT…
	BR_27272356_Quebec__Canada	AAGGTCATGCACACACA--ACAGCACCCTTTGGAACCCC-CACCGTCC-CCTC-CTCTTGGTTT-----AA--------------------------------------------------------------YT--GCAGGGGGACCAGTCCTCCTCC----TCACTT-----------------------GTTGGG-----------------GGGA---------------------------------------------GAG------TGKCK--CMCC--AACCGATTGCCAATGCATCAACACTTTCAATA--TGACTGAGATAAAAT-TTC--GCGCT-TCGGCGCC-----CG-AGTTGTATAAA-AAAAACAACTCTCAGCAACGGAAT…
	BR_27271447_Hawaii	AAGGTCATGCACACACA--ACAGCACCCTTTGGAACCCC-CACCGTCC-CCTC-CTCTTGGTTT-----AA--------------------------------------------------------------CT--GCAGGGGGACCAGTCCTCCTCC----TCC--------------------------CCGGAA-----------------GGGA---------------------------------------------GAG---TG-TGWCY--CMCCACAACCGATTGCCAATGCATCAACACTTTCAATA--TGACTGAGATAAAAT-TTC--GCGCT-TCGGCGCC-----CG-AGTTGTATAAA-AAAAACAACTCTCAGCAACGGAAT…
	BR_01997691_Poland	AAGGTCATGCACACACA--ACAGCACCCTTTGGAACCCC-CACCGTCC-CCTC-CTCTTGGTTT-----AA--------------------------------------------------------------CT--GCAGGGGGACCAGTCCTCCTCC----TCC--------------------------CCGGAA-----------------GGGA---------------------------------------------GAG---TG-TGACT--CACCACAACCGATTGCCAATGCATCAACACTTTCAATA--TGACTGAGATAAAAT-TTC--GCGCT-TCGGCGCC-----CG-AGTTGTATAAA-AAAAACAACTCTCAGCAACGGAAT…
	BM_21661_Alaska__USA	AAGGTCATGCACACANA--ACAGCACCCTTTGGAACCCC-CACCGTCC-CCTC-CTCTTGGTTT-----AA--------------------------------------------------------------CT--GCAGGGGGACCAGTCCTCCTCC----TCC--------------------------CCGGAA-----------------GGGA---------------------------------------------GAG---TG-TGACT--CACCACAACCGATTGCCAATGCATCAACACTTTCAATA--TGACTGAGATAAAAT-TTC--GCGCT-TCGGCGCC-----CG-AGTTGTATAAA-AAAAACAACTCTCAGCAACGGAAT…
	BR_11900583_Siberia__Russia	AAGGTCATGCACACACA--ACAGCACCCTTTGGAACCCC-CACCGTCC-CCTC-CTCTTGGTTT-----AA--------------------------------------------------------------CT--GCAGGGGGACCAGTCCTCCTCC----TCC--------------------------CCGGAA-----------------GGGA---------------------------------------------GAG---TG-TGACT--CACCACAACCGATTGCCAATGCATCAACACTTTCAATA--TGACTGAGATAAAAT-TTC--GCGCT-TCGGCGCC-----CG-AGTTGTATAAA-AAAAACAACTCTCAGCAACGGAAT…
	BR_30659878_Italy	AAGGTCATGCACACACA--ACAGCACCCTTTGGAACCCC-CACCGTCC-CCTC-CTCTTGGTTT-----AA--------------------------------------------------------------CT--GCAGGGGGACCAGTCCTCCTCC----TCC--------------------------CCGGAA-----------------GGGA---------------------------------------------GAG---TG-TGACT--CACCACAACCGATTGCCAATGCATCAACACTTTCAATA--TGACTGAGATAAAAT-TTC--GCGCT-TCGGCGCC-----CG-AGTTGTATAAA-AAAAACAACTCTCAGCAACGGAAT…
	BR_02316781_Switzerland	AAGGTCATGCACACACA--ACAGCACCCTTTGGAACCCC-CACCGTCC-CCTC-CTCTTGGTTT-----AA--------------------------------------------------------------CT--GCAGGGGGACCAGTCCTCCTCC----TCC--------------------------CCGGAA-----------------GGGA---------------------------------------------GAG---TG-TGACT--CACCACAACCGATTGCCAATGCATCAACACTTTCAATA--TGACTGAGATAAAAT-TTC--GCGCT-TCGGCGCC-----CG-AGTTGTATAAA-AAAAACAACTCTCAGCAACGGAAT…
	BR_31381116_Spain	AAGGTCATGCACACACA--ACAGCACCCTTTGGAACCCC-CACCGTCC-CCTC-CTCTTGGTTT-----AA--------------------------------------------------------------CT--GCAGGGGGACCAGTCCTCCTCC----TCC--------------------------CCGGAA-----------------GGGA---------------------------------------------GAG---TG-TGACT--CACCACAACCGATTGCCAATGCATCAACACTTTCAATA--TGACTGAGATAAAAT-TTC--GCGCT-TCGGCGCC-----CG-AGTTGTATAAA-AAAAACAACTCTCAGCAACGGAAT…
	CP11_New_York__USA	AAGGTCATGCACACACA--ACAGCACCCTTTGGAACCCC-CACCGTCC-CCTC-CTCTTGGTTT-----AA--------------------------------------------------------------CT--GCAGGGGGACCAGTCCTCCTCC----TCC--------------------------CCGGAA-----------------GGGA---------------------------------------------GAG---TG-TGACT--CACCACAACCGATTGCCAATGCATCAACACTTTCAATA--TGACTGAGATAAAAT-TTC--GCGCT-TCGGCGCC-----CG-AGTTGTATAAA-AAAAACAACTCTCAGCAACGGAAT…
	BR_13051247_Svalbard	AAGGTCATGCACACACA--ACAGCACCCTTTGGAACCCC-CACCGTCC-CCTC-CTCTTGGTTT-----AA--------------------------------------------------------------CT--GCAGGGGGACCAGTCCTCCTCC----TCC--------------------------CCGGAA-----------------GGGA---------------------------------------------GAG---TG-TGACT--CACCACAACCGATTGCCAATGCATCAACACTTTCAATA--TGACTGAGATAAAAT-TTC--GCGCT-TCGGCGCC-----CG-AGTTGTATAAA-AAAAACAACTCTCAGCAACGGAAT…
	BR_36261428_Vermont__USA	AAGGTCATGCACACACA--ACAGCACCCTTTGGAACCCC-CACCGTCC-CCTC-CTCTTGGTTT-----AA--------------------------------------------------------------CT--GCAGGGGGACCAGTCCTCCTCC----TCC--------------------------CCGGAA-----------------GGGA---------------------------------------------GAG---TG-TGACT--CACCACAACCGATTGCCAATGCATCAACACTTTCAATA--TGACTGAGATAAAAT-TTC--GCGCT-TCGGCGCC-----CG-AGTTGTATAAA-AAAAACAACTCTCAGCAACGGAAT…
	BR_02155925_Switzerland	NNNNNNNNNNNNNCNCN--ACAGCACCCTTTGGAACCCC-CACCGTCC-CCTC-CTCTTGGTTTGGTGGAA----------ATTGG----GCCACTTTAC---TGTGTCCCGGTCTCTC--------------CTTGGCAGGGGGACCAGTCCTCCTCC----TCC--------------------------CCGGAR-----------------GGCA---------------------------------------------GAG---TG-TGGCT--CACCACAACCGATTGCCAATGCATCAACACTTTCAATA--TGACTGAGATAAAAT-TTC--GCGCT-TCGGCGCC-----CG-AGTTGTATAAA-AAAAACAACTCTCAGCAACGGAAT…
	AAS_06213A_Wilkes_sector__Antarctica	AAGGTCATGCACACACA--ACAGCACCCTTTGGAACCCC-CACCGTCC-CCTC-CTCTTGGTTTGGTGGAA----------ATTGG----GCCACTTTAC---TGTGTCCCGGTCTCTC--------------CTTGGCAGGGGGACCAGTCCTCCTCC----TCCCTT----------------------GCCGGAA-----------------GGGA---------------------------------------------GAG---TGTTGGCT--CACCACAACCGATTGCCAATGCATCAACACTTTCAATA--TGACTGAGATAAAAT-TTC--GCGCT-TCGGCGCC-----CG-AGTTGTATAAA-AAAAACAACTCTCAGCAACGGAAT…
	AAS_06209B_Wilkes_sector__Antarctica	AAGGTCATGCACACACA--ACAGCACCCTTTGGAACCCC-CACCGTCC-CCTC-CTCTTGGTTTGGTGGAA----------ATTGG----GCCACTTTAC---TGTGTCCCGGTCTCTC--------------CTTGGCAGGGGGACCAGTCCTCCTCC----TCCCTT----------------------GCCGGAA-----------------GGGA---------------------------------------------GAG---TGTTGGCT--CACCACAACCGATTGCCAATGCATCAACACTTTCAATA--TGACTGAGATAAAAT-TTC--GCGCT-TCGGCGCC-----CG-AGTTGTATAAA-AAAAACAACTCTCAGCAACGGAAT…
	WPD5_Wilkes_sector__Antarctica	AAGGTCATGCACACACA--ACAGCACCCTTTGGAACCCC-CACCGTCC-CCTC-CTCTTGGTTTGGTGGAA----------ATTGG----GCCACTTTAC---TGTGTCCCGGTCTCTC--------------CTTGGCAGGGGGACCAGTCCTCCTCC----TCCCTT----------------------GCCGGAA-----------------GGGA---------------------------------------------GAG---TGTTGGCT--CACCACAACCGATTGCCAATGCATCAACACTTTCAATA--TGACTGAGATAAAAT-TTC--GCGCT-TCGGCGCC-----CG-AGTTGTATAAA-AAAAACAACTCTCAGCAACGGAAT…
	AAS_00165_S__Orkney_Isl_	AAGGTCATGCACACACA--ACAGCACCCTTTGGAACCCC-CACCGTCC-CCTC-CTCTTGGTTTGGTGGAA----------ATTGG----GCCACTTTAC---TGTGTCCCGGTCTSTC--------------CTTGGCAGGGGGACCAGTCCTCCTCC----TCCCTT----------------------GCCGGAA-----------------GGGA---------------------------------------------GAG---TGTTGGCT--CACCATAACCGATTGCCAATGCATCAACACTTTCAATA--TGACTGAGATAAAAT-TTC--GCGCT-TCGGCGCC-----CG-AGTTGTATAAA-AAAAACAACTCTCAGCAACGGAAT…
	CP21_Maud_Land__Antarctica	AAGGTCATGCACACACA--ACAGCACCCTTTGGAACCCC-CACCGTCC-CCTC-CTCTTGGTTTGGTGGAA----------ATTGG----GCCACTTTAC---TGTGTCCCGGTCTCTC--------------CTTGGCAGGGGGACCAGTCCTCCTCC----TCCCTT----------------------GCCGGAA-----------------GGGA---------------------------------------------GAG---TGTTGGCT--CACCATAACCGATTGCCAATGCATCAACACTTTCAATA--TGACTGAGATAAAAT-TTC--GCGCT-TCGGCGCC-----CG-AGTTGTATAAA-AAAAACAACTCTCAGCAACGGAAT…
	BM_31149_Chile	NNNNNNNNNNNNNNNNN--NCAGCACCCTTTGGAACCCC-CACCGTCC-CCTC-CTCTTGGTTTGRTGGAA----------ATTGG----GCCACTTTAC---TGTGTCCCGGTCTCTC--------------CTTGGCAGGGGGACCAGTCCTCCTCC----TCCCTT----------------------GCCGGAA-----------------GGGA---------------------------------------------GAG---TGTTGGCT--CACCATAACCGATTGCCAATGCATCAACACTTTCAATA--TGACTGAGATAAAAT-TTC--GCGCT-TCGGCGCC-----CG-AGTTGTATAAA-AAAAACAACTCTCAGCAACGGAAT…
	Biersma_1_Chile	NNNNNNNNNNNNNNNCA--ACAGCACCCTTTGGAACCCC-CACCGTCC-CCTC-CTCTTGGTTT-----AA--------------------------------------------------------------CT--GCAGGGGGACCAGTCCTCCTCC----TCCCTT----------------------GCCGGAA-----------------GGGA---------------------------------------------GAG---TGTTGGCT--CACCACAACCGATTGCCAATGCATCAACACTTTCAATA--TGACTGAGATAAAAT-TTC--GCGCT-TCGGCGCC-----CG-AGTTGTATAAA-AAAAACAACTCTCAGCAACGGAAT…
	AY156587_Australia	AAGGTCATGCACACACA--ACAGCACCCTTTGGAACCCC-CACCGTCC-CCTC-CTCTTGGTTTGGTGGAA----------ATTGG----GCCACTTTCC---TGTGTCCCGGTCTCTC--------------CTTGGCAGGGGGACCAGTCCTCCTCC----TCCCTT----------------------GCCGGAA-----------------GGGA---------------------------------------------GAG---TGTTGGCT--CACCACAACCGATTGCCAATGCATCAACACTTTCAATA--TGACTGAGATAAAAT-TTC--GCGCT-TCGGCGCC-----CG-AGTTGTATAAA-AAAAACAACTCTCAGCAACGGAAT…
	CP5_Australia_B	AAGGTCATGCACACACA--ACAGCACCCTTTGGAACCCC-CACCGTCC-CCTC-CTCTTGGTTT-----AA--------------------------------------------------------------CTTGGCAGGGGGACCAGTCCTCCTCC----TCCCTT----------------------GCCGGAA-----------------GGGA---------------------------------------------GAG---TGTTGGCT--CACCACAACCGATTGCCAATGCATCAACACTTTCAATA--TGACTGAGATAAAAT-TTC--GCGCT-TCGGCGCC-----CG-AGTTGTATAAA-AAAAACAACTCTCAGCAACGGAAT…
	AY156586_Australia	AAGGTCATGCACACACA--ACAGCACCCTTTGGAACCCC-CACCGTCC-CCTC-CTCTTGGTTTGGTGGAA----------ATTGG----GCCACTTTCC---TGTGTCCCGGTCTCTC--------------CTTGGCAGGGGGACCAGTCCTCCTCC----TCCCTT----------------------GCCGGAA-----------------GGGA---------------------------------------------GAG---TGTTGGCT--CACCACAACCGATTGCCAATGCATCAACACTTTCAATA--TGACTGAGATAAAAT-TTC--GCGCT-TCGGCGCC-----CG-AGTTGTATAAA-AAAAACAACTCTCAGCAACGGAAT…
	CP44_Heard_Isl_	NANGTCATGCACACACA--ACAGCACCCTTTGGAACCCC-CACCGTCC-CCTC-CTCTTGGTTT-----AA--------------------------------------------------------------CT--GCAGGGGGACCAGTCCTCCTCC----TCCCTT----------------------GCCGGAA-----------------GGAA---------------------------------------------GAG---TG-TGGCT--CACCACAACCGATTGCCAATGCATCAACACTTTCAATA--TGACTGAGATAAAAT-TTC--GCGCT-TCGGCGCC-----CG-AGTTGTATAAA-AAAAACAACTCTCAGCAACGGAAT…
	CP30_S__Sandwich_Isl_	NNNNNNNNNNNNNNNNN--ACAGCACCCTTTGGAACCCC-CACCGTCC-CCTC-CTCTTGGTTT-----CACTGTTGGGGGATTGGTTGGGGCACTTAACCATAGTGTCCCGGCCTCTCCTCCTTCGGGG---CT--GCAGGGGGACCAGTCCTCCTCC----TCCCTT----------------------GCCGGAA-----------------GGAA---------------------------------------------GAG---TG-TGGCT--CACCACAACCGATTGCCAATGCATCAACACTTTCAATA--TGACTGAGATAAAAT-TTC--GCGCT-TCGGCGCC-----CG-AGTTGTATAAA-AAAAACAACTCTCAGCAACGGAAT…
	Biersma_21_Chile	AAGGTCATGCACACACA--ACAGCACCCTTTGGAACCCC-CACCGTCC-CCTC-CTCTTGGTTT-----AA--------------------------------------------------------------CTTGGCAGGGGGACCAGTCCTCCTCCTCCCTCCCTT----------------------GCCGGAA-----------------GGGA---------------------------------------------GAG---TGTTGGCT--CACCACAACCGATTGCCAATGCATCAACACTTTCAATA--TGACTGAGATAAAAT-TTC--GCGCT-TCGGCGCC-----CG-AGTTGTATAAA-AAAAACAACTCTCAGCAACGGAAT…
	AAS_03708_Ant__Peninsula	AAGGTCATGCACACACA--ACAGCACCCTTTGGAATCAA-CACCGTCC-CCTC-CTCTTGGTTTGGTGGAA----------ATTGG----GCCACTTTAC---TGTGTCCCGGTCTCTC--------------CTTGGCAGGGGGACCAGTCCTCCTCC----TCCCTT----------------------GCCGGAA-----------------GGGA---------------------------------------------GAG---TGTTGGCT--CACCTCAACCGATTGCCAATGCATCAACACTTTCAATA--TGACTGAGATAAAAT-TTC--GCGCT-TCGGCGCC-----CG-AGTTGTATAAA-AAAAACAACTCTCAGCAACGGAAT…
	CP34_Pr__Elisabeth_Land__Antarctica	AAGGTCATGCACACACA--ACAGCACCCTTTGGAATCAA-CACCGTCC-CCTC-CTCTTGGTTTGGTGGAA----------ATTGG----GCCACTTTAC---TGTGTCCCGGTCTCTC--------------CTTGGCAGGGGGACCAGTCCTCCTCC----TCCCTT----------------------GCCGGAA-----------------GGGA---------------------------------------------GAG---TGTTGGCT--CACCTCAACCGATTGCCAATGCATCAACACTTTCAATA--TGACTGAGATAAAAT-TTC--GCGCT-TCGGCGCC-----CG-AGTTGTATAAA-AAAAACAACTCTCAGCAACNGAAT…
	CP23_S__Shetland_Isl_	AAGGTCATGCACACACA--ACAGCACCCTTTGGAATCAA-CACCGTCC-CCTC-CTCTTGGTTTGGTGGAA----------ATTGG----GCCACTTTAC---TGTGTCCCGGTCTCTC--------------CTTGGCAGGGGGACCAGTCCTCCTCC----TCCCTT----------------------GCCGGAA-----------------GGGA---------------------------------------------GAG---TGTTGGCT--CACCTCAACCGATTGCCAATGCATCAACACTTTCAATA--TGACTGAGATAAAAT-TTC--GCGCT-TCGGCGCC-----CG-AGTTGTATAAA-AAAAACAACTCTCAGCAACGGAAT…
	AAS_00070A_S__Shetland_Isl_	AAGGTCATGCACACACA--ACAGCACCCTTTGGAATCAA-CACCGTCC-CCTC-CTCTTGGTTTGGTGGAA----------ATTGG----GCCACTTTAC---TGTGTCCCGGTCTCTC--------------CTTGGCAGGGGGACCAGTCCTCCTCC----TCCCTT----------------------GCCGGAA-----------------GGGA---------------------------------------------GAG---TGTTGGCT--CACCTCAACCGATTGCCAATGCATCAACACTTTCAATA--TGACTGAGATAAAAT-TTC--GCGCT-TCGGCGCC-----CG-AGTTGTATAAA-AAAAACAACTCTCAGCAACGGAAT…
	CP28_Ant__Peninsula	AAGGTCATGCACACACA--ACAGCACCCTTTGGAATCAA-CACCGTCC-CCTC-CTCTTGGTTTGGTGGAA----------ATTGG----GCCACTTTAC---TGTGTCCCGGTCTCTC--------------CTTGGCAGGGGGACCAGTCCTCCTCC----TCC--------------------------CCGGAA-----------------GGCA---------------------------------------------GAG---TG-TGGCT--CACCACAACCGATTGCCAATGCATCAACACTTTCAATA--TGACTGAGATAAAAT-TTC--GCGCT-TCGGCGCC-----CG-AGTTGTATAAA-AAAAACAACTCTCAGCAACGGAAT…
	AAS_04324_Ant__Peninsula	AAGGTCATGCACACACA--ACAGCACCCTTTGGAATCAA-CACCGTCC-CCTC-CTCTTGGTTTGGTGGAA----------ATTGG----GCCACTTTAC---TGTGTCCCGGTCTCTC--------------CTTGGCAGGGGGACCAGTCCTCCTCC----TCC--------------------------CCGGAA-----------------GGCA---------------------------------------------GAG---TG-TGGCT--CACCACAACCGATTGCCAATGCATCAACACTTTCAATA--TGACTGAGATAAAAT-TTC--GCGCT-TCGGCGCC-----CG-AGTTGTATAAA-AAAAACAACTCTCAGCAACGGAAT…
	BR_33783581_Switzerland	AAGGTCATGCACACACA--ACAGCACCCTTTGGAATCAA-CACCGTCC-CCTC-CTCTTGGTTTGGTGGAA----------ATTGG----GCCACTTTAC---TGTGTCCCGGTCTCTC--------------CTTGGCAGGGGGACCAGTCCTCCTCC----TCC--------------------------CCGGAA-----------------GGCA---------------------------------------------GAG---TG-TGGCT--CACCACAACCGATTGCCAATGCATCAACACTTTCAATA--TGACTGAGATAAAAT-TTC--GCGCT-TCGGCGCC-----CG-AGTTGTATAAA-AAAAACAACTCTCAGCAACGGAAT…
	BM_R08277a_Reunion_Isl_	AAGGTCATGCACACACA--ACAGCACCCTTTGGAATCCA-CACCGTCC-CCTC-CTCTTGGTTT---------GTTGGGGGATTGGTTTGGG----------------CCCGGCCTCTCCTCCATCGGGA-GCCT--GCAGGGGGACCAGTCCTCCTCC----TCCCTC----------------------GCCGGAA-----------------GGGA---------------------------------------------GAG---TGTTGGCT--CACCACAACCGATTGCCAATGCATCAACACTTTCAATA--TGACTGAGGCAAAAT-TTCGCGCGCT-ACGGCGCC-----CG-AGTTGTATAAA-AAAAACAACTCTCAGCAACGGAAT…
	BR_27272962_Greece	NNNNNNNNNNNNNNNCN--ACAGCACCCTTTGGAATCGA-CACCGTCCCCCTC-CTCCTGGTT--------------------------------------------------------------------GCCTTGGCAGGGGGACCAGTCCTCCTGC----TCC----CCTTCCTGGGGCGCGCGCGGT--GGGAC---TCCCTTGACTAGCGGGGAGA---CCAACTTGTCCGCTCCCCACTTAGGGAGTTGTTGGCGAGTGAG---TG-TGACTGGCACCACAACCGATTGCCAATGCATCAACACTTTCTATAAATGGCTGAG-CAAAAT-TTCGCGCGCT-TCGGCGCCAAGAAAG-AGTTGTATAAA-AAAAACAACTCTCAGCAACGGAAT…
	CP24_S__Orkney_Isl_	AAGGTCATGCACACACA--ACAGCACCCTTTGGAATCTG-CACCGTCCCCCTC-CTCCTGGTT---------------------------------------------------------------------------CAGGGGGACCAGTCCTCCTTT---CTCCCTT-CCTTTCTGGGGCGCGCGGCAT--GGGAA---TCCCTTGACTAGCGGGGAGAGTACCAGGTCGTCCGCTCCCCACTTAGGGAGTTGTTGGCGAGTGAG---TG-TGACTGGCACCACAACCGATTGCCAATGCATCAACACTTTCTAAAAATGGCTAAG-CAAAATTTTCGCGCGCTACCGGCGCCGGGAAAAGAGTTGTATAAAAAAAAACAACTCTCAGCAACGGAAT…
	AAS_03988_Ant__Peninsula	AAGGTCATGCACACACA--ACAGCACCCTTTGGAATCTG-CACCGTCCCCCTC-CTCCTGGTT---------------------------------------------------------------------------CAGGGGGACCAGTCCTCCTTT---CTCCCTT-CCTTTC-GGGGCGCGCGGCAT--GGGAA---TCCCTTGACTAGCGGGGAGAGTACCAGGTCGTCCGCTCCCCACTTAGGGAGTTGTTGGCGAGTGAG---TG-TGACTGGCACCACAACCGATTGCCAATGCATCAACACTTTCTAAAAATGGCTAAG-CAAAATTTTCGCGCGCTACCGGCGCCGGGAAAAGAGTTGTATAAAAAAAAACAACTCTCAGCAACGGAAT…
	BR_12045376_Papoua_New_Guinea	NNNNNNNNNNNNNNACA-NACAGCACCCTTTGGAATCCA-CACCGTCC-CCTC-CTCTTGGTTT---------GTTGGGGGATTGGCTGGG-----------------CCCGGCCTCTCCTCCTTCGGGA-GCCT--GCAGGGGGACCAGTCCTCCTCC----TCC--------------------------CCGGAA-----------------GGGA---------------------------------------------GAG---TG-TGGCT--CACC--AACCGATTGCCAATGCATCAACACTTTCAATA--TGACTGAGACAAAAT-TTCGCGCGCT-TCGGCGCC-----CG-AGTTGTATAAA-AAAAACAACTCTCAGCAACGGAAT…
	CP5_Australia_A	AAGGTCATGCACACACA--ACAGCACCCTTTGGAATCAA-CACCGTCC-CCTC-CTCTTGGTTT-----AACTGTTGGGGGATTGGTTGGGGCACTTAACCATAGTGTCCCGGCCTCTCCTCCTTCGGGG---CT--GCAGGGGGACCAGTCCTCCTCC----TCCCTT----------------------GCCGGAA-----------------GGAA---------------------------------------------GAG---TG-TGGCT--CACCACAACCGATTGCCAATGCATCAACACTTTCAATA--TGACTGAGATAAAAT-TTC--GCGCT-TCGGCGCC-----CG-AGTTGTATAAA-AAAAACAACTCTCAGCAACGGAAT…
	AY156590_Victoria_Land__Antarctica	AAGGTCATGCACACACA--ACAGCACCCTTTGGAATCAG-CACCGTCC-CCTC-CTCTTGGTTT-----AACTGTTGGGGGATTGGTTGGGGCACTTAACCATAGTGTCCCGGCCTCTCCTCCTTCGGGG---CT--GCAGGGGGACCAGTCCTCCTCCTCCCTCCCTT----------------------GCCGGAA-----------------GGAA---------------------------------------------GAG---TG-TGGCT--CACCTCAACCGATTGCCAATGCATCAACACTTTCAATA--TGACTGAGATAAAAT-TTC--GCGCT-TCGGCGCC-----CG-AGTTGTATAAA-AAAAACAACTCTCAGCAACGGAAT…
	Biersma_4_Chile	AAGGTCATGCACACACA--ACAGCACCCTTTGGAATCAG-CACCGTCC-CCTC-CTCTTGGTTT-----AACTGTTGGGGGATTGGTTGGGGCACTTAACCATAGTGTCCCGGCCTCTCCTCCTTCGGGG---CT--GCAGGGGGACCAGTCCTCCTCCTCCCTCCCTT----------------------GCCGGAA-----------------GGAA---------------------------------------------GAG---TG-TGGCT--CACCTCAACCGATTGCCAATGCATCAACACTTTCAATA--TGACTGAGATAAAAT-TTC--GCGCT-TCGGCGCC-----CG-AGTTGTATAAA-AAAAACAACTCTCAGCAACGGAAT…
	AAS_09876A_Victoria_Land__Antarctica	AAGGTCATGCACACACA--ACAGCACCCTTTGGAATCAG-CACCGTCC-CCTC-CTCTTGGTTT-----CACTGTTGGGGGATTGGTTGGGGCACTTAACCATAGTGTCCCGGCCTCTCCTCCTTCGGGG---CT--GCAGGGGGACCAGTCCTCCTCC----TCCCTT----------------------GCCGGAA-----------------GGAA---------------------------------------------GAG---TG-TGGCT--CACCTCAACCGATTGCCAATGCATCAACACTTTCAATA--TGACTGAGATAAAAT-TTC--GCGCT-TCGGCGCC-----CG-AGTTGTATAAA-AAAAACAACTCTCAGCAACGGAAT…
	AY613336_Victoria_Land__Antarctica	AAGGTCATGCACACACA--ACAGCACCCTTTGGAATCAG-CACCGTCC-CCTC-CTCTTGGTTT-----CACTGTTGGGGGATTGGTTGGGGCACTTAACCATAGTGTCCCGGCCTCTCCTCCTTCGGGG---CT--GCAGGGGGANCAGTCCTCCTCC----TCCCTT----------------------GCCGGAA-----------------GGAA---------------------------------------------GAG---TG-TGGCT--CACCTCAACCGATTGCCAATGCATCAACACTTTCAATA--TGACTGAGATAAAAT-TTC--GCGCT-TCGGCGCC-----CG-AGTTGTATAAA-AAAAACAACTCTCAGCAACGGAAT…
	AAS_09644A_Ross_sector__Antarctica	AAGGTCATGCACACACA--ACAGCACCCTTTGGAATCAG-CACCGTCC-CCTC-CTCTTGGTTT-----CACTGTTGGGGGATTGGTTGGGGCACTTAACCATAGTGTCCCGGCCTCTCCTCCTTCGGGG---CT--GCAGGGGGACCAGTCCTCCTCC----TCCCTT----------------------GCCGGAA-----------------GGAA---------------------------------------------GAG---TG-TGGCT--CACCTCAACCGATTGCCAATGCATCAACACTTTCAATA--TGACTGAGATAAAAT-TTC--GCGCT-TCGGCGCC-----CG-AGTTGTATAAA-AAAAACAACTCTCAGCAACGGAAT…
	AY156591_Victoria_Land__Antarctica	AAGGTCATGCACACACA--ACAGCACCCTTTGGAATCAG-CACCGTCC-CCTC-CTCTTGGTTT-----CACTGTTGGGGGATTGGTTGGGGCACTTAACCATAGTGTCCCGGCCTCTCCTCCTTCGGGG---CT--GCAGGGGGACCAGTCCTCCTCC----TCCCTT----------------------GCCGGAA-----------------GGAA---------------------------------------------GAG---TG-TGGCT--CACCTCAACCGATTGCCAATGCATCAACACTTTCAATA--TGACTGAGATAAAAT-TTC--GCGCT-TCGGCGCC-----CG-AGTTGTATAAA-AAAAACAACTCTCAGCAACGGAAT…
	Biersma_18_Chile	NNNNNNNNNNNNNNNNN--ACAGCNCCCTTTGGAATCAR-CACCGTCC-CCTC-CTCTTGGTTT-----CACTGTTGGGGGATTGGTTGGGGCACTTAACCATAGTGTCCCGGCCTCTCCTCCTTCGGGG---CT--GCAGGGGGACCAGTCCTCCTCC----TCCCTT----------------------GCCGGAA-----------------GGAA---------------------------------------------GAG---TG-TGGCT--CACCACAACCGATTGCCAATGCATCAACACTTTCAATA--TGACTGAGATAAAAT-TTC--GCGCT-TCGGCGCC-----CG-AGTTGTATAAA-AAAAACAACTCTCAGCAACGGAAT…
	219_Wilkes_sector__Antarctica	AAGGTCATGCACACACA--ACAGCACCCTTTGGAATCAA-CACCGTCC-CCTC-CTCTTGGTTT-----CACTGTTGGGGGATTGGTTGGGGCACTTAACCATAGTGTCCCGGCCTCTCCTCCTTCGGGG---CT--GCAGGGGGACCAGTCCTCCTCC----TCCCTT----------------------GCCGGAA-----------------GGAA---------------------------------------------GAG---TG-TGGCT--CACCACAACCGATTGCCAATGCATCAACACTTTCAATA--TGACTGAGATAAAAT-TTC--GCGCT-TCGGCGCC-----CG-AGTTGTATAAA-AAAAACAACTCTCAGCAACGGAAT…
	AY156589_Macquarie_Isl	AAGGTCATGCACACACA--ACAGCACCCTTTGGAATCAA-CACCGTCC-CCTC-CTCTTGGTTT-----CACTGTTGGGGGATTGGTTGGGGCACTTAACCATAGTGTCCCGGCCTCTCCTCCTTCGGGG---CT--GCAGGGGGACCAGTCCTCCTCC----TCCCTT----------------------GCCGGAA-----------------GGAA---------------------------------------------GAG---TG-TGGCT--CACCACAACCGATTGCCAATGCATCAACACTTTCAATA--TGACTGAGATAAAAT-TTC--GCGCT-TCGGCGCC-----CG-AGTTGTATAAA-AAAAACAACTCTCAGCAACGGAAT…
	B20_Wilkes_sector__Antarctica	AAGGTCATGCACACACA--ACAGCACCCTTTGGAATCAA-CACCGTCC-CCTCCCTCTTGGTTT-----AACTGTTGGGGGATTGGTTGGGGCACTTAACCATAGTGTCCCGGCCTCTCCTCCTTCGGGG---CT--GCAGGGGGACCAGTCCTCCTCC----TCCCTT----------------------GCCGGAA-----------------GGGA---------------------------------------------GAG---TG-TGGCT--CACCACAACCGATTGCCAATGCATCAACACTTTCAATA--TGACTGAGATAAAAT-TTC--GCGCT-TCGGCGCC-----CG-AGTTGTATAAA-AAAAACAACTCTCAGCAACGGAAT…
;
end;
BEGIN TRAITS;
[The traits block is specific to PopART. The numbers in the matrix are number of
samples associated with each trait. The order of the columns must match the
order of TraitLabels. Separator can be comma, space, or tab.]
Dimensions NTRAITS=5;
Format labels=yes missing=? separator=Comma;
[Optional: if you include TraitLatitude and TraitLongitude they will be used to place trait groups on the map]
TraitLabels Holarctic Holantarctic Paleotropic Neotropic SouthAfrican;
Matrix
CP8_Mauna_Kea__Hawaii_A 0,0,1,0,0
CP8_Mauna_Kea__Hawaii_B 0,0,1,0,0
CP5_Australia_A 0,1,0,0,0
CP5_Australia_B 0,1,0,0,0
BR_10334136_France 1,0,0,0,0
BR_01907765_Idaho__USA 1,0,0,0,0
B20_Wilkes_sector__Antarctica 0,1,0,0,0
AAS_09876A_Victoria_Land__Antarctica 0,1,0,0,0
219_Wilkes_sector__Antarctica 0,1,0,0,0
AY156589_Macquarie_Isl 0,1,0,0,0
AAS_04324_Ant__Peninsula 0,1,0,0,0
CP28_Ant__Peninsula 0,1,0,0,0
BR_33783581_Switzerland 1,0,0,0,0
BR_02316781_Switzerland 1,0,0,0,0
AAS_00070A_S__Shetland_Isl_ 0,1,0,0,0
CP34_Pr__Elisabeth_Land__Antarctica 0,1,0,0,0
AAS_03708_Ant__Peninsula 0,1,0,0,0
CP23_S__Shetland_Isl_ 0,1,0,0,0
BR_27272962_Greece 1,0,0,0,0
BM_R08277a_Reunion_Isl_ 0,0,1,0,0
BR_12045376_Papoua_New_Guinea 0,0,1,0,0
BM_A1003_Alaska__USA 1,0,0,0,0
BR_02155925_Switzerland 1,0,0,0,0
CP44_Heard_Isl_ 0,1,0,0,0
CP11_New_York__USA 1,0,0,0,0
BR_13051247_Svalbard 1,0,0,0,0
BR_31381116_Spain 1,0,0,0,0
BR_30659878_Italy 1,0,0,0,0
BR_11900583_Siberia__Russia 1,0,0,0,0
BR_01997691_Poland 1,0,0,0,0
BM_21661_Alaska__USA 1,0,0,0,0
BR_36261428_Vermont__USA 1,0,0,0,0
BR_27271447_Hawaii 0,0,1,0,0
BR_01997893_Cuacasus__Russia 1,0,0,0,0
BM_14349_British_Colombia__Canada 1,0,0,0,0
AY156588_Heard_Isl 0,1,0,0,0
BR_27272356_Quebec__Canada 1,0,0,0,0
CP30_S__Sandwich_Isl_ 0,1,0,0,0
AAS_06209B_Wilkes_sector__Antarctica 0,1,0,0,0
AAS_06213A_Wilkes_sector__Antarctica 0,1,0,0,0
AAS_00165_S__Orkney_Isl_ 0,1,0,0,0
CP21_Maud_Land__Antarctica 0,1,0,0,0
AY156587_Australia 0,1,0,0,0
BM_31149_Chile 0,1,0,0,0
WPD5_Wilkes_sector__Antarctica 0,1,0,0,0
AY156586_Australia 0,1,0,0,0
Biersma_1_Chile 0,1,0,0,0
Biersma_21_Chile 0,1,0,0,0
AAS_09644A_Ross_sector__Antarctica 0,1,0,0,0
AY156591_Victoria_Land__Antarctica 0,1,0,0,0
AY613336_Victoria_Land__Antarctica 0,1,0,0,0
AY156590_Victoria_Land__Antarctica 0,1,0,0,0
Biersma_4_Chile 0,1,0,0,0
CP24_S__Orkney_Isl_ 0,1,0,0,0
AAS_03988_Ant__Peninsula 0,1,0,0,0
Biersma_18_Chile 0,1,0,0,0
;
end;
