# Supplementary material for: Latitudinal Biogeographic Structuring in the Globally Distributed Moss Ceratodon purpureus
Source: Front Plant Sci. 2020 Aug 28;11:502359. doi: 10.3389/fpls.2020.502359 (PMC7484499; doi:10.3389/fpls.2020.502359)
Supplement: Supplementary file 1 [file DataSheet_1.zip › supplementary_materials_matrixes/POPART_files/Fig2C_concatenated_cpDNA.nex]

#NEXUS
begin data;
	dimensions ntax=47 [ingroup=47] nchar=1680;
	format datatype=dna missing=? gap=- interleave;
matrix
[AY908124_AY881063_Cheilothela_chloropus_Werner_and_Ros_14024_Nov_16_2002_isolateSM248_rps4_atpB  NNNNNNNAATAATACGTCGTTTAGGAACTTTACCAGGACTAACCAATAAAACACCCCAGTTAAAATCGAGTTCCACTAATCAATCAACATCTAATAAAAAAATTTCTCAATATCGTATTCGTTTAGAAGAAAAGCAAAAATTGCGTTTTCATTACGGAATAACAGAACGACAATTACTAAATTATGTACGTATTGCTAGAAAAGCAAAAGGATCAACAGGTCAAATTTTATTACAATTACTCGAAATGCGTTTAGATAATGTTATTTTTCGATTAGGTATGGCTCCTACAATTCCCGGAGCAAGACAATTAGTAAATCATAGACATATTTTAGTAAATGATAATATAGTAAATATTCCAAGTTATCGTTGTAAACCTCAGGATTTTATTACTATAAAAAATAGGCAAAAATCTCAAGCTATGATTATTAAAAATCTAACTTTTTCTCAGAAAGCTAAAGTGCCAAATCATTTAACTTTTAATTCTTTAGAAAACAAGGGATTAGTTAATCAAATACTAGATCAAGAATCAATTGGTTTAAAAATAAATGAATTATTAGTTGTAGAATATTATTCTCGTCAAGCTTAACTNNNNNNNNNNNNNNNNNNNNNNNNNNNNNNNNNNNNNNNNNNNNNNNNNNNNNNNNNNNNNNNNNNNNNNNNNNNNNNNNNNNNNNNNNNNNNNNNNNNNNNNNNNNNNNNNNNNNNNNNNNNNNNNNNNNNNNNNNNNNNNNNNNNNNNNNNNNNNNNNNNNNNNNNNNNNNNNNNNNNNNNNNNNNNNNNNNNNNNNNNNNNNNNNNNNNNNNNNNNNNNNNNNNNNNNNNNNNNNNNNNNNNNNNNNNNNNNNNNNNNNNNNNNNNNNNNNNNNNNNNNNNNNNNNNNNNNNNNNNNNNNNNNNNNNNNNNNNNNNNNNNNNNNNNNNNNNNNNNNNNNNNNNNNNNNNNNNNNNNNNNNNNNNNNNNNNNNNNNNNNNNNNNNNNNNNNNNNNNNNNNNNNNNNNNNNNNNNNNNNNNNNNNNNNNNNNNNNNNNNNNNNNNNNNGTCTCCGTTTGTGGTGACATAGGTTCCTCCCTACAACTCAATTAATAATTCTTGCAA-GATGAGGTCTACTCGATAAAGAAATTTTTTATAAAAAAAA---TTTCTTTAGTATTTAATTTTGTCT-AAAATAGACAAAGTGATTTTTTTATAACAAAACAGTATCATTGTATATTATTTTTTCTATTTGATGCAACTCAGATTATTCTCTAATAAATTGCTTTTTGTTTTTTCAAGCATTGACCTATTAATCTTTCAAATGTTAAACTAATTAATAAAAATAGAATTGAATTTAAA--AGTAGAAAAAAAAAGAATTATTGCTTCTACTTTTAAATTCAATTCTATTTATTT----AAAAAAAAGTTGGTTATTTTATTTACTAATAAATTATTACTACAAAAAAGATTTCTTTTTTACAACTTTTAA-TTTTTTTATTTTATTTATT----TACATATATATATATAAGTAATAAATTCAAGATAATTATTTTACTCAATAATTAAATGATCGAGTTGATACTAAATATTTTCAATACAATCAGTAACTAATTTTATTACTTCTAAATTTTATGAAAACAGATTCTCGTACGTTTGGGACTTCCACACTTGTTGCTAAAAATATAGGACGTATTACTCAAA]
[AJ554005_Cheilothela_chloropus_rps4_Hedderson_9723                                               NNNNNNNNNNNNNNNNNNNNNNNNNNNCTTTACCAGGACTAACCAATAAAACACCCCAGTTAAAATCGAGTTCCACTAATCAATCAACATCTAATAAAAAAATTTCTCAATATCGTATTCGTTTAGAAGAAAAGCAAAAATTGCGTTTTCATTACGGAATAACAGAACGACAATTACTAAATTATGTACGTATTGCTAGAAAAGCAAAAGGATCAACAGGTCAAATTTTATTACAATTACTCGAAATGCGTTTAGATAATGTTATTTTTCGATTAGGTATGGCTCCTACAATTCCCGGAGCAAGACAATTAGTAAATCATAGACATATTTTAGTAAATGATAATATAGTAAATATTCCAAGTTATCGTTGTAAACCTCAGGATTTTATTACTATAAAAAATAGGCAAAAATCTCAAGCTATGATTATTAAAAATCTAACTTTTTCTCAGAAAGCTAAAGTGCCAAATCATTTAACTTTTAATTCTTTAGAAAACAAGGGATTAGTTAATCAAATACTAGATCAAGAATCAATTGGTTTAAAAATAAATGAATTATTAGTTGTAGAATATTATTCTCGTCAAGCTTAACTNNNNNNNNNNNNNNNNNNNNNNNNNNNNNNNNNNNNNNNNNNNNNNNNNNNNNNNNNNNNNNNNNNNNNNNNNNNNNNNNNNNNNNNNNNNNNNNNNNNNNNNNNNNNNNNNNNNNNNNNNNNNNNNNNNNNNNNNNNNNNNNNNNNNNNNNNNNNNNNNNNNNNNNNNNNNNNNNNNNNNNNNNNNNNNNNNNNNNNNNNNNNNNNNNNNNNNNNNNNNNNNNNNNNNNNNNNNNNNNNNNNNNNNNNNNNNNNNNNNNNNNNNNNNNNNNNNNNNNNNNNNNNNNNNNNNNNNNNNNNNNNNNNNNNNNNNNNNNNNNNNNNNNNNNNNNNNNNNNNNNNNNNNNNNNNNNNNNNNNNNNNNNNNNNNNNNNNNNNNNNNNNNNNNNNNNNNNNNNNNNNNNNNNNNNNNNNNNNNNNNNNNNNNNNNNNNNNNNNNNNNNNNNNNNVNNNNNNNNNNNNNNNNNNNNNNNNNNNNNNNNNNNNNNNNNNNNNNNNNNNNNNNNNNNNNNNNNNNNNNNNNNNNNNNNNNNNNNNNNNNNNNNNNNNNNNNNNNNNNNNNNNNNNNNNNNNNNNNNNNNNNNNNNNNNNNNNNNNNNNNNNNNNNNNNNNNNNNNNNNNNNNNNNNNNNNNNNNNNNNNNNNNNNNNNNNNNNNNNNNNNNNNNNNNNNNNNNNNNNNNNNNNNNNNNNNNNNNNNNNNNNNNNNNNNNNNNNNNNNNNNNNNNNNNNNNNNNNNNNNNNNNNNNNNNNNNNNNNNNNNNNNNNNNNNNNNNNNNNNNNNNNNNNNNNNNNNNNNNNNN----NNNNNNNNNNNNNNNNNNNNNNNNNNNNNNNNNNNNNNNNNNNNNNNNNNNNNNNNNNNNNNNNNNNNNNNNNNNNNNNNNNNNNNNNNNNNNNNNNNNNNNNNNNNNNNNNNNNNNNNNNNNNNNNNNNNNNNNNNNNNNNNNNNNNNNNNNNNNNNNNNNNNNNNNNNNNNNNNNNNNNNNNNNNNNNNNNNNNNNNNNNNNNNNNNNNNNNNNNNNNNNNNNNNNNNNNNNNNNNNNNNNNNNNNNNNNNNNNNNNNNNNNNNNNNNNNNNNNNNNNNNNNNN]
[JQ690710_Cheilothela_chloropus_rbcL_atpB_Churchill_et_al_13415                                   NNNNNNNNNNNNNNNNNNNNNNNNNNNNNNNNNNNNNNNNNNNNNNNNNNNNNNNNNNNNNNNNNNNNNNNNNNNNNNNNNNNNNNNNNNNNNNNNNNNNNNNNNNNNNNNNNNNNNNNNNNNNNNNNNNNNNNNNNNNNNNNNNNNNNNNNNNNNNNNNNNNNNNNNNNNNNNNNNNNNNNNNNNNNNNNNNNNNNNNNNNNNNNNNNNNNNNNNNNNNNNNNNNNNNNNNNNNNNNNNNNNNNNNNNNNNNNNNNNNNNNNNNNNNNNNNNNNNNNNNNNNNNNNNNNNNNNNNNNNNNNNNNNNNNNNNNNNNNNNNNNNNNNNNNNNNNNNNNNNNNNNNNNNNNNNNNNNNNNNNNNNNNNNNNNNNNNNNNNNNNNNNNNNNNNNNNNNNNNNNNNNNNNNNNNNNNNNNNNNNNNNNNNNNNNNNNNNNNNNNNNNNNNNNNNNNNNNNNNNNNNNNNNNNNNNNNNNNNNNNNNNNNNNNNNNNNNNNNNNNNNNNNNNNNNNNNNNNNNNNNNNNNNNNNNNNNNNNNNNNNNNNNNNNNNNNNNNNNNNNNNNNNNNNNNNNNNNNNNNNNNNNNNNNNNNNNNNNNNNNNNNNNNNNNNNNNNNNNNNNNNNNNNNNNNNNNNNNNNNNNNNNNNNNNNNNNNNNNNNNNNNNNNNNNNNNNNNNNNNNNNNNNNNNNNNNNNNNNNNNNNNNNNNNNNNNNNNNNNNNNNNNNNNNNNNNNNNNNNNNNNNNNNNNNNNNNNNNNNNNNNNNNNNNNNNNNNNNNNNNNNNNNNNNNNNNNNNNNNNNNNNNNNNNNNNNNNNNNNNNNNNNNNNNNNNNNNNNNNNNNNNNNNNNNNNNNNNNNNNNNNNNNNNNNNNNNNNNNNNNNNNNNNNNNNNNNNNNNNNNNNNNNNNNNNNNNNNNNNNNNNNNNNNNNNNNNNNNNNNNNNNNNNNNNNNNNNNNNNNNNNNNNNNNNNNNNNNNNNNNNNNNNNNNNNNNNNNNNNNNNNNNNNNNNNNNNNNNNNNNNNNNNNNNNNNNNNNNNNNNNNNNNNNNNNNNNNNNNNAGGTTCCTCCCTACAACTCAATTAATAATTCTTGCAA-GATGAGGTCTACTCGATAAAGAAATTTTTTATAAAAAAAA---TTTCTTTAGTATTTAATTTTGTCT-AAAATAGACAAAGTGATTTTTTTATAACAAAACAGTATCATTGTATATTATTTTTTCTATTTGATGCAACTCAGATTATTCTCTAATAAATTGCTTTTTGTTTTTTCAAGCATTGACCTATTAATCTTTCAAATGTTAAACTAATTAATAAAAATAGAATTGAATTTAAA--AGTAGAAAAAAAAAGAATTATTGCTTCTACTTTTAAATTCAATTCTATTTATTT----AAAAAAAAGTTGGTTATTTTATTTACTAATAAATTATTACTACAAAAAAGATTTCTTTTTTACAACTTTTAA-TTTTTTTATTTTATTTATT----TACATATATATATATAAGTAATAAATTCAAGATAATTATTTTACTCAATAATTAAATGATCGAGTTGATACTAAATATTTTCAATACAATCAGTAACTAATTTTATTACTTCTAAATTTTNNNNNNNNNNNNNNNNNNNNNNNNNNNNNNNNNNNNNNNNNNNNNNNNNNNNNNNNNNNNNNNNNNNNNN]
[AY881064_Cheilothela_chloropus_rbcL_atpB_Slabovljevic_and_Ros_14_3_1999                          NNNNNNNNNNNNNNNNNNNNNNNNNNNNNNNNNNNNNNNNNNNNNNNNNNNNNNNNNNNNNNNNNNNNNNNNNNNNNNNNNNNNNNNNNNNNNNNNNNNNNNNNNNNNNNNNNNNNNNNNNNNNNNNNNNNNNNNNNNNNNNNNNNNNNNNNNNNNNNNNNNNNNNNNNNNNNNNNNNNNNNNNNNNNNNNNNNNNNNNNNNNNNNNNNNNNNNNNNNNNNNNNNNNNNNNNNNNNNNNNNNNNNNNNNNNNNNNNNNNNNNNNNNNNNNNNNNNNNNNNNNNNNNNNNNNNNNNNNNNNNNNNNNNNNNNNNNNNNNNNNNNNNNNNNNNNNNNNNNNNNNNNNNNNNNNNNNNNNNNNNNNNNNNNNNNNNNNNNNNNNNNNNNNNNNNNNNNNNNNNNNNNNNNNNNNNNNNNNNNNNNNNNNNNNNNNNNNNNNNNNNNNNNNNNNNNNNNNNNNNNNNNNNNNNNNNNNNNNNNNNNNNNNNNNNNNNNNNNNNNNNNNNNNNNNNNNNNNNNNNNNNNNNNNNNNNNNNNNNNNNNNNNNNNNNNNNNNNNNNNNNNNNNNNNNNNNNNNNNNNNNNNNNNNNNNNNNNNNNNNNNNNNNNNNNNNNNNNNNNNNNNNNNNNNNNNNNNNNNNNNNNNNNNNNNNNNNNNNNNNNNNNNNNNNNNNNNNNNNNNNNNNNNNNNNNNNNNNNNNNNNNNNNNNNNNNNNNNNNNNNNNNNNNNNNNNNNNNNNNNNNNNNNNNNNNNNNNNNNNNNNNNNNNNNNNNNNNNNNNNNNNNNNNNNNNNNNNNNNNNNNNNNNNNNNNNNNNNNNNNNNNNNNNNNNNNNNNNNNNNNNNNNNNNNNNNNNNNNNNNNNNNNNNNNNNNNNNNNNNNNNNNNNNNNNNNNNNNNNNNNNNNNNNNNNNNNNNNNNNNNNNNNNNNNNNNNNNNNNNNNNNNNNNNNNNNNNNNNNNNNNNNNNNNNNNNNNNNNNNNNNNNNNNNNNNNNNNNNNNNNNNNNNNNNNNNNNNNNNNNNNNNNNNNNNNNNNNNNNGTCTCCGTTTGTGGTGACATAGGTTCCTCCCTACAACTCAATTAATAATTCTTGCAA-GATGAGGTCTACTCGATAAAGAAATTTTTTATAAAAAAAA---TTTCTTTAGTATTTAATTTTGTCT-AAAATAGACAAAGTGATTTTTTTATAACAAAACAGTATCATTGTATATTATTTTTTCTATTTGATGCAACTCAGATTATTCTCTAATAAATTGCTTTTTGTTTTTTCAAGCATTGACCTATTAATCTTTCAAATGTTAAACTAATTAATAAAAATAGAATTGAATTTAAA--AGTAGAAAAAAAAAGAATTATTGCTTCTACTTTTAAATTCAATTCTATTTATTT----AAAAAAAAGTTGGTTATTTTATTTACTAATAAATTATTACTACAAAAAAGATTTCTTTTTTACAACTTTTAA-TTTTTTTATTTTATTTATT----TACATATATATATATAAGTAATAAATTCAAGATAATTATTTTACTCAATAATTAAATGATCGAGTTGATACTAAATATTTTCAATACAATCAGTAACTAATTTTATTACTTCTAAATTTTATGAAAACAGATTCTCGTACGTTTGGGACTTCCACACTTGTTGCTAAAAATATAGGACGTATTACTCAAA]
AAS_03988_Ant__Peninsula                                                                         GTGTAAGAATAATACGTCGTTTAGGAACTTTACCAGGCTTAACCAATAAAACACCTCAGTTAAAACCTAGTTCCATCAATCAATCAACATCTAATAAAAAAATTTCTCAGTATCGTATTCGTTTAGAAGAAAAGCAAAAATTACGTTTTCATTATGGAATAACAGAACGACAATTACTAAATTATGTACGTATTGCTAGAAAAGCAAAAGGGTCAACAGGTCAAGTTTTATTACAATTACTCGAAATGCGTTTAGATAATGTTATTTTTCGATTAGGTATGGCTCCTACAATTCCCGGAGCAAGACAATTAGTAAACCATAGACATATTCTAGTAAATGATAATATAGTCAATATTCCAAGTTATCGTTGTAAACCTCAAGATTTTATTACTATAAAAGATCGGCAAAAATCTAAAATTATGATTATTAAAAATACAAATTTTTCTCAAAAATCTAAAGTGCCAAATCATTTAACTTTTAATTCTTTAGAAAACAAGGGGTTAGTTAATCAAATCCTAGATCAAGAATCGGTTGGTTTAAAAATAAATGAATTGTTAGTTGTAGAATATTATTCTCGTCAAGCTTAACTTGAGCTATTCCGGCTTTTTTATTTAGG-CTATCGTAACATAAACTATAAGCTTATGTCAATAAAAAAAAAATTTT-AATTTTGGGGGTAGAGGGACTTGAACCCTCACGGTCAATAAAGCCAACGGATTTTCTTTTTACTACAATTTAAATTGTTGTTAAAATTAACATGTAAAATTGGACTCTATCTTTATCCTCGCTTGTTAGTTAAAAAAAT------TTAGTTAAAATTTTTTATTTTGATTAGCTCAGAGAATTTAATTAAATAATTATTAAATATTTTTGCGTTAGGATAGCTTCCATCGAGTCTCTGCACCTATCTTATTTTTAAAACATAAAATTTGGCTCAGGATCGCTTATACTTTTTTCAACCTAAGTTTCCCTGAATCTGAAAGCTAGCATTTAGTAAGTTTTTCTACTAAAGCTCAAATTACTTAAGTCCGTAGCGGTCTCCGTTTGTGGTGACATAGGTTCCTCCCTACAACTCAATTAATAATTCTTGCAAGGATGAGGTCTACTCGATAAAGAAATTTTTTATAAAAGAAAAAATTTCTTTAGTATTTAGTTTTGTCTAAAAATAGACAAAGTGATTTTTCTATAACAAAACAGTATCATTGTATATTATTTTTTCTATTTGATGCAACTCAGATTATTTTTTAATAAATTG-TTTTTGTTTTTTCAAGCATTGACCTATTAATCTTTCAAATGTTAAACTAGTTAATAAAAATAAAATTTAATTCAAATTATAAAACAATAAAAGAATTAGTCCTTAATTTTTTTAAGTAAATTCTATTTATTTATTTATTTAAAA------------ATTTACTAATAAGCTAAGACTACAAAAACTATTTACTTTTTACAACTTTTAATTTTTTTTATTTTATTTATTTCTTTACATATATATATA--AGTAAGAAATTCAAGAAAATTCTTTTACTCAATAATTAAATGATCGAGTTGATACTAAATATTTTCAATACAATCAGTAACTAATTTTATTACTTCTAAATTTTATGAAAACAGATTCTCGTACATTTGGGACTTCCACACTTATTGCTAAAAATATAGGACGTATTACTCAAA
AAS_07625_Ant__Peninsula                                                                         GTGTAAGAATAATACGTCGTTTAGGAACTTTACCAGGCTTAACCAATAAAACACCTCAGTTAAAACCTAGTTCCATCAATCAATCAACATCTAATAAAAAAATTTCTCAGTATCGTATTCGTTTAGAAGAAAAGCAAAAATTACGTTTTCATTATGGAATAACAGAACGACAATTACTAAATTATGTACGTATTGCTAGAAAAGCAAAAGGGTCAACAGGTCAAGTTTTATTACAATTACTCGAAATGCGTTTAGATAATGTTATTTTTCGATTAGGTATGGCTCCTACAATTCCCGGAGCAAGACAATTAGTAAACCATAGACATATTCTAGTAAATGATAATATAGTCAATATTCCAAGTTATCGTTGTAAACCTCAAGATTTTATTACTATAAAAGATCGGCAAAAATCTAAAATTATGATTATTAAAAATACAAATTTTTCTCAAAAATCTAAAGTGCCAAATCATTTAACTTTTAATTCTTTAGAAAACAAGGGGTTAGTTAATCAAATCCTAGATCAAGAATCGGTTGGTTTAAAAATAAATGAATTGTTAGTTGTAGAATATTATTCTCGTCAAGCTTAACTTGAGCTATTCCGGCTTTTTTATTTAGG-CTATCGTAACATAAACTATAAGCTTATGTCAATAAAAAAAAAATTTT-AATTTTGGGGGTAGAGGGACTTGAACCCTCACGGTCAATAAAGCCAACGGATTTTCTTTTTACTACAATTTAAATTGTTGTTAAAATTAACATGTAAAATTGGACTCTATCTTTATCCTCGCTTGTTAGTTAAAAAAAT------TTAGTTAAAATTTTTTATTTTGATTAGCTCAGAGAATTTAATTAAATAATTATTAAATATTTTTGCGTTAGGATAGCTTCCATCGAGTCTCTGCACCTATCTTATTTTTAAAACATAAAATTTGGCTCAGGATCGCTTATACTTTTTTCAACCTAAGTTTCCCTGAATCTGAAAGCTAGCATTTAGTAAGTTTTTCTACTAAAGCTCAAATTACTTAAGTCCGTAGCGGTCTCCGTTTGTGGTGACATAGGTTCCTCCCTACAACTCAATTAATAATTCTTGCAAGGATGAGGTCTACTCGATAAAGAAATTTTTTATAAAAGAAAAAATTTCTTTAGTATTTAGTTTTGTCTAAAAATAGACAAAGTGATTTTTCTATAACAAAACAGTATCATTGTATATTATTTTTTCTATTTGATGCAACTCAGATTATTTTTTAATAAATTG-TTTTTGTTTTTTCAAGCATTGACCTATTAATCTTTCAAATGTTAAACTAGTTAATAAAAATAAAATTTAATTCAAATTATAAAACAATAAAAGAATTAGTCCTTAATTTTTTTAAGTAAATTCTATTTATTTATTTATTTAAAA------------ATTTACTAATAAGCTAAGACTACAAAAACTATTTACTTTTTACAACTTTTAATTTTTTTTATTTTATTTATTTCTTTACATATATATATA--AGTAAGAAATTCAAGAAAATTCTTTTACTCAATAATTAAATGATCGAGTTGATACTAAATATTTTCAATACAATCAGTAACTAATTTTATTACTTCTAAATTTTATGAAAACAGATTCTCGTACATTTGGGACTTCCACACTTATTGCTAAAAATATAGGACGTATTACWCAAA
BR_12045376_Papoua_New_Guinea                                                                    GTGTAAGAATAATACGTCGTTTAGGAACTTTACCAGGCTTAACTAATAAAACACCTCAGTTAAAATCTAGTTCTATCAATCAATCAACATCTAATAAAAAAATTTCTCAGTATCGTATTCGTTTAGAAGAAAAGCAAAAATTACGTTTTCATTATGGAATAACAGAACGACAATTACTAAATTATGTACGTATTGCTAGAAAAGCAAAAGGGTCAACAGGTCAAGTTTTATTACAATTACTCGAAATGCGTTTAGATAATGTTATTTTTCGATTAGGTATGGCTCCTACAATTCCCGGAGCAAGACAATTAGTAAACCATAGACATATTCTAGTAAATGATAACATAGTAAATATTCCAAGTTATCGTTGTAAACCTCAAGATTTTATTACTATAAAAGATCGGCAAAAATCTAAAATTATGATTATTAAAAATACAAATTTTTCTCAAAAATCTAAAGTGCCAAATCATTTAACTTTTAATTCTTTAGAAAACAAGGGGTTAGTTAACCAAATCCTAGATCAAGAATCGGTTGGTTTAAAAATAAATGAATTGTTAGTTGTAGAATATTATTCTCGTCAAGCTTAACTTGAGCTATTCCGGCTTTTTTATTTAGG-CTATCGTAACATAAACTATAAGCTTATGTCAATAAAAAAAAAATTTCTAATTTTGGGGGTAGAGGGACTTGAACCCTCACGGTCAATAAAGCCAACGGATTTTCTTTTTACTACAATTTAAATTGTTGTTAAAATTAACATGTAAAATTGGACTCTATCTTTATCCTCGCTTGTTAGTTAAAAAAAT------TCAGTTAAAATTTTTTATTTTGATTAGCTCAGAAAATTCAATTAAATAATTATTAAATCTTTTTGCGTTAGGATAGCTTCCATCGAGTCTCTGCACCTATCTTATTTTTAAAAAATAAAATTTGGCTCAGGATCGCTTATACTTTTTTCAACCTAAGTTTCCCTGAATCTGAAAGCTAGCATTTAGTAAGTTTTTCTACTAAAGCTCAAATTACTTAAGTCCGTAGCGGTCTCCGTTTGTGGTGACATAGGTTCCTCCCTACAACTCAATTAATAATTCTTGCAAGGATGAGGTCTACTCGATAAAGAAATTTTTTATAAAAGAAAAAATTTCTTTAGTATTTAGTTTTGTCTAAAAATAGACAAAGTGATTTTTCTATAACAAAACAGTATCATTGTATATTATTTTTTCTATTTGATGCAACTCAGATTATTTTCTAATAAATTG-TTTTTGTTTTTTCAAGCATTGACCTATTAATCTTTCAAATGTTAAACTAGTTAATAAAAATAAAATTTAATTCAAATTATAAAACAATACAAGAATTAGTCCTTAATTTTTTTAAATAAATTCTATTTATTT----ATTTAAAA------------ATTTACTAATAAGCTAAGACTACAAAAACTATTTCCTTTTTACAACTTTTAATTTTTTTTATTTTATTTCTTTCTTTACATATATATATATAAGTAAGAAATTCAAGAGAATTATTTTACTCAATAATTAAATGATCGAGTTGATACTAAATATTTTCAATACAATCAGTAACTAATTTTATTACTTCTAAATTTTATGAAAACAGATTCTCGTACATTTGGGACTTCCACACTTATTGCTAAAAATATAGGACGTATTACTCAAA
BR_32032632_Costa_Rica                                                                           GTGTAAGAATAATACGTCGTTTAGGAACTTTACCAGGCTTAACTAATAAAACACCTCAGTTAAAATCTAGTTCTATCAATCAATCAACATCTAATAAAAAAATTTCTCAGTATCGTATTCGTTTAGAAGAAAAGCAAAAATTACGTTTTCATTATGGAATAACAGAACGACAATTACTAAATTATGTACGTATTTCTAGAAAAGCAAAAGGGTCAACAGGTCAAGTTTTATTACAATTACTCGAAATGCGTTTAGATAATGTTATTTTTCGATTAGGTATGGCTCCTACAATTCCCGGAGCAAGACAATTAGTAAACCATAGACATATTCTAGTAAATGATAACATAGTAAATATTCCAAGTTATCGTTGTAAACCTCAAGATTTTATTACTATAAAAGATCGGCAAAAATCTAAAATTATGATTATTAAAAATACAAATTTTTCTCAAAAATCTAAAGTGCCAAATCATTTAACTTTTAATTCTTTAGAAAACAAGGGGTTAGTTAACCAAATCCTAGATCAAGAATCGGTTGGTTTAAAAATAAATGAATTGTTAGTTGTAGAATATTATTCTCGTCAAGCTTAACTTGAGCTATTCCGGCTTTTTTATTTAGG-CTATCGTAACATAAACTATAAGCTTATGTCAATAAAAAAAAAATTTCTAATTTTGGGGGTAGAGGGACTTGAACCCTCACGGTCAATAAAGCCAACGGATTTTCTTTTTACTACAATTTAAATTGTTGTTAAAATTAACATGTAAAATTGGACTCTATCTTTATCCTCGCTTGTTAGTTAAAAAAAT------TCAGTTAAAATTTTTTATTTTGATTAGCTCAGAAAATTCAATTAAATAATTATTAAATCTTTTTGCGTTAGGATAGCTTCCATCGAGTCTCTGCACCTATCTTATTTTTAAAAAATAAAATTTGGCTCAGGATCGCTTATACTTTTTTCAACCTAAGTTTCCCTGAATCTGAAAGCTAGCATTTAGTAAGTTTTTCTACTAAAGCTCAAATTACTTAAGTCCGTAGCGGTCTCCGTTTGTGGTGACATAGGTTCCTCCCTACAACTCAATTAATAATTCTTGCAAGGATGAGGTCTACTCGATAAAGAAATTTTTTATAAAAGAAAAAATTTCTTTAGTATTTAGTTTTGTCTAAAAATAGACAAAGTGATTTTTCTATAACAAAACAGTATCATTGTATATTATTTTTTCTATTTGATGCAACTCAGATTATTTTCTAATAAATTG-TTTTTGTTTTTTCAAGCATTGACCTATTAATCTTTCAAATGTTAAACTAGTTAATAAAAATAAAATTTAATTCAAATTATAAAACAATACAAGAATTAGTCCTTAATTTTTTTAAATAAATTCTATTTATTT----ATTTAAAA------------ATTTACTAATAAGCTAAGACTACAAAAACTATTTCCTTTTTACAACTTTTAATTTTTTTTATTTTATTTCTTTCTTTACATATATATATATAAGTAAGAAATTCAAGAGAATTATTTTACTCAATAATTAAATGATCGAGTTGATACTAAATATTTTCAATACAATCAGTAACTAATTTTATTACTTCTAAATTTTATGAAAACAGATTCTCGTACATTTGGGACTTCCACACTTATTGCTAAAAATATAGGACGTATTACTCAAA
BR_27280945_Bolivia                                                                              GTGTAAGAATAATACGTCGTTTAGGAACTTTACCAGGCTTAACTAATAAAACACCTCAGTTAAAATCTAGTTCTATCAATCAATCAACATCTAATAAAAAAATTTCTCAGTATCGTATTCGTTTAGAAGAAAAGCAAAAATTACGTTTTCATTATGGAATAACAGAACGACAATTACTAAATTATGTACGTATTTCTAGAAAAGCAAAAGGGTCAACAGGTCAAGTTTTATTACAATTACTCGAAATGCGTTTAGATAATGTTATTTTTCGATTAGGTATGGCTCCTACAATTCCCGGAGCAAGACAATTAGTAAACCATAGACATATTCTAGTAAATGATAACATAGTAAATATTCCAAGTTATCGTTGTAAACCTCAAGATTTTATTACTATAAAAGATCGGCAAAAATCTAAAATTATGATTATTAAAAATACAAATTTTTCTCAAAAATCTAAAGTGCCAAATCATTTAACTTTTAATTCTTTAGAAAACAAGGGGTTAGTTAACCAAATCCTAGATCAAGAATCGGTTGGTTTAAAAATAAATGAATTGTTAGTTGTAGAATATTATTCTCGTCAAGCTTAACTTGAGCTATTCCGGCTTTTTTATTTAGG-CTATCGTAACATAAACTATAAGCTTATGTCAATAAAAAAAAAATTTCTAATTTTGGGGGTAGAGGGACTTGAACCCTCACGGTCAATAAAGCCAACGGATTTTCTTTTTACTACAATTTAAATTGTTGTTAAAATTAACATGTAAAATTGGACTCTATCTTTATCCTCGCTTGTTAGTTAAAAAAAT------TCAGTTAAAATTTTTTATTTTGATTAGCTCAGAAAATTCAATTAAATAATTATTAAATCTTTTTGCGTTAGGATAGCTTCCATCGAGTCTCTGCACCTATCTTATTTTTAAAAAATAAAATTTGGCTCAGGATCGCTTATACTTTTTTCAACCTAAGTTTCCCTGAATCTGAAAGCTAGCATTTAGTAAGTTTTTCTACTAAAGCTCAAATTACTTAAGTCCGTAGCGNNNNNNNNNNNNNNNNNNNNNNNNTCCTCCCTACANCNCAATTAANANTTCTTGCAAGGATGAGGTCTACTCGATAAAGAAATTTTTTATAANAGAAAAAATTTCTTTAGTATTTAGTTTTGTCTAAAAATAGACAAAGTGATTTTTCTATAACAAAACAGTATCATTGTANATTATTTTTTCTATTTGATGCAACTCAGATTATTTTCTAATAAATTG-TTTTTGTTTTTTCAAGCATTGACCTATTAATCTTTCAAATGTTAAACTAGTTAATAAAAATAAAATTTAATTCRAATTATAAAACAATACAAGAATTAGTCCTTAATTTTTTTAAATAAATTCTATTTATTT----ATTTAAAA------------ATTTACTAATAAGCTAAGACTACAAAAACTATTTCCTTTTTACAACTTTTAATTTTTTTTATTTTATTTCTTTCTTTACATATATATATATAAGTAAGAAATTCAAGAGAATTATTTTACTCARTAATTAAATGATCGAGTTGATACTAAATATTTTCAATACAATCAGTAACTAATTTTATTACTTCTAAATTTTATGAAAACAGATTCTCGTACATTTGGGACTTCCACACTTATKGCTAAAAATATAGGACGTATTACTCAAA
AAS_725_Argentina                                                                                GTGTAAGAATAATACGTCGTTTAGGAACTTTACCAGGCTTAACTAATAAAACACCTCAGTTAAAATCTAGTTCCATCAATCAATCAACATCTAATAAAAAAATTTCTCAGTATCGTATTCGTTTAGAAGAAAAGCAAAAATTACGTTTTCATTATGGAATAACAGAACGACAATTATTAAATTATGTACGTATTGCTAGAAAAGCAAAAGGGTCAACAGGTCAAGTTTTATTACAATTACTCGAAATGCGTTTAGATAATGTTATTTTTCGATTAGGTATGGCTCCTACAATTCCCGGAGCAAGACAATTAGTAAACCATAGACATATTCTAGTAAATGATAACATAGTAAATATTCCAAGTTATCGTTGTAAACCTCAAGATTTTATTACTATAAAAGATCGGCAAAAATCTAAAATTATGATTATTAAAAATACAAGTTTTTCTCAAAAATCTAAAGTGCCAAATCATTTAACTTTTAATTCTTTAGAAAACAAGGGGTTAGTTAACCAAATCCTAGATCAAGAATCGGTTGGTTTAAAAATAAATGAATTGTTAGTTGTAGAATATTATTCTCGTCAAGCTTAACTTGAGCTATTCCGGCTTTTTTATTTAGG-CTATCGTAACATAAACTATAAGCTTATGTCAATAAAAAAAAAATTTC-AATTTTGGGGGTAGAGGGACTTGAACCCTCACGGTCAATAAAGCCAACGGATTTTCTTTTTACTACAATTTAAATTGTTGTTAAAATTAACATGTAAAATTGGACTCTATCTTTATCCTCGCTTGTTAGTTAAAAAAAT------TCAGTTAAAATTTTTTATTTTGATTAGCTCAGAGAATTCAATTAAATAATTATTAAATCTTTTTGCGTTAGGATAGCTTCCATCGAGTCTCTGCACCTATCTTATTTTTAAAAAATAAAATTTGGCTCAGGATCGCTTATACTTTTTTCAACCTAAGTTTCCCTGAATCTGAAAGCTAGCATTTAGTAAGTTTTTCTACTAAAGCTCAAATTACTTAAGTCCGTAGCGGTCTCCGTTTGTGGTGACATAGGTTCCTCCCTACAACTCAATTAATAATTCTTGCAAGGATGAGGTCTACTCGATAAAGAAATTTTTTCTTTTATAAAAAATTTCTTTAGTATTTAGTTTTGTCTAAAAATAGACAAAGTGATTTTTCTATAACAAAACAGTATCATTGTATATTATTTTTTCTATTTGATGCAACTCAGATTATTTTCTAATAAATTG-TTTTTATTTTTTCAAGCATTGACCTATTAATCTTTCAAATGTTAAACTAGTTAATAAAAATAAAATTTAATTCAAATTATAAAACAATAAAAGAATTAGTCCTTAATTTTTTTAAGTAAATTCTATTTATTT----ATTTAAAA------------ATTTACTAATAAGCTAAGACTACAAAAACTATTTCCTTTTTACAACTTTTAATTTTTTTTATTTTATTTCTTTCTTTACATATATATATA--AGTAAGAAATTCAAGAGAATTATTTTACTCAATAATTAAATGATCGAGTTGATACTAAATATTTTCAATACAATCAGTAACTAATTTTATTACTTCTAAATTTTATGAAAACAGATTCTCGTACATTTGGGACTTCCACACTTATTGCTAAAAATATAGGACGTATTACTCAAA
AAS_4545909_Wilkes_sector__Antarctica                                                            GTGTAAGAATAATACGTCGTTTAGGAACTTTACCAGGCTTAACTAATAAAACACCTCAGTTAAAATCTAGTTCCATCAATCAATCAACATCTAATAAAAAAATTTCTCAGTATCGTATTCGTTTAGAAGAAAAGCAAAAATTACGTTTTCATTATGGAATAACAGAACGACAATTATTAAATTATGTACGTATTGCTAGAAAAGCAAAAGGGTCAACAGGTCAAGTTTTATTACAATTACTCGAAATGCGTTTAGATAATGTTATTTTTCGATTAGGTATGGCTCCTACAATTCCCGGAGCAAGACAATTAGTAAACCATAGACATATTCTAGTAAATGATAACATAGTAAATATTCCAAGTTATCGTTGTAAACCTCAAGATTTTATTACTATAAAAGATCGGCAAAAATCTAAAATTATGATTATTAAAAATACAAGTTTTTCTCAAAAATCTAAAGTGCCAAATCATTTAACTTTTAATTCTTTAGAAAACAAGGGGTTAGTTAACCAAATCCTAGATCAAGAATCGGTTGGTTTAAAAATAAATGAATTGTTAGTTGTAGAATATTATTCTCGTCAAGCTTAACTTGAGCTATTCCGGCTTTTTTATTTAGG-CTATCGTAACATAAACTATAAGCTTATGTCAATAAAAAAAAAATTTC-AATTTTGGGGGTAGAGGGACTTGAACCCTCACGGTCAATAAAGCCAACGGATTTTCTTTTTACTACAATTTAAATTGTTGTTAAAATTAACATGTAAAATTGGACTCTATCTTTATCCTCGCTTGTTAGTTAAAAAAAT------TCAGTTAAAATTTTTTATTTTGATTAGCTCAGAGAATTCAATTAAATAATTATTAAATCTTTTTGCGTTAGGATAGCTTCCATCGAGTCTCTGCACCTATCTTATTTTTAAAAAATAAAATTTGGCTCAGGATCGCTTATACTTTTTTCAACCTAAGTTTCCCTGAATCTGAAAGCTAGCATTTAGTAAGTTTTTCTACTAAAGCTCAAATTACTTAAGTCCGTAGCGGTCTCCGTTTGTGGTGACATAGGTTCCTCCCTACAACTCAATTAATAATTCTTGCAAGGATGAGGTCTACTCGATAAAGAAATTTTTTCTTTTATAAAAAATTTCTTTAGTATTTAGTTTTGTCTAAAAATAGACAAAGTGATTTTTCTATAACAAAACAGTATCATTGTATATTATTTTTTCTATTTGATGCAACTCAGATTATTTTCTAATAAATTG-TTTTTATTTTTTCAAGCATTGACCTATTAATCTTTCAAATGTTAAACTAGTTAATAAAAATAAAATTTAATTCAAATTATAAAACAATAAAAGAATTAGTCCTTAATTTTTTTAAGTAAATTCTATTTATTT----ATTTAAAA------------ATTTACTAATAAGCTAAGACTACAAAAACTATTTCCTTTTTACAACTTTTAATTTTTTTTATTTTATTTCTTTCTTTACATATATATATA--AGTAAGAAATTCAAGAGAATTATTTTACTCAATAATTAAATGATCGAGTTGATACTAAATATTTTCAATACAATCAGTAACTAATTTTATTACTTCTAAATTTTATGAAAACAGATTCTCGTACATTTGGGACTTCCACACTTATTGCTAAAAATATAGGACGTATTACTCAAA
AAS_03708_Ant__Peninsula                                                                         GTGTAAGAATAATACGTCGTTTAGGAACTTTACCAGGCTTAACTAATAAAACACCTCAGTTAAAATCTAGTTCCATCAATCAATCAACATCTAATAAAAAAATTTCTCAGTATCGTATTCGTTTAGAAGAAAAGCAAAAATTACGTTTTCATTATGGAATAACAGAACGACAATTATTAAATTATGTACGTATTGCTAGAAAAGCAAAAGGGTCAACAGGTCAAGTTTTATTACAATTACTCGAAATGCGTTTAGATAATGTTATTTTTCGATTAGGTATGGCTCCTACAATTCCCGGAGCAAGACAATTAGTAAACCATAGACATATTCTAGTAAATGATAACATAGTAAATATTCCAAGTTATCGTTGTAAACCTCAAGATTTTATTACTATAAAAGATCGGCAAAAATCTAAAATTATGATTATTAAAAATACAAATTTTTCTCAAAAATCTAAAGTGCCAAATCATTTAACTTTTAATTCTTTAGAAAACAAGGGGTTAGTTAACCAAATCCTAGATCAAGAATCGGTTGGTTTAAAAATAAATGAATTATTAGTTGTAGAATATTATTCTCGTCAAGCTTAACTTGAGCTATTCCGGCTTTTTTATTTAGG-CTATCGTAACATAAACTATAAGCTTATGTCAATAAAAAAAAAATTTC-AATTTTGGGGGTAGAGGGACTTGAACCCTCACGGTCAATAAAGCCAACGGATTTTCTTTTTACTACAATTTAAATTGTTGTTAAAATTAACATGTAAAATTGGACTCTATCTTTATCCTCGCTTGTTAGTTAAAAAAAT------TCAGTTAAAATTTTTTATTTTGATTAGCTCAGAGAATTCAATTAAATAATTATTAAATCTTTTTGCGTTAGGATAGCTTCCATCGAGTCTCTGCACCTATCTTATTTTTAAAAAATAAAATTTGGCTCAGGATCGCTTATACTTTTTTCAACCTAAGTTTCCCTGAATCTGAAAGCTAGCATTTAGTAAGTTTTTCTACTAAAGCTCAAATTACTTAAGTCCGTAGCGGTCTCCGTTTGTGGTGACATAGGTTCCTCCCTACAACTCAATTAATAATTCTTGCAAGGATGAGGTCTACTCGATAAAGAAATTTTTTCTTTTATAAAAAATTTCTTTAGTATTTAGTTTTGTCTAAAAATAGACAAAGTGATTTTTCTATAACAAAACAGTATCATTGTATATTATTTTTTCTATTTGATGCAACTCAGATTATTTTCTAATAAATTG-TTTTTATTTTTTCAAGCATTGACCTATTAATCTTTCAAATGTTAAACTAGTTAATAAAAATAAAATTTAATTCAAATTATAAAACAATAAAAGAATTAGTCCTTAATTTTTTTAAGTAAATTCTATTTATTTGTTTATTTAAAA------------ATTTACTAATAAGCTAAGACTACAAAAACTATTTCCTTTTTACAACTTTTAATTTTTTTTATTTTATTTCTTTCTTTACATATATATATA--AGTAAGAAATTCAAGAGAATTATTTTACTCAATAATTAAATGATCGAGTTGATACTAAATATTTTCAATACAATCAGTAACTAATTTTATTACTTCTAAATTTTATGAAAACAGATTCTCGTACATTTGGGACTTCCACACTTATTGCTAAAAATATAGGACGTATTACTCAAA
AAS_04324_Ant__Peninsula                                                                         GTGTAAGAATAATACGTCGTTTAGGAACTTTACCAGGCTTAACTAATAAAACACCTCAGTTAAAATCTAGTTCCATCAATCAATCAACATCTAATAAAAAAATTTCTCAGTATCGTATTCGTTTAGAAGAAAAGCAAAAATTACGTTTTCATTATGGAATAACAGAACGACAATTATTAAATTATGTACGTATTGCTAGAAAAGCAAAAGGGTCAACAGGTCAAGTTTTATTACAATTACTCGAAATGCGTTTAGATAATGTTATTTTTCGATTAGGTATGGCTCCTACAATTCCCGGAGCAAGACAATTAGTAAACCATAGACATATTCTAGTAAATGATAACATAGTAAATATTCCAAGTTATCGTTGTAAACCTCAAGATTTTATTACTATAAAAGATCGGCAAAAATCTAAAATTATGATTATTAAAAATACAAATTTTTCTCAAAAATCTAAAGTGCCAAATCATTTAACTTTTAATTCTTTAGAAAACAAGGGGTTAGTTAACCAAATCCTAGATCAAGAATCGGTTGGTTTAAAAATAAATGAATTATTAGTTGTAGAATATTATTCTCGTCAAGCTTAACTTGAGCTATTCCGGCTTTTTTATTTAGG-CTATCGTAACATAAACTATAAGCTTATGTCAATAAAAAAAAAATTTC-AATTTTGGGGGTAGAGGGACTTGAACCCTCACGGTCAATAAAGCCAACGGATTTTCTTTTTACTACAATTTAAATTGTTGTTAAAATTAACATGTAAAATTGGACTCTATCTTTATCCTCGCTTGTTAGTTAAAAAAAT------TCAGTTAAAATTTTTTATTTTGATTAGCTCAGAGAATTCAATTAAATAATTATTAAATCTTTTTGCGTTAGGATAGCTTCCATCGAGTCTCTGCACCTATCTTATTTTTAAAAAATAAAATTTGGCTCAGGATCGCTTATACTTTTTTCAACCTAAGTTTCCCTGAATCTGAAAGCTAGCATTTAGTAAGTTTTTCTACTAAAGCTCAAATTACTTAAGTCCGTAGCGGTCTCCGTTTGTGGTGACATAGGTTCCTCCCTACAACTCAATTAATAATTCTTGCAAGGATGAGGTCTACTCGATAAAGAAATTTTTTCTTTTATAAAAAATTTCTTTAGTATTTAGTTTTGTCTAAAAATAGACAAAGTGATTTTTCTATAACAAAACAGTATCATTGTATATTATTTTTTCTATTTGATGCAACTCAGATTATTTTCTAATAAATTG-TTTTTATTTTTTCAAGCATTGACCTATTAATCTTTCAAATGTTAAACTAGTTAATAAAAATAAAATTTAATTCAAATTATAAAACAATAAAAGAATTAGTCCTTAATTTTTTTAAGTAAATTCTATTTATTTGTTTATTTAAAA------------ATTTACTAATAAGCTAAGACTACAAAAACTATTTCCTTTTTACAACTTTTAATTTTTTTTATTTTATTTCTTTCTTTACATATATATATA--AGTAAGAAATTCAAGAGAATTATTTTACTCAATAATTAAATGATCGAGTTGATACTAAATATTTTCAATACAATCAGTAACTAATTTTATTACTTCTAAATTTTATGAAAACAGATTCTCGTACATTTGGGACTTCCACACTTATTGCTAAAAATATAGGACGTATTACTCAAA
AAS_04120_Ant__Peninsula                                                                         GTGTAAGAATAATACGTCGTTTAGGAACTTTACCAGGCTTAACTAATAAAACACCTCAGTTAAAATCTAGTTCCATCAATCAATCAACATCTAATAAAAAAATTTCTCAGTATCGTATTCGTTTAGAAGAAAAGCAAAAATTACGTTTTCATTATGGAATAACAGAACGACAATTATTAAATTATGTACGTATTGCTAGAAAAGCAAAAGGGTCAACAGGTCAAGTTTTATTACAATTACTCGAAATGCGTTTAGATAATGTTATTTTTCGATTAGGTATGGCTCCTACAATTCCCGGAGCAAGACAATTAGTAAACCATAGACATATTCTAGTAAATGATAACATAGTAAATATTCCAAGTTATCGTTGTAAACCTCAAGATTTTATTACTATAAAAGATCGGCAAAAATCTAAAATTATGATTATTAAAAATACAAGTTTTTCTCAAAAATCTAAAGTGCCAAATCATTTAACTTTTAATTCTTTAGAAAACAAGGGGTTAGTTAAYCAAATCCTAGATCAAGAATCGGTTGGTTTAAAAATAAATGAATTGTTAGTTGTAGAATATTATTCTCGTCAAGCTTAACTTGAGCTATTCCGGCTTTTTTATTTAGG-CTATCGTAACATAAACTATAAGCTTATGTCAATAAAAAAAAAATTTC-AATTTTGGGGGTAGAGGGACTTGAACCCTCACGGTCAATAAAGCCAACGGATTTTCTTTTTACTACAATTTAAATTGTTGTTAAAATTAACATGTAAAATTGGACTCTATCTTTATCCTCGCTTGTTAGTTAAAAAAAT------TCAGTTAAAATTTTTTATTTTGATTAGCTCAGAGAATTCAATTAAATAATTATTAAATCTTTTTGCGTTAGGATAGCTTCCATCGAGTCTCTGCACCTATCTTATTTTTAAAAAATAAAATTTGGCTCAGGATCGCTTATACTTTTTTCAACCTAAGTTTCCCTGAATCTGAAAGCTAGCATTTAGTAAGTTTTTCTACTAAAGCTCAAATTACTTAAGTCCGTAGCGGTCTCCGTTTGTGGTGACATAGGTTCCTCCCTACAACTCAATTAATAATTCTTGCAAGGATGAGGTCTACTCGATAAAGAAATTTTTTCTTTTATAAAAAATTTCTTTAGTATTTAGTTTTGTCTAAAAATAGACAAAGTGATTTTTCTATAACAAAACAGTATCATTGTATATTATTTTTTCTATTTGATGCAACTCAGATTATTTTCTAATAAATTG-TTTTTATTTTTTCAAGCATTGACCTATTAATCTTTCAAATGTTAAACTAGTTAATAAAAATAAAATTTAATTCAAATTATAAAACAATAAAAGAATTAGTCCTTAATTTTTTTAAGTAAATTCTATTTATTT----ATTTAAAA------------ATTTACTAATAAGCTAAGACTACAAAAACTATTTCCTTTTTACAACTTTTAATTTTTTTTATTTTATTTCTTTCTTTACATATATATATA--AGTAAGAAATTCAAGAGAATTATTTTACTCAATAATTAAATGATCGAGTTGATACTAAATATTTTCAATACAATCAGTAACTAATTTTATTACTTCTAAATTTTATGAAAACAGATTCTCGTACATTTGGGACTTCCACACTTATTGCTARAAATATAGGACGTATTACTCAAA
AAS_09644A_Ross_sector__Antarctica                                                               GTGTAAGAATAATACGTCGTTTAGGAACTTTACCAGGCTTAACTAATAAAACACCTCAGTTAAAATCTAGTTCCATCAATCAATCAACATCTAATAAAAAAATTTCTCAGTATCGTATTCGTTTAGAAGAAAAGCAAAAATTACGTTTTCATTATGGAATAACAGAACGACAATTATTAAAGTATGTACGTATTGCTAGAAAAGCAAAAGGGTCAACAGGTCAAGTTTTATTACAATTACTCGAAATGCGTTTAGATAATGTTATTTTTCGATTAGGTATGGCTCCTACAATTCCCGGAGCAAGACAATTAGTAAACCATAGACATATTCTAGTAAATGATAACATAGTAAATATTCCAAGTTATCGTTGTAAACCTCAAGATTTTATTACTATAAAAGATCGGCAAAAATCTAAAATTATGATTATTAAAAATACAAGTTTTTCTCAAAAATCTAAAGTGCCAAATCATTTAACTTTTAATTCTTTAGAAAACAAGGGGTTAGTTAACCAAATCCTAGATCAAGAATCGGTTGGTTTAAAAATAAATGAATTGTTAGTTGTAGAATATTATTCTCGTCAAGCTTAACTTGAGCTATTCCGGCTTTTTTATTTAGG-CTATCGTAACATAAACTATAAGCTTATGTCAATAAAAAAAAAATTTC-AATTTTGGGGGTAGAGGGACTTGAACCCTCACGGTCAATAAAGCCAACGGATTTTCTTTTTACTACAATTTAAATTGTTGTTAAAATTAACATGTAAAATTGGACTCTATCTTTATCCTCGCTTGTTAGTTAAAAAAAT------TCAGTTAAAATTTTTTATTTTGATTAGCTCAGAGAATTCAATTAAATAATTATTAAATCTTTTTGCGTTAGGATAGCTTCCATCGAGTCTCTGCACCTATCTTATTTTTAAAAAATAAAATTTGGCTCAGGATCGCTTATACTTTTTTCAACCTAAGTTTCCCTGAATCTGAAAGCTAGCATTTAGTAAGTTTTTCTACTAAAGCTCAAATTACTTAAGTCCGTAGCGGTCTCCGTTTGTGGTGACATAGGTTCCTCCCTACAACTCAATTAATAATTCTTGCAAGGATGAGGTCTACTCGATAAAGAAATTTTTTCTTTTATAAAAAATTTCTTTAGTATTTAGTTTTGTCTAAAAATAGACAAAGTGATTTTTCTATAACAAAACAGTATCATTGTATATTATTTTTTCTATTTGATGCAACTCAGATTATTTTCTAATAAATTG-TTTTTATTTTTTCAAGCATTGACCTATTAATCTTTCAAATGTTAAACTAGTTAATAAAAATAAAATTTAATTCAAATTATAAAACAATAAAAGAATTAGTCCTTAATTTTTTTAAGTAAATTCTATTTATTT----ATTTAAAA------------ATTTACTAATAAGCTAAGACTACAAAAACTATTTCCTTTTTACAACTTTTAATTTTTTTTATTTTATTTCTTTCTTTACATATATATATA--AGTAAGAAATTCAAGAGAATTATTTTACTCAATAATTAAATGATCGAGTTGATACTAAATATTTTCAATACAATCAGTAACTAATTTTATTACTTCTAAATTTTATGAAAACAGATTCTCGTACATTTGGGACTTCCACACTTATTGCTAAAAATATAGGACGTATTACTCAAA
AAS_00165_S__Orkney_Isl_                                                                         GTGTAAGAATAATACGTCGTTTAGGAACTTTACCAGGCTTAACTAATAAAACACCTCAGTTAAAATCTAGTTCCATCAATCAATCAACATCTAATAAAAAAATTTCTCAGTATCGTATTCGTTTAGAAGAAAAGCAAAAATTACGTTTTCATTATGGAATAACAGAACGACAATTATTAAATTATGTACGTATTGCTAGAAAAGCAAAAGGGTCAACAGGTCAAGTTTTATTACAATTACTCGAAATGCGTTTAGATAATGTTATTTTTCGATTAGGTATGGCTCCTACAATTCCCGGAGCAAGACAATTAGTAAACCATAGACATATTCTAGTAAATGATAACATAGTAAATATTCCAAGTTATCGTTGTAAACCTCAAGATTTTATTACTATAAAAGATCGGCAAAAATCTAAAATTATGATTATTAAAAATACAAGTTTTTCTCAAAAATCTAAAGTGCCAAATCATTTAACTTTTAATTCTTTAGAAAACAAGGGGTTAGTTAACCAAATCCTAGATCAAGAATCGGTTGGTTTAAAAATAAATGAATTGTTAGTTGTAGAATATTATTCTCGTCAAGCTTAACTTGAGCTATTCCGGCTTTTTTATTTAGG-CTATCGTAACATAAACTATAAGCTTATGTCAATAAAAAAAAAATTTC-AATTTTGGGGGTAGAGGGACTTGAACCCTCACGGTCAATAAAGCCAACGGATTTTCTTTTTACTACAATTTAAATTGTTGTTAAAATTAACATGTAAAATTGGACTCTATCTTTATCCTCGCTTGTTAGTTAAAAAAAT------TCAGTTAAAATTTTTTATTTTGATTAGCTCAGAGAATTCAATTAAATAATTATTAAATCTTTTTGCGTTAGGATAGCTTCCATCGAGTCTCTGCACCTATCTTATTTTTAAAAAATAAAATTTGGCTCAGGATCGCTTATACTTTTTTCAACCTAAGTTTCCCTGAATCTGAAAGCTAGCATTTAGTAAGTTTTTCTACTAAAGCTCAAATTACTTAAGTCCGTAGCGGTCTCCGTTTGTGGTGACATAGGTTCCTCCCTACAACTCAATTAATAATTCTTGCAAGGATGAGGTCTACTCGATAAAGAAATTTTTTCTTTTATAAAAAATTTCTTTAGTATTTAGTTTTGTCTAAAAATAGACAAAGTGATTTTTCTATAACAAAACAGTATCATTGTATATTATTTTTTCTATTTGATGCAACTCAGATTATTTTCTAATAAATTG-TTTTTATTTTTTCAAGCATTGACCTATTAATCTTTCAAATGTTAAACTAGTTAATAAAAATAAAATTTAATTCAAATTATAAAACAATAAAAGAATTAGTCCTTAATTTTTTTAAGTAAATTCTATTTATTT----ATTTAAAA------------ATTTACTAATAAGCTAAGACTACAAAAACTATTTCCTTTTTACAACTTTTAATTTTTTTTATTTTATTTCTTTCTTTACATATATATATA--AGTAAGAAATTCAAGAGAATTATTTTACTCAATAATTAAATGATCGAGTTGATACTAAATATTTTCAATACAATCAGTAACTAATTTTATTACTTCTAAATTTTATGAAAACAGATTCTCGTACATTTGGGACTTCCACACTTATTGCTAAAAATATAGGACGTATTACTCAAA
Biersma_18_Chile                                                                                 GTGTAAGAATAATACGTCGTTTAGGAACTTTACCAGGCTTAACTAATAAAACACCTCAGTTAAAATCTAGTTCCATCAATCAATCAACATCTAATAAAAAAATTTCTCAGTATCGTATTCGTTTAGAAGAAAAGCAAAAATTACGTTTTCATTATGGAATAACAGAACGACAATTATTAAAGTATGTACGTATTGCTAGAAAAGCAAAAGGGTCAACAGGTCAAGTTTTATTACAATTACTCGAAATGCGTTTAGATAATGTTATTTTTCGATTAGGTATGGCTCCTACAATTCCCGGAGCAAGACAATTAGTAAACCATAGACATATTCTAGTAAATGATAACATAGTAAATATTCCAAGTTATCGTTGTAAACCTCAAGATTTTATTACTATAAAAGATCGGCAAAAATCTAAAATTATGATTATTAAAAATACAAGTTTTTCTCAAAAATCTAAAGTGCCAAATCATTTAACTTTTAATTCTTTAGAAAACAAGGGGTTAGTTAACCAAATCCTAGATCAAGAATCGGTTGGTTTAAAAATAAATGAATTGTTAGTTGTAGAATATTATTCTCGTCAAGCTTAACTTGAGCTATTCCGGCTTTTTTATTTAGG-CTATCGTAACATAAACTATAAGCTTATGTCAATAAAAAAAAAATTTC-AATTTTGGGGGTAGAGGGACTTGAACCCTCACGGTCAATAAAGCCAACGGATTTTCTTTTTACTACAATTTAAATTGTTGTTAAAATTAACATGTAAAATTGGACTCTATCTTTATCCTCGCTTGTTAGTTAAAAAAAT------TCAGTTAAAATTTTTTATTTTGATTAGCTCAGAGAATTCAATTAAATAATTATTAAATCTTTTTGCGTTAGGATAGCTTCCATCGAGTCTCTGCACCTATCTTATTTTTAAAAAATAAAATTTGGCTCAGGATCGCTTATACTTTTTTCAACCTAAGTTTCCCTGAATCTGAAAGCTAGCATTTAGTAAGTTTTTCTACTAAAGCTCAAATTACTTAAGTCCGTAGCGGTCTCCGTTTGTGGTGACATAGGTTCCTCCCTACAACTCAATTAATAATTCTTGCAAGGATGAGGTCTACTCGATAAAGAAATTTTTTCTTTTATAAAAAATTTCTTTAGTATTTAGTTTTGTCTAAAAATAGACAAAGTGATTTTTCTATAACAAAACAGTATCATTGTATATTATTTTTTCTATTTGATGCAACTCAGATTATTTTCTAATAAATTG-TTTTTATTTTTTCAAGCATTGACCTATTAATCTTTCAAATGTTAAACTAGTTAATAAAAATAAAATTTAATTCAAATTATAAAACAATAAAAGAATTAGTCCTTAATTTTTTTAAGTAAATTCTATTTATTT----ATTTAAAA------------ATTTACTAATAAGCTAAGACTACAAAAACTATTTCCTTTTTACAACTTTTAATTTTTTTTATTTTATTTCTTTCTTTACATATATATATA--AGTAAGAAATTCAAGAGAATTATTTTACTCAATAATTAAATGATCGAGTTGATACTAAATATTTTCAATACAATCAGTAACTAATTTTATTACTTCTAAATTTTATGAAAACAGATTCTCGTACATTTGGGACTTCCACACTTATTGCTAAAAATATAGGACGTATTACTCAAA
BR_01907765_Idaho__USA                                                                           GTGTAAGAATAATACGTCGTTTAGGAACTTTACCAGGCTTAACTAATAAAACACCTCAGTTAAAATCTAGTTCCATCAATCAATCAACATCTAATAAAAAAATTTCTCAGTATCGTATTCGTTTAGAAGAAAAGCAAAAATTACGTTTTCATTATGGAATAACAGAACGACAATTATTAAATTATGTACGTATTGCTAGAAAAGCAAAAGGGTCAACAGGTCAAGTTTTATTACAATTACTCGAAATGCGTTTAGATAATGTTATTTTTCGATTAGGTATGGCTCCTACAATTCCCGGAGCAAGACAATTAGTAAACCATAGACATATTCTAGTAAATGATAACATAGTAAATATTCCAAGTTATCGTTGTAAACCTCAAGATTTTATTACTATAAAAGATCGGCAAAAATCTAAAATTATGATTATTAAAAATACAAATTTTTCTCAAAAATCTAAAGTGCCAAATCATTTAACTTTTAATTCTTTAGAAAACAAGGGGTTAGTTAACCAAATCCTAGATCAAGAATCGGTTGGTTTAAAAATAAATGAATTATTAGTTGTAGAATATTATTCTCGTCAAGCTTAACTTGAGCTATTCCGGCTTTTTTATTTAGG-CTATCGTAACATAAACTATAAGCTTATGTCAATAAAAAAAAAATTTC-AATTTTGGGGGTAGAGGGACTTGAACCCTCACGGTCAATAAAGCCAACGGATTTTCTTTTTACTACAATTTAAATTGTTGTTAAAATTAACATGTAAAATTGGACTCTATCTTTATCCTCGCTTGTTAGTTAAAAAAAT------TCAGTTAAAATTTTTTATTTTGATTAGCTCAGAGAATTCAATTAAATAATTATTAAATCTTTTTGCGTTAGGATAGCTTCCATCGAGTCTCTGCACCTATCTTATTTTTAAAAAATAAAATTTGGCTCAGGATCGCTTATACTTTTTTCAACCTAAGTTTCCCTGAATCTGAAAGCTAGCATTTAGTAAGTTTTTCTACTAAAGCTCAAATTACTTAAGTCCGTAGCGGTCTCCGTTTGTGGTGACATAGGTTCCTCCCTACAACTCAATTAATAATTCTTGCAAGGATGAGGTCTACTCGATAAAGAAATTTTTTCTTTTATAAAAAATTTCTTTAGTATTTAGTTTTGTCTAAAAATAGACAAAGTGATTTTTCTATAACAAAACAGTATCATTGTATATTATTTTTTCTATTTGATGCAACTCAGATTATTTTCTAATAAATTG-TTTTTATTTTTTCAAGCATTGACCTATTAATCTTTCAAATGTTAAACTAGTTAATAAAAATAAAATTTAATTCAAATTATAAAACAATAAAAGAATTAGTCCTTAATTTTTTTAAGTAAATTCTATTTATTTGTTTATTTAAAA------------ATTTACTAATAAGCTAAGACTACAAAAACTATTTCCTTTTTACAACTTTTAATTTTTTTTATTTTATTTCTTTCTTTACATATATATATA--AGTAAGAAATTCAAGAGAATTATTTTACTCAATAATTAAATGATCGAGTTGATACTAAATATTTTCAATACAATCAGTAACTAATTTTATTACTTCTAAATTTTATGAAAACAGATTCTCGTACATTTGGGACTTCCACACTTATTGCTAAAAATATAGGACGTATTACTCAAA
BR_02155925_Switzerland                                                                          GTGTAAGAATAATACGTCGTTTAGGAACTTTACCAGGCTTAACTAATAAAACACCTCAGTTAAAATCTAGTTCCATCAATCAATCAACATCTAATAAAAAAATTTCTCAGTATCGTATTCGTTTAGAAGAAAAGCAAAAATTACGTTTTCATTATGGAATAACAGAACGACAATTATTAAATTATGTACGTATTGCTAGAAAAGCAAAAGGGTCAACAGGTCAAGTTTTATTACAATTACTCGAAATGCGTTTAGATAATGTTATTTTTCGATTAGGTATGGCTCCTACAATTCCCGGAGCAAGACAATTAGTAAACCATAGACATATTCTAGTAAATGATAACATAGTAAATATTCCAAGTTATCGTTGTAAACCTCAAGATTTTATTACTATAAAAGATCGGCAAAAATCTAAAATTATGATTATTAAAAATACAAATTTTTCTCAAAAATCTAAAGTGCCAAATCATTTAACTTTTAATTCTTTAGAAAACAAGGGGTTAGTTAACCAAATCCTAGATCAAGAATCGGTTGGTTTAAAAATAAATGAATTGTTAGTTGTAGAATATTATTCTCGTCAAGCTTAACTTGAGCTATTCCGGCTTTTTTATTTAGG-CTATCGTAACATAAACTATAAGCTTATGTCAATAAAAAAAAAATTTC-AATTTTGGGGGTAGAGGGACTTGAACCCTCACGGTCAATAAAGCCAACGGATTTTCTTTTTACTACAATTTAAATTGTTGTTAAAATTAACATGTAAAATTGGACTCTATCTTTATCCTCGCTTGTTAGTTAAAAAAAT------TCAGTTAAAATTTTTTATTTTGATTAGCTCAGAGAATTCAATTAAATAATTATTAAATCTTTTTGCGTTAGGATAGCTTCCATCGAGTCTCTGCACCTATCTTATTTTTAAAAAATAAAATTTGGCTCAGGATCGCTTATACTTTTTTCAACCTAAGTTTCCCTGAATCTGAAAGCTAGCATTTAGTAAGTTTTTCTACTAAAGCTCAAATTACTTAAGTCCGTAGCGGTCTCCGTTTGTGGTGACATAGGTTCCTCCCTACAACTCAATTAATAATTCTTGCAAGGATGAGGTCTACTCGATAAAGAAATTTTTTCTTTTATAAAAAATTTCTTTAGTATTTAGTTTTGTCTAAAAATAGACAAAGTGATTTTTCTATAACAAAACAATATCATTGTATATTATTTTTTCTATTTGATGCAACTCAGATTATTTTCTAATAAATTG-TTTTTATTTTTTCAAGCATTGACCTATTAATCTTTCAAATGTTAAACTAGTTAATAAAAATAAAATTTAATTCAAATTATAAAACAATAAAAGAATTAGTCCTTAATTTTTTTAAGTAAATTCTATTTATTT----ATTTAAAA------------ATTTACTAATAAGCTAAGACTACAAAAACTATTTCCTTTTTACAACTTTTAATTTTTTTTATTTTATTTCTTTCTTTACATATATATATA--AGTAAGAAATTCAAGAGAATTATTTTACTCAATAATTAAATGATCGAGTTGATACTAAATATTTTCAATACAATCAGTAACTAATTTTATTACTTCTAAATTTTATGAAAACAGATTCTCGTACATTTGGGACTTCCACACTTATTGCTAAAAATATAGGACGTATTACTCAAA
BR_02316781_Switzerland                                                                          GTGTAAGAATAATACGTCGTTTAGGAACTTTACCAGGCTTAACTAATAAAACACCTCAGTTAAAATCTAGTTCCATCAATCAATCAACATCTAATAAAAAAATTTCTCAGTATCGTATTCGTTTAGAAGAAAAGCAAAAATTACGTTTTCATTATGGAATAACAGAACGACAATTATTAAATTATGTACGTATTGCTAGAAAAGCAAAAGGGTCAACAGGTCAAGTTTTATTACAATTACTCGAAATGCGTTTAGATAATGTTATTTTTCGATTAGGTATGGCTCCTACAATTCCCGGAGCAAGACAATTAGTAAACCATAGACATATTCTAGTAAATGATAACATAGTAAATATTCCAAGTTATCGTTGTAAACCTCAAGATTTTATTACTATAAAAGATCGGCAAAAATCTAAAATTATGATTATTAAAAATACAAATTTTTCTCAAAAATCTAAAGTGCCAAATCATTTAACTTTTAATTCTTTAGAAAACAAGGGGTTAGTTAACCAAATCCTAGATCAAGAATCGGTTGGTTTAAAAATAAATGAATTGTTAGTTGTAGAATATTATTCTCGTCAAGCTTAACTTGAGCTATTCCGGCTTTTTTATTTAGG-CTATCGTAACATAAACTATAAGCTTATGTCAATAAAAAAAAAATTTC-AATTTTGGGGGTAGAGGGACTTGAACCCTCACGGTCAATAAAGCCAACGGATTTTCTTTTTACTACAATTTAAATTGTTGTTAAAATTAACATGTAAAATTGGACTCTATCTTTATCCTCGCTTGTTAGTTAAAAAAAT------TCAGTTAAAATTTTTTATTTTGATTAGCTCAGAGAATTCAATTAAATAATTATTAAATCTTTTTGCGTTAGGATAGCTTCCATCGAGTCTCTGCACCTATCTTATTTTTAAAAAATAAAATTTGGCTCAGGATCGCTTATACTTTTTTCAACCTAAGTTTCCCTGAATCTGAAAGCTAGCATTTAGTAAGTTTTTCTACTAAAGCTCAAATTACTTAAGTCCGTAGCGGTCTCCGTTTGTGGTGACATAGGTTCCTCCCTACAACTCAATTAATAATTCTTGCAAGGATGAGGTCTACTCGATAAAGAAATTTTTTCTTTTATAAAAAATTTCTTTAGTATTTAGTTTTGTCTAAAAATAGACAAAGTGATTTTTCTATAACAAAACAATATCATTGTATATTATTTTTTCTATTTGATGCAACTCAGATTATTTTCTAATAAATTG-TTTTTATTTTTTCAAGCATTGACCTATTAATCTTTCAAATGTTAAACTAGTTAATAAAAATAAAATTTAATTCAAATTATAAAACAATAAAAGAATTAGTCCTTAATTTTTTTAAGTAAATTCTATTTATTT----ATTTAAAA------------ATTTACTAATAAGCTAAGACTACAAAAACTATTTCCTTTTTACAACTTTTAATTTTTTTTATTTTATTTCTTTCTTTACATATATATATA--AGTAAGAAATTCAAGAGAATTATTTTACTCAATAATTAAATGATCGAGTTGATACTAAATATTTTCAATACAATCAGTAACTAATTTTATTACTTCTAAATTTTATGAAAACAGATTCTCGTACATTTGGGACTTCCACACTTATTGCTAAAAATATAGGACGTATTACTCAAA
BR_02873422_UK                                                                                   GTGTAAGAATAATACGTCGTTTAGGAACTTTACCAGGCTTAACTAATAAAACACCTCAGTTAAAATCTAGTTCCATCAATCAATCAACATCTAATAAAAAAATTTCTCAGTATCGTATTCGTTTAGAAGAAAAGCAAAAATTACGTTTTCATTATGGAATAACAGAACGACAATTATTAAATTATGTACGTATTGCTAGAAAAGCAAAAGGGTCAACAGGTCAAGTTTTATTACAATTACTCGAAATGCGTTTAGATAATGTTATTTTTCGATTAGGTATGGCTCCTACAATTCCCGGAGCAAGACAATTAGTAAACCATAGACATATTCTAGTAAATGATAACATAGTAAATATTCCAAGTTATCGTTGTAAACCTCAAGATTTTATTACTATAAAAGATCGGCAAAAATCTAAAATTATGATTATTAAAAATACAAATTTTTCTCAAAAATCTAAAGTGCCAAATCATTTAACTTTTAATTCTTTAGAAAACAAGGGGTTAGTTAACCAAATCCTAGATCAAGAATCGGTTGGTTTAAAAATAAATGAATTGTTAGTTGTAGAATATTATTCTCGTCAAGCTTAACTTGAGCTATTCCGGCTTTTTTATTTAGG-CTATCGTAACATAAACTATAAGCTTATGTCAATAAAAAAAAA-TTTC-AATTTTGGGGGTAGAGGGACTTGAACCCTCACGGTCAATAAAGCCAACGGATTTTCTTTTTACTACAATTTAAATTGTTGTTAAAATTAACATGTAAAATTGGACTCTATCTTTATCCTCGCTTGTTAGTTAAAAAAAT------TCAGTTAAAATTTTTTATTTTGATTAGCTCAGAGAATTCAATTAAATAATTATTAAATCTTTTTGCGTTAGGATAGCTTCCATCGAGTCTCTGCACCTATCTTATTTTTTAAAAATAAAATTTGGCTCAGGATCGCTTATACTTTTTTCAACCTAAGTTTCCCTGAATCTGAAAGCTAGCATTTAGTAAGTTTTTCTACTAAAGCTCAAATTACTTAAGTCCGTAGCGGTCTCCGTTTGTGGTGACATAGGTTCCTCCCTACAACTCAATTAATAATTCTTGCAAGGATGAGGTCTACTCGATAAAGAAATTTTTTCTTTTATAAAAAATTTCTTTAGTATTTAGTTTTGTCTAAAAATAGACAAAGTGATTTTTCTATAACAAAACAATATCATTGTATATTATTTTTTCTATTTGATGCAACTCAGATTATTTTCTAATAAATTG-TTTTTATTTTTTCAAGCATTGACCTATTAATCTTTCAAATGTTAAACTAGTTAATAAAAATAAAATTTAATTCAAATTATAAAACAATAAAAGAATTAGTCCTTAATTTTTTTAAGTAAATTCTATTTATTT----ATTTAAAA------------ATTTACTAATAAGCTAAGACTACAAAAACTATTTCCTTTTTACAACTTTTAATTTTTTTTATTTTATTTCTTTCTTTACATATATATATA--AGTAAGAAATTCAAGAGAATTATTTTACTCAATAATTAAATGATCGAGTTGATACTAAATATTTTCAATACAATCAGTAACTAATTTTATTACTTCTAAATTTTATGAAAACAGATTCTCGTACATTTGGGACTTCCACACTTATTGCTAAAAATATAGGACGTATTACTCAAA
BR_08930464_Poland                                                                               GTGTAAGAATAATACGTCGTTTAGGAACTTTACCAGGCTTAACTAATAAAACACCTCAGTTAAAATCTAGTTCCATCAATCAATCAACATCTAATAAAAAAATTTCTCAGTATCGTATTCGTTTAGAAGAAAAGCAAAAATTACGTTTTCATTATGGAATAACAGAACGACAATTATTAAATTATGTACGTATTGCTAGAAAAGCAAAAGGGTCAACAGGTCAAGTTTTATTACAATTACTCGAAATGCGTTTAGATAATGTTATTTTTCGATTAGGTATGGCTCCTACAATTCCCGGAGCAAGACAATTAGTAAACCATAGACATATTCTAGTAAATGATAACATAGTAAATATTCCAAGTTATCGTTGTAAACCTCAAGATTTTATTACTATAAAAGATCGGCAAAAATCTAAAATTATGATTATTAAAAATACAAATTTTTCTCAAAAATCTAAAGTGCCAAATCATTTAACTTTTAATTCTTTAGAAAACAAGGGGTTAGTTAACCAAATCCTAGATCAAGAATCGGTTGGTTTAAAAATAAATGAATTGTTAGTTGTAGAATATTATTCTCGTCAAGCTTAACTTGAGCTATTCCGGCTTTTTTATTTAGG-CTATCGTAACATAAACTATAAGCTTATGTCAATAAAAAAAAAATTTC-AATTTTGGGGGTAGAGGGACTTGAACCCTCACGGTCAATAAAGCCAACGGATTTTCTTTTTACTACAATTTAAATTGTTGTTAAAATTAACATGTAAAATTGGACTCTATCTTTATCCTCGCTTGTTAGTTAAAAAAAT------TCAGTTAAAATTTTTTATTTTGATTAGCTCAGAGAATTCAATTAAATAATTATTAAATCTTTTTGCGTTAGGATAGCTTCCATCGAGTCTCTGCACCTATCTTATTTTTAAAAAATAAAATTTGGCTCAGGATCGCTTATACTTTTTTCAACCTAAGTTTCCCTGAATCTGAAAGCTAGCATTTAGTAAGTTTTTCTACTNNNNNNNNNNNNNNNNNNNNNNNNNNNNGTCTCCGTTTGTGGTGACATAGGTTCCTCCCTACAACTCAATTAATAATTCTTGCAAGGATGAGGTCTACTCGATAAAGAAATTTTTTCTTTTATAAAAAATTTCTTTAGTATTTAGTTTTGTCTAAAAATAGACAAAGTGATTTTTCTATAACAAAACAATATCATTGTATATTATTTTTTCTATTTGATGCAACTCAGATTATTTTCTAATAAATTG-TTTTTATTTTTTCAAGCATTGACCTATTAATCTTTCAAATGTTAAACTAGTTAATAAAAATAAAATTTAATTCAAATTATAAAACAATAAAAGAATTAGTCCTTAATTTTTTTAAGTAAATTCTATTTATTT----ATTTAAAA------------ATTTACTAATAAGCTAAGACTACAAAAACTATTTCCTTTTTACAACTTTTAATTTTTTTTATTTTATTTCTTTCTTTACATATATATATA--AGTAAGAAATTCAAGAGAATTATTTTACTCAATAATTAAATGATCGAGTTGATACTAAATATTTTCAATACAATCAGTAACTAATTTTATTACTTCTAAATTTTATGAAAACAGATTCTCGTACATTTGGGACTTCCACACTTATTGCTAAAAATATAGGACGTATTACTCAAA
BR_12018401_Russia                                                                               GTGTAAGAATAATACGTCGTTTAGGAACTTTACCAGGCTTAACTAATAAAACACCTCAGTTAAAATCTAGTTCCATCAATCAATCAACATCTAATAAAAAAATTTCTCAGTATCGTATTCGTTTAGAAGAAAAGCAAAAATTACGTTTTCATTATGGAATAACAGAACGACAATTATTAAATTATGTACGTATTGCTAGAAAAGCAAAAGGGTCAACAGGTCAAGTTTTATTACAATTACTCGAAATGCGTTTAGATAATGTTATTTTTCGATTAGGTATGGCTCCTACAATTCCCGGAGCAAGACAATTAGTAAACCATAGACATATTCTAGTAAATGATAACATAGTAAATATTCCAAGTTATCGTTGTAAACCTCAAGATTTTATTACTATAAAAGATCGGCAAAAATCTAAAATTATGATTATTAAAAATACAAATTTTTCTCAAAAATCTAAAGTGCCAAATCATTTAACTTTTAATTCTTTAGAAAACAAGGGGTTAGTTAACCAAATCCTAGATCAAGAATCGGTTGGTTTAAAAATAAATGAATTGTTAGTTGTAGAATATTATTCTCGTCAAGCTTAACTTGAGCTATTCCGGCTTTTTTATTTAGG-CTATCGTAACATAAACTATAAGCTTATGTCAATAAAAAAAAAATTTC-AATTTTGGGGGTAGAGGGACTTGAACCCTCACGGTCAATAAAGCCAACGGATTTTCTTTTTACTACAATTTAAATTGTTGTTAAAATTAACATGTAAAATTGGACTCTATCTTTATCCTCGCTTGTTAGTTAAAAAAAT------TCAGTTAAAATTTTTTATTTTGATTAGCTCAGAGAATTCAATTAAATAATTATTAAATCTTTTTGCGTTAGGATAGCTTCCATCGAGTCTCTGCACCTATCTTATTTTTAAAAAATAAAATTTGGCTCAGGATCGCTTATACTTTTTTCAACCTAAGTTTCCCTGAATCTGAAAGCTAGCATTTAGTAAGTTTTTCTACTAAAGCTCAAATTACTTAAGTCCGTAGCGGTCTCCGTTTGTGGTGACATAGGTTCCTCCCTACAACTCAATTAATAATTCTTGCAAGGATGAGGTCTACTCGATAAAGAAATTTTTTCTTTTATAAAAAATTTCTTTAGTATTTAGTTTTGTCTAAAAATAGACAAAGTGATTTTTCTATAACAAAACAATATCATTGTATATTATTTTTTCTATTTGATGCAACTCAGATTATTTTCTAATAAATTG-TTTTTATTTTTTCAAGCATTGACCTATTAATCTTTCAAATGTTAAACTAGTTAATAAAAATAAAATTTAATTCAAATTATAAAACAATAAAAGAATTAGTCCTTAATTTTTTTAAGTAAATTCTATTTATTT----ATTTAAAA------------ATTTACTAATAAGCTAAGACTACAAAAACTATTTCCTTTTTACAACTTTTAATTTTTTTTATTTTATTTCTTTCTTTACATATATATATA--AGTAAGAAATTCAAGAGAATTATTTTACTCAATAATTAAATGATCGAGTTGATACTAAATATTTTCAATACAATCAGTAACTAATTTTATTACTTCTAAATTTTATGAAAACAGATTCTCGTACATTTGGGACTTCCACACTTATTGCTAAAAATATAGGACGTATTACTCAAA
BR_13051247_Svalbard                                                                             GTGTAAGAATAATACGTCGTTTAGGAACTTTACCAGGCTTAACTAATAAAACACCTCAGTTAAAATCTAGTTCCATCAATCAATCAACATCTAATAAAAAAATTTCTCAGTATCGTATTCGTTTAGAAGAAAAGCAAAAATTACGTTTTCATTATGGAATAACAGAACGACAATTATTAAATTATGTACGTATTGCTAGAAAAGCAAAAGGGTCAACAGGTCAAGTTTTATTACAATTACTCGAAATGCGTTTAGATAATGTTATTTTTCGATTAGGTATGGCTCCTACAATTCCCGGAGCAAGACAATTAGTAAACCATAGACATATTCTAGTAAATGATAACATAGTAAATATTCCAAGTTATCGTTGTAAACCTCAAGATTTTATTACTATAAAAGATCGGCAAAAATCTAAAATTATGATTATTAAAAATACAAATTTTTCTCAAAAATCTAAAGTGCCAAATCATTTAACTTTTAATTCTTTAGAAAACAAGGGGTTAGTTAACCAAATCCTAGATCAAGAATCGGTTGGTTTAAAAATAAATGAATTGTTAGTTGTAGAATATTATTCTCGTCAAGCTTAACTTGAGCTATTCCGGCTTTTTTATTTAGG-CTATCGTAACATAAACTATAAGCTTATGTCAATAAAAAAAAAATTTC-AATTTTGGGGGTAGAGGGACTTGAACCCTCACGGTCAATAAAGCCAACGGATTTTCTTTTTACTACAATTTAAATTGTTGTTAAAATTAACATGTAAAATTGGACTCTATCTTTATCCTCGCTTGTTAGTTAAAAAAAT------TCAGTTAAAATTTTTTATTTTGATTAGCTCAGAGAATTCAATTAAATAATTATTAAATCTTTTTGCGTTAGGATAGCTTCCATCGAGTCTCTGCACCTATCTTATTTTTAAAAAATAAAATTTGGCTCAGGATCGCTTATACTTTTTTCAACCTAAGTTTCCCTGAATCTGAAAGCTAGCATTTAGTAAGTTTTTCTACTAAAGCTCAAATTACTTAAGTCCGTAGCGGTCTCCGTTTGTGGTGACATAGGTTCCTCCCTACAACTCAATTAATAATTCTTGCAAGGATGAGGTCTACTCGATAAAGAAATTTTTTCTTTTATAAAAAATTTCTTTAGTATTTAGTTTTGTCTAAAAATAGACAAAGTGATTTTTCTATAACAAAACAATATCATTGTATATTATTTTTTCTATTTGATGCAACTCAGATTATTTTCTAATAAATTG-TTTTTATTTTTTCAAGCATTGACCTATTAATCTTTCAAATGTTAAACTAGTTAATAAAAATAAAATTTAATTCAAATTATAAAACAATAAAAGAATTAGTCCTTAATTTTTTTAAGTAAATTCTATTTATTTATTTATTTAAAA------------ATTTACTAATAAGCTAAGACTACAAAAACTATTTCCTTTTTACAACTTTTAATTTTTTTTATTTTATTTCTTTCTTTACATATATATATA--AGTAAGAAATTCAAGAGAATTATTTTACTCAATAATTAAATGATCGAGTTGATACTAAATATTTTCAATACAATCAGTAACTAATTTTATTACTTCTAAATTTTATGAAAACAGATTCTCGTACATTTGGGACTTCCACACTTATTGCTAAAAATATAGGACGTATTACTCAAA
BR_13622234_France                                                                               GTGTAAGAATAATACGTCGTTTAGGAACTTTACCAGGCTTAACTAATAAAACACCTCAGTTAAAATCTAGTTCCATCAATCAATCAACATCTAATAAAAAAATTTCTCAGTATCGTATTCGTTTAGAAGAAAAGCAAAAATTACGTTTTCATTATGGAATAACAGAACGACAATTATTAAATTATGTACGTATTGCTAGAAAAGCAAAAGGGTCAACAGGTCAAGTTTTATTACAATTACTCGAAATGCGTTTAGATAATGTTATTTTTCGATTAGGTATGGCTCCTACAATTCCCGGAGCAAGACAATTAGTAAACCATAGACATATTCTAGTAAATGATAACATAGTAAATATTCCAAGTTATCGTTGTAAACCTCAAGATTTTATTACTATAAAAGATCGGCAAAAATCTAAAATTATGATTATTAAAAATACAAATTTTTCTCAAAAATCTAAAGTGCCAAATCATTTAACTTTTAATTCTTTAGAAAACAAGGGGTTAGTTAACCAAATCCTAGATCAAGAATCGGTTGGTTTAAAAATAAATGAATTGTTAGTTGTAGAATATTATTCTCGTCAAGCTTAACTTGAGCTATTCCGGCTTTTTTATTTAGG-CTATCGTAACATAAACTATAAGCTTATGTCAATAAAAAAAAAATTTC-AATTTTGGGGGTAGAGGGACTTGAACCCTCACGGTCAATAAAGCCAACGGATTTTCTTTTTACTACAATTTAAATTGTTGTTAAAATTAACATGTAAAATTGGACTCTATCTTTATCCTCGCTTGTTAGTTAAAAAAAT------TCAGTTAAAATTTTTTATTTTGATTAGCTCAGAGAATTCAATTAAATAATTATTAAATCTTTTTGCGTTAGGATAGCTTCCATCGAGTCTCTGCACCTATCTTATTTTTAAAAAATAAAATTTGGCTCAGGATCGCTTATACTTTTTTCAACCTAAGTTTCCCTGAATCTGAAAGCTAGCATTTAGTAAGTTTTTCTACTAAAGCTCAAATTACTTAAGTCCGTAGCGGTCTCCGTTTGTGGTGACATAGGTTCCTCCCTACAACTCAATTAATAATTCTTGCAAGGATGAGGTCTACTCGATAAAGAAATTTTTTCTTTTATAAAAAATTTCTTTAGTATTTAGTTTTGTCTAAAAATAGACAAAGTGATTTTTCTATAACAAAACAATATCATTGTATATTATTTTTTCTATTTGATGCAACTCAGATTATTTTCTAATAAATTG-TTTTTATTTTTTCAAGCATTGACCTATTAATCTTTCAAATGTTAAACTAGTTAATAAAAATAAAATTTAATTCAAATTATAAAACAATAAAAGAATTAGTCCTTAATTTTTTTAAGTAAATTCTATTTATTT----ATTTAAAA------------ATTTACTAATAAGCTAAGACTACAAAAACTATTTCCTTTTTACAACTTTTAATTTTTTTTATTTTATTTCTTTCTTTACATATATATATA--AGTAAGAAATTCAAGAGAATTATTTTACTCAATAATTAAATGATCGAGTTGATACTAAATATTTTCAATACAATCAGTAACTAATTTTATTACTTCTAAATTTTATGAAAACAGATTCTCGTACATTTGGGACTTCCACACTTATTGCTAAAAATATAGGACGTATTACTCAAA
BR_30658767_Japan                                                                                NNNNNNNNNNNNTACGTCGTTTAGGAACTTTACCAGGCTTAACTAATAAAACACCTCAGTTAAAATCTAGTTCCATCAATCAATCAACATCTAATAAAAAAATTTCTCAGTATCGTATTCGTTTAGAAGAAAAGCAAAAATTACGTTTTCATTATGGAATAACAGAACGACAATTATTAAATTATGTACGTATTGCTAGAAAAGCAAAAGGGTCAACAGGTCAAGTTTTATTACAATTACTCGAAATGCGTTTAGATAATGTTATTTTTCGATTAGGTATGGCTCCTACAATTCCCGGAGCAAGACAATTAGTAAACCATAGACATATTCTAGTAAATGATAACATAGTAAATATTCCAAGTTATCGTTGTAAACCTCAAGATTTTATTACTATAAAAGATCGGCAAAAATCTAAAATTATGATTATTAAAAATACAAATTTTTCTCAAAAATCTAAAGTGCCAAATCATTTAACTTTTAATTCTTTAGAAAACAAGGGGTTAGTTAACCAAATCCTAGATCAAGAATCGGTTGGTTTAAAAATAAATGAATTGTTAGTTGTAGAATATTATTCTCGTCAAGCTTAACTTGAGCTATTCCGGCTTTTTTATTTAGG-CTATCGTAACATAAACTATAAGCTTATGTCAATAAAAAAAAAATTTC-AATTTTGGGGGTAGAGGGACTTGAACCCTCACGGTCAATAAAGCCAACGGATTTTCTTTTTACTACAATTTAAATTGTTGTTAAAATTAACATGTAAAATTGGACTCTATCTTTATCCTCGCTTGTTAGTTAAAAAAAT------TCAGTTAAAATTTTTTATTTTGATTAGCTCAGAGAATTCAATTAAATAATTATTAAATCTTTTTGCGTTAGGATAGCTTCCATCGAGTCTCTGCACCTATCTTATTTTTAAAAAATAAAATTTGGCTCAGGATCGCTTATACTTTTTTCAACCTAAGTTTCCCTGAATCTGAAAGCTAGCATTTAGTAAGTTTTTNNNNNNNNNNNNNNNNNNNNNNNNNNNNNNNNNGTCTCCGTTTGTGGTGACATAGGTTCCTCCCTACAACTCAATTAATAATTCTTGCAAGGATGAGGTCTACTCGATAAAGAAATTTTTTCTTTTATAAAAAATTTCTTTAGTATTTAGTTTTGTCTAAAAATAGACAAAGTGATTTTTCTATAACAAAACAATATCATTGTATATTATTTTTTCTATTTGATGCAACTCAGATTATTTTCTAATAAATTG-TTTTTATTTTTTCAAGCATTGACCTATTAATCTTTCAAATGTTAAACTAGTTAATAAAAATAAAATTTAATTCAAATTATAAAACAATAAAAGAATTAGTCCTTAATTTTTTTAAGTAAATTCTATTTATTT----ATTTAAAA------------ATTTACTAATAAGCTAAGACTACAAAAACTATTTCCTTTTTACAACTTTTAATTTTTTTTATTTTATTTCTTTCTTTACATATATATATA--AGTAAGAAATTCAAGAGAATTATTTTACTCAATAATTAAATGATCGAGTTGATACTAAATATTTTCAATACAATCAGTAACTAATTTTATTACTTCTAAATTTTATGAAAACAGATTCTCGTACATTTGGGACTTCCACACTTATTGCTAAAAATATAGGACGTATTACTCAAA
BR_31255218_Hawaii                                                                               GTGTAAGAATAATACGTCGTTTAGGAACTTTACCAGGCTTAACTAATAAAACACCTCAGTTAAAATCTAGTTCCATCAATCAATCAACATCTAATAAAAAAATTTCTCAGTATCGTATTCGTTTAGAAGAAAAGCAAAAATTACGTTTTCATTATGGAATAACAGAACGACAATTATTAAATTATGTACGTATTGCTAGAAAAGCAAAAGGGTCAACAGGTCAAGTTTTATTACAATTACTCGAAATGCGTTTAGATAATGTTATTTTTCGATTAGGTATGGCTCCTACAATTCCCGGAGCAAGACAATTAGTAAACCATAGACATATTCTAGTAAATGATAACATAGTAAATATTCCAAGTTATCGTTGTAAACCTCAAGATTTTATTACTATAAAAGATCGGCAAAAATCTAAAATTATGATTATTAAAAATACAAATTTTTCTCAAAAATCTAAAGTGCCAAATCATTTAACTTTTAATTCTTTAGAAAACAAGGGGTTAGTTAACCAAATCCTAGATCAAGAATCGGTTGGTTTAAAAATAAATGAATTGTTAGTTGTAGAATATTATTCTCGTCAAGCTTAACTTGAGCTATTCCGGCTTTTTTATTTAGG-CTATCGTAACATAAACTATAAGCTTATGTCAATAAAAAAAAAATTTC-AATTTTGGGGGTAGAGGGACTTGAACCCTCACGGTCAATAAAGCCAACGGATTTTCTTTTTACTACAATTTAAATTGTTGTTAAAATTAACATGTAAAATTGGACTCTATCTTTATCCTCGCTTGTTAGTTAAAAAAAT------TCAGTTAAAATTTTTTATTTTGATTAGCTCAGAGAATTCAATTAAATAATTATTAAATCTTTTTGCGTTAGGATAGCTTCCATCGAGTCTCTGCACCTATCTTATTTTTAAAAAATAAAATTTGGCTCAGGATCGCTTATACTTTTTTCAACCTAAGTTTCCCTGAATCTGAAAGCTAGCATTTAGTAAGTTTTTCTACTAAAGCTCAAATTACTTAAGTCCGTAGCGGTCTCCGTTTGTGGTGACATAGGTTCCTCCCTACAACTCAATTAATAATTCTTGCAAGGATGAGGTCTACTCGATAAAGAAATTTTTTCTTTTATAAAAAATTTCTTTAGTATTTAGTTTTGTCTAAAAATAGACAAAGTGATTTTTCTATAACAAAACAATATCATTGTATATTATTTTTTCTATTTGATGCAACTCAGATTATTTTCTAATAAATTG-TTTTTATTTTTTCAAGCATTGACCTATTAATCTTTCAAATGTTAAACTAGTTAATAAAAATAAAATTTAATTCAAATTATAAAACAATAAAAGAATTAGTCCTTAATTTTTTTAAGTAAATTCTATTTATTT----ATTTAAAA------------ATTTACTAATAAGCTAAGACTACAAAAACTATTTCCTTTTTACAACTTTTAATTTTTTTTATTTTATTTCTTTCTTTACATATATATATA--AGTAAGAAATTCAAGAGAATTATTTTACTCAATAATTAAATGATCGAGTTGATACTAAATATTTTCAATACAATCAGTAACTAATTTTATTACTTCTAAATTTTATGAAAACAGATTCTCGTACATTTGGGACTTCCACACTTATTGCTAAAAATATAGGACGTATTACTCAAA
BR_31460231_Ecuador                                                                              GTGTAAGAATAATACGTCGTTTAGGAACTTTACCAGGCTTAACTAATAAAACACCTCAGTTAAAATCTAGTTCCATCAATCAATCAACATCTAATAAAAAAATTTCTCAGTATCGTATTCGTTTAGAAGAAAAGCAAAAATTACGTTTTCATTATGGAATAACAGAACGACAATTATTAAATTATGTACGTATTGCTAGAAAAGCAAAAGGGTCAACAGGTCAAGTTTTATTACAATTACTCGAAATGCGTTTAGATAATGTTATTTTTCGATTAGGTATGGCTCCTACAATTCCCGGAGCAAGACAATTAGTAAACCATAGACATATTCTAGTAAATGATAACATAGTAAATATTCCAAGTTATCGTTGTAAACCTCAAGATTTTATTACTATAAAAGATCGGCAAAAATCTAAAATTATGATTATTAAAAATACAAATTTTTCTCAAAAATCTAAAGTGCCAAATCATTTAACTTTTAATTCTTTAGAAAACAAGGGGTTAGTTAACCAAATCCTAGATCAAGAATCGGTTGGTTTAAAAATAAATGAATTGTTAGTTGTAGAATATTATTCTCGTCAAGCTTAACTTGAGCTATTCCGGCTTTTTTATTTAGG-CTATCGTAACATAAACTATAAGCTTATGTCAATAAAAAAAAAATTTC-AATTTTGGGGGTAGAGGGACTTGAACCCTCACGGTCAATAAAGCCAACGGATTTTCTTTTTACTACAATTTAAATTGTTGTTAAAATTAACATGTAAAATTGGACTCTATCTTTATCCTCGCTTGTTAGTTAAAAAAAT------TCAGTTAAAATTTTTTATTTTGATTAGCTCAGAGAATTCAATTAAATAATTATTAAATCTTTTTGCGTTAGGATAGCTTCCATCGAGTCTCTGCACCTATCTTATTTTTAAAAAATAAAATTTGGCTCAGGATCGCTTATACTTTTTTCAACCTAAGTTTCCCTGAATCTGAAAGCTAGCATTTAGTAAGTTTTTCTACTAAAGCTCAAATTACTTAAGTCCGTAGCGGTCTCCGTTTGTGGTGACATAGGTTCCTCCCTACAACTCAATTAATAATTCTTGCAAGGATGAGGTCTACTCGATAAAGAAATTTTTTCTTTTATAAAAAATTTCTTTAGTATTTAGTTTTGTCTAAAAATAGACAAAGTGATTTTTCTATAACAAAACAATATCATTGTATATTATTTTTTCTATTTGATGCAACTCAGATTATTTTCTAATAAATTG-TTTTTATTTTTTCAAGCATTGACCTATTAATCTTTCAAATGTTAAACTAGTTAATAAAAATAAAATTTAATTCAAATTATAAAACAATAAAAGAATTAGTCCTTAATTTTTTTAAGTAAATTCTATTTATTTATTTATTTAAAA------------ATTTACTAATAAGCTAAGACTACAAAAACTATTTCCTTTTTACAACTTTTAATTTTTTTTATTTTATTTCTTTCTTTACATATATATATA--AGTAAGAAATTCAAGAGAATTATTTTACTCAATAATTAAATGATCGAGTTGATACTAAATATTTTCAATACAATCAGTAACTAATTTTATTACTTCTAAATTTTATGAAAACAGATTCTCGTACATTTGGGACTTCCACACTTATTGCTAAAAATATAGGACGTATTACTCAAA
BR_36261428_Vermont__USA                                                                         GTGTAAGAATAATACGTCGTTTAGGAACTTTACCAGGCTTAACTAATAAAACACCTCAGTTAAAATCTAGTTCCATCAATCAATCAACATCTAATAAAAAAATTTCTCAGTATCGTATTCGTTTAGAAGAAAAGCAAAAATTACGTTTTCATTATGGAATAACAGAACGACAATTATTAAATTATGTACGTATTGCTAGAAAAGCAAAAGGGTCAACAGGTCAAGTTTTATTACAATTACTCGAAATGCGTTTAGATAATGTTATTTTTCGATTAGGTATGGCTCCTACAATTCCCGGAGCAAGACAATTAGTAAACCATAGACATATTCTAGTAAATGATAACATAGTAAATATTCCAAGTTATCGTTGTAAACCTCAAGATTTTATTACTATAAAAGATCGGCAAAAATCTAAAATTATGATTATTAAAAATACAAATTTTTCTCAAAAATCTAAAGTGCCAAATCATTTAACTTTTAATTCTTTAGAAAACAAGGGGTTAGTTAACCAAATCCTAGATCAAGAATCGGTTGGTTTAAAAATAAATGAATTGTTAGTTGTAGAATATTATTCTCGTCAAGCTTAACTTGAGCTATTCCGGCTTTTTTATTTAGG-CTATCGTAACATAAACTATAAGCTTATGTCAATAAAAAAAAAATTTC-AATTTTGGGGGTAGAGGGACTTGAACCCTCACGGTCAATAAAGCCAACGGATTTTCTTTTTACTACAATTTAAATTGTTGTTAAAATTAACATGTAAAATTGGACTCTATCTTTATCCTCGCTTGTTAGTTAAAAAAAT------TCAGTTAAAATTTTTTATTTTGATTAGCTCAGAGAATTCAATTAAATAATTATTAAATCTTTTTGCGTTAGGATAGCTTCCATCGAGTCTCTGCACCTATCTTATTTTTAAAAAATAAAATTTGGCTCAGGATCGCTTATACTTTTTTCAACCTAAGTTTCCCTGAATCTGAAAGCTAGCATTTAGTAAGTTTTTCTACTAAAGCTCAAATTACTTAAGTCCGTAGCGGTCTCCGTTTGTGGTGACATAGGTTCCTCCCTACAACTCAATTAATAATTCTTGCAAGGATGAGGTCTACTCGATAAAGAAATTTTTTCTTTTATAAAAAATTTCTTTAGTATTTAGTTTTGTCTAAAAATAGACAAAGTGATTTTTCTATAACAAAACAATATCATTGTATATTATTTTTTCTATTTGATGCAACTCAGATTATTTTCTAATAAATTG-TTTTTATTTTTTCAAGCATTGACCTATTAATCTTTCAAATGTTAAACTAGTTAATAAAAATAAAATTTAATTCAAATTATAAAACAATAAAAGAATTAGTCCTTAATTTTTTTAAGTAAATTCTATTTATTT----ATTTAAAA------------ATTTACTAATAAGCTAAGACTACAAAAACTATTTCCTTTTTACAACTTTTAATTTTTTTTATTTTATTTCTTTCTTTACATATATATATA--AGTAAGAAATTCAAGAGAATTATTTTACTCAATAATTAAATGATCGAGTTGATACTAAATATTTTCAATACAATCAGTAACTAATTTTATTACTTCTAAATTTTATGAAAACAGATTCTCGTACATTTGGGACTTCCACACTTATTGCTAAAAATATAGGACGTATTACTCAAA
BR_27271447_Hawaii                                                                               GTGTAAGAATAATACGTCGTTTAGGAACTTTACCAGGCTTAACTAATAAAACACCTCAGTTAAAATCTAGTTCCATCAATCAATCAACATCTAATAAAAAAATTTCTCAGTATCGTATTCGTTTAGAAGAAAAGCAAAAATTACGTTTTCATTATGGAATAACAGAACGACAATTATTAAATTATGTACGTATTGCTAGAAAAGCAAAAGGGTCAACAGGTCAAGTTTTATTACAATTACTCGAAATGCGTTTAGATAATGTTATTTTTCGATTAGGTATGGCTCCTACAATTCCCGGAGCAAGACAATTAGTAAACCATAGACATATTCTAGTAAATGATAACATAGTAAATATTCCAAGTTATCGTTGTAAACCTCAAGATTTTATTACTATAAAAGATCGGCAAAAATCTAAAATTATGATTATTAAAAATACAAATTTTTCTCAAAAATCTAAAGTGCCAAATCATTTAACTTTTAATTCTTTAGAAAACAAGGGGTTAGTTAACCAAATCCTAGATCAAGAATCGGTTGGTTTAAAAATAAATGAATTGTTAGTTGTAGAATATTATTCTCGTCAAGCTTAACTTGAGCTATTCCGGCTTTTTTATTTAGG-CTATCGTAACATAAACTATAAGCTTATGTCAATAAAAAAAAAATTTC-AATTTTGGGGGTAGAGGGACTTGAACCCTCACGGTCAATAAAGCCAACGGATTTTCTTTTTACTACAATTTAAATTGTTGTTAAAATTAACATGTAAAATTGGACTCTATCTTTATCCTCGCTTGTTAGTTAAAAAAAT------TCAGTTAAAATTTTTTATTTTGATTAGCTCAGAGAATTCAATTAAATAATTATTAAATCTTTTTGCGTTAGGATAGCTTCCATCGAGTCTCTGCACCTATCTTATTTTTAAAAAATAAAATTTGGCTCAGGATCGCTTATACTTTTTTCAACCTAAGTTTCCCTGAATCTGAAAGCTAGCATTTAGTAAGTTTTTCTACTAAAGCTCAAATTACTTAAGTCCGTAGCGGTCTCCGTTTGTGGTGACATAGGTTCCTCCCTACAACTCAATTAATAATTCTTGCAAGGATGAGGTCTACTCGATAAAGAAATTTTTTCTTTTATAAAAAATTTCTTTAGTATTTAGTTTTGTCTAAAAATAGACAAAGTGATTTTTCTATAACAAAACAATATCATTGTATATTATTTTTTCTATTTGATGCAACTCAGATTATTTTCTAATAAATTG-TTTTTATTTTTTCAAGCATTGACCTATTAATCTTTCAAATGTTAAACTAGTTAATAAAAATAAAATTTAATTCAAATTATAAAACAATAAAAGAATTAGTCCTTAATTTTTTTAAGTAAATTCTATTTATTT----ATTTAAAA------------ATTTACTAATAAGCTAAGACTACAAAAACTATTTCCTTTTTACAACTTTTAATTTTTTTTATTTTATTTCTTTCTTTACATATATATATA--AGTAAGAAATTCAAGAGAATTATTTTACTCAATAATTAAATGATCGAGTTGATACTAAATATTTTCAATACAATCAGTAACTAATTTTATTACTTCTAAATTTTATGAAAACAGATTCTCGTACATTTGGGACTTCCACACTTATTGCTAAAAATATAGGACGTATTACTCAAA
BR_27272356_Quebec__Canada                                                                       GTGTAAGAATAATACGTCGTTTAGGAACTTTACCAGGCTTAACTAATAAAACACCTCAGTTAAAATCTAGTTCCATCAATCAATCAACATCTAATAAAAAAATTTCTCAGTATCGTATTCGTTTAGAAGAAAAGCAAAAATTACGTTTTCATTATGGAATAACAGAACGACAATTATTAAATTATGTACGTATTGCTAGAAAAGCAAAAGGGTCAACAGGTCAAGTTTTATTACAATTACTCGAAATGCGTTTAGATAATGTTATTTTTCGATTAGGTATGGCTCCTACAATTCCCGGAGCAAGACAATTAGTAAACCATAGACATATTCTAGTAAATGATAACATAGTAAATATTCCAAGTTATCGTTGTAAACCTCAAGATTTTATTACTATAAAAGATCGGCAAAAATCTAAAATTATGATTATTAAAAATACAAATTTTTCTCAAAAATCTAAAGTGCCAAATCATTTAACTTTTAATTCTTTAGAAAACAAGGGGTTAGTTAACCAAATCCTAGATCAAGAATCGGTTGGTTTAAAAATAAATGAATTGTTAGTTGTAGAATATTATTCTCGTCAAGCTTAACTTGAGCTATTCCGGCTTTTTTATTTAGG-CTATCGTAACATAAACTATAAGCTTATGTCAATAAAAAAAAAATTTC-AATTTTGGGGGTAGAGGGACTTGAACCCTCACGGTCAATAAAGCCAACGGATTTTCTTTTTACTACAATTTAAATTGTTGTTAAAATTAACATGTAAAATTGGACTCTATCTTTATCCTCGCTTGTTAGTTAAAAAAAT------TCAGTTAAAATTTTTTATTTTGATTAGCTCAGAGAATTCAATTAAATAATTATTAAATCTTTTTGCGTTAGGATAGCTTCCATCGAGTCTCTGCACCTATCTTATTTTTAAAAAATAAAATTTGGCTCAGGATCGCTTATACTTTTTTCAACCTAAGTTTCCCTGAATCTGAAAGCTAGCATTTAGTAAGTTTTTCTACTAAAGCTCAAATTACTTAAGTCCGTAGCGGTCTCCGTTTGTGGTGACATAGGTTCCTCCCTACAACTCAATTAATAATTCTTGCAAGGATGAGGTCTACTCGATAAAGAAATTTTTTCTTTTATAAAAAATTTCTTTAGTATTTAGTTTTGTCTAAAAATAGACAAAGTGATTTTTCTATAACAAAACAATATCATTGTATATTATTTTTTCTATTTGATGCAACTCAGATTATTTTCTAATAAATTG-TTTTTATTTTTTCAAGCATTGACCTATTAATCTTTCAAATGTTAAACTAGTTAATAAAAATAAAATTTAATTCAAATTATAAAACAATAAAAGAATTAGTCCTTAATTTTTTTAAGTAAATTCTATTTATTT----ATTTAAAA------------ATTTACTAATAAGCTAAGACTACAAAAACTATTTCCTTTTTACAACTTTTAATTTTTTTTATTTTATTTCTTTCTTTACATATATATATA--AGTAAGAAATTCAAGAGAATTATTTTACTCAATAATTAAATGATCGAGTTGATACTAAATATTTTCAATACAATCAGTAACTAATTTTATTACTTCTAAATTTTATGAAAACAGATTCTCGTACATTTGGGACTTCCACACTTATTGCTAAAAATATAGGACGTATTACTCAAA
BR_27272962_Greece                                                                               GTGTAAGAATAATACGTCGTTTAGGAACTTTACCAGGCTTAACTAATAAAACACCTCAGTTAAAATCTAGTTCCATCAATCAATCAACATCTAATAAAAAAATTTCTCAGTATCGTATTCGTTTAGAAGAAAAGCAAAAATTACGTTTTCATTATGGAATAACAGAACGACAATTACTAAATTATGTACGTATTGCTAGAAAAGCAAAAGGGTCAACAGGTCAAGTTTTATTACAATTACTCGAAATGCGTTTAGATAATGTTATTTTTCGATTAGGTATGGCTCCTACAATTCCCGGAGCAAGACAATTAGTAAACCATAGACATATTCTAGTAAATGATAACATAGTAAATATTCCAAGTTATCGTTGTAAACCTCAAGATTTTATTACTATAAAAGATCGGCAAAAATCTAAAATTATGATTATTAAAAATACAAATTTTTCTCAAAAATCTAAAGTGCCAAATCATTTAACTTTTAATTCTTTAGAAAACAAGGGGTTAGTTAACCAAATCCTAAATCAAGAATCGGTTGGTTTAAAAATAAATGAATTGTTAGTTGTAGAATATTATTCTCGTCAAGCTTAACTTGAGCTATTCCGGCTTTTTTATTTAGG-CTATCGTAACATAAACTATAAGCTTATGTCAATAAAAAA--AATCTCTAATTTTGGGGGTAGAGGGACTTGAACCCTCACGGTCAATAAAGCCAACGGATTTTCTTTTTACTACAATTTAAATTGTTGTTAAAATTAACATGTAAAATTGGACTCTATCTTTATCCTCGCTTGTTAGTTAAAAAAAT------TCAGTTAAAATTTTTTATTTTGATTAGCTCAGAGAATTCAATTAAATAATTATTAAATCTTTTTGCGTTAGGATAGCTTCCATCGAGTCTCTGCACCTATCTTATTTTTAAAAAATAAAATTTGGCTCAGGATCGCTTATACTTTTTTCAACCTAAGTTTCCCTGAATCTGAAAGCTAGCATTTAGTAAGTTTTTCTACTAAAGCTCAAATTACTTAAGTCCGTAGCGGTCTCCGTTTGTGGTGACATAGGTTCCTCCCTACAACTCAATTAATAATTCTTGCAAGGATGAGGTCTACTCGATAAAGAAATTTTTTCTTTTATAAAAAATTTCTTTAGTATTTAGTTTTGTCTAAAAATAGACAAAGTGATTTTTCTATAACAAAACAGTATCATTGTATATTATTTTTTCTATTTGATGCAACTCAGATTATTTTCTAATAAATTG-TTTTTGTTTTTTCAAGCATTGACCTATTAATCTTTCAAATGTTAAACTAGTTAATAAAAATAAAATTTAATTCAAATTATAAAACAATAAAAGAATTAGTCCTTAATTTTTTTAAGTAAATTTTATTTATTT----ATTTAAAA------------ATTTACTAATAAGCTAAGACTACAAAAACTATTTCCTTTTTACAACTTTTAATTTTTTTTATTTTATTTCTTTCTTTACATATATATATA--AGTAAAAAATTCAAGAGAATTATTTTACTCAATAATTAAATGATCGAGTTGATACTAAATATTTTCAATACAATCAGTAACTAATTTTATTACTTCTAAATTTTATGAAAACAGATTCTCGTACATTTGGGACTTCCACACTTATTGCTAAAAATATAGGACGTATTACTCAAA
BR_27270639_Colorado__USA                                                                        GTGTAAGAATAATACGTCGTTTAGGAACTTTACCAGGCTTAACTAATAAAACACCTCAGTTAAAATCTAGTTCCATCAATCAATCAACATCTAATAAAAAAATTTCTCAGTATCGTATTCGTTTAGAAGAAAAGCAAAAATTACGTTTTCATTATGGAATAACAGAACGACAATTATTAAATTATGTACGTATTGCTAGAAAAGCAAAAGGGTCAACAGGTCAAGTTTTATTACAATTACTCGAAATGCGTTTAGATAATGTTATTTTTCGATTAGGTATGGCTCCTACAATTCCCGGAGCAAGACAATTAGTAAACCATAGACATATTCTAGTAAATGATAACATAGTAAATATTCCAAGTTATCGTTGTAAACCTCAAGATTTTATTACTATAAAAGATCGGCAAAAATCTAAAATTATGATTATTAAAAATACAAATTTTTCTCAAAAATCTAAAGTGCCAAATCATTTAACTTTTAATTCTTTAGAAAACAAGGGGTTAGTTAACCAAATCCTAGATCAAGAATCGGTTGGTTTAAAAATAAATGAATTGTTAGTTGTAGAATATTATTCTCGTCAAGCTTAACTTGAGCTATTCCGGCTTTTTTATTTAGG-CTATCGTAACATAAACTATAAGCTTATGTCAATAAAAAAAAAATTTC-AATTTTGGGGGTAGAGGGACTTGAACCCTCACGGTCAATAAAGCCAACGGATTTTCTTTTTACTACAATTTAAATTGTTGTTAAAATTAACATGTAAAATTGGACTCTATCTTTATCCTCGCTTGTTAGTTAAAAAAAT------TCAGTTAAAATTTTTTATTTTGATTAGCTCAGAGAATTCAATTAAATAATTATTAAATCTTTTTGCGTTAGGATAGCTTCCATCGAGTCTCTGCACCTATCTTATTTTTAAAAAATAAAATTTGGCTCAGGATCGCTTATACTTTTTTCAACCTAAGTTTCCCTGAATCTGAAAGCTAGCATTTAGTAAGTTTTTCTACTAAAGCTCAAATTACTTAAGTCCGTAGCGNNNNNNNNNNNNNNNNNNNNNNGNNCCNCCCTACANCTCAATTNNTAATTCTTGCAAGGATGAGGTCTACTCGATAAAGANNNTTTTTCTTTTATAAAAAATTTCTTTAGTATTTAGTTTTGTCTAAAAATAGACAAAGTGATTTTTCTATAACAAAACAATATCATTGTATATTATTTTTTCTATTTGATGCAACTCAGATTATTTTCTAATAAATTG-TTTTTATTTTTTCAAGCATTGACCTATTAATCTTTCAAATGTTAAACTAGTTAATAAAAATAAAATTTAATTCAAATTATAAAACAATAAAAGAATTAGTCCTTAATTTTTTTAAGTAAATTCTATKTATTTATTTATTTAAAA------------ATTTACTAATAAGCTAAGACTACAAAAACTATTTCCTTTTTACAACTTTTAATTTTTTTTATTTTATTTCTTTCTTTACATATATATATA--AGTAAGAAATTCAAGAGAATTATTTTACTCAATAATTAAATGATCGAGTTGATACTAAATATTTTCAATACAATCAGTAACNAATTTTATTACTTCTAAATTTTATGAAAACAGATTCTCGTACATTTGGGACTTCCACACTTNNTGCTAAAAATAKAGGACGTATTACTCAAA
BM_BM000977576_Montana__USA                                                                      GTGTAAGAATAATACGTCGTTTAGGAACTTTACCAGGCTTAACTAATAAAACACCTCAGTTAAAATCTAGTTCCATCAATCAATCAACATCTAATAAAAAAATTTCTCAGTATCGTATTCGTTTAGAAGAAAAGCAAAAATTACGTTTTCATTATGGAATAACAGAACGACAATTATTAAATTATGTACGTATTGCTAGAAAAGCAAAAGGGTCAACAGGTCAAGTTTTATTACAATTACTCGAAATGCGTTTAGATAATGTTATTTTTCGATTAGGTATGGCTCCTACAATTCCCGGAGCAAGACAATTAGTAAACCATAGACATATTCTAGTAAATGATAACATAGTAAATATTCCAAGTTATCGTTGTAAACCTCAAGATTTTATTACTATAAAAGATCGGCAAAAATCTAAAATTATGATTATTAAAAATACAAATTTTTCTCAAAAATCTAAAGTGCCAAATCATTTAACTTTTAATTCTTTAGAAAACAAGGGGTTAGTTAACCAAATCCTAGATCAAGAATCGGTTGGTTTAAAAATAAATGAATTATTAGTTGTAGAATATTATTCTCGTCAAGCTTAACTTGAGCTATTCCGGCTTTTTTATTTAGG-CTATCGTAACATAAACTATAAGCTTATGTCAATAAAAAAAAAATTTC-AATTTTGGGGGTAGAGGGACTTGAACCCTCACGGTCAATAAAGCCAACGGATTTTCTTTTTACTACAATTTAAATTGTTGTTAAAATTAACATGTAAAATTGGACTCTATCTTTATCCTCGCTTGTTAGTTAAAAAAAT------TCAGTTAAAATTTTTTATTTTGATTAGCTCAGAGAATTCAATTAAATAATTATTAAATCTTTTTGCGTTAGGATAGCTTCCATCGAGTCTCTGCACCTATCTTATTTTTAAAAAATAAAATTTGGCTCAGGATCGCTTATACTTTTTTCAACCTAAGTTTCCCTGAATCTGAAAGCTAGCATTTAGTAAGTTTTTCTACTAAAGCTCAAATTACTTAAGTCCGTAGCGGTCTCCGTTTGTGGTGACATAGGTTCCTCCCTACAACTCAATTAATAATTCTTGCAAGGATGAGGTCTACTCGATAAAGAAATTTTTTCTTTTATAAAAAATTTCTTTAGTATTTAGTTTTGTCTAAAAATAGACAAAGTGATTTTTCTATAACAAAACAGTATCATTGTATATTATTTTTTCTATTTGATGCAACTCAGATTATTTTCTAATAAATTG-TTTTTATTTTTTCAAGCATTGACCTATTAATCTTTCAAATGTTAAACTAGTTAATAAAAATAAAATTTAATTCAAATTATAAAACAATAAAAGAATTAGTCCTTAATTTTTTTAAGTAAATTCTATTTATTTGTTTATTTAAAA------------ATTTACTAATAAGCTAAGACTACAAAAACTATTTCCTTTTTACAACTTTTAATTTTTTTTATTTTATTTCTTTCTTTACATATATATATA--AGTAAGAAATTCAAGAGAATTATTTTACTCAATAATTAAATGATCGAGTTGATACTAAATATTTTCAATACAATCAGTAACTAATTTTATTACTTCTAAATTTTATGAAAACAGATTCTCGTACATTTGGGACTTCCACACTTATTGCTAAAAATATAGGACGTATTACTCAAA
BM_21661_Alaska__USA                                                                             GTGTAAGAATAATACGTCGTTTAGGAACTTTACCAGGCTTAACTAATAAAACACCTCAGTTAAAATCTAGTTCCATCAATCAATCAACATCTAATAAAAAAATTTCTCAGTATCGTATTCGTTTAGAAGAAAAGCAAAAATTACGTTTTCATTATGGAATAACAGAACGACAATTATTAAATTATGTACGTATTGCTAGAAAAGCAAAAGGGTCAACAGGTCAAGTTTTATTACAATTACTCGAAATGCGTTTAGATAATGTTATTTTTCGATTAGGTATGGCTCCTACAATTCCCGGAGCAAGACAATTAGTAAACCATAGACATATTCTAGTAAATGATAACATAGTAAATATTCCAAGTTATCGTTGTAAACCTCAAGATTTTATTACTATAAAAGATCGGCAAAAATCTAAAATTATGATTATTAAAAATACAAATTTTTCTCAAAAATCTAAAGTGCCAAATCATTTAACTTTTAATTCTTTAGAAAACAAGGGGTTAGTTAACCAAATCCTAGATCAAGAATCGGTTGGTTTAAAAATAAATGAATTATTAGTTGTAGAATATTATTCTCGTCAAGCTTAACTTGAGCTATTCCGGCTTTTTTATTTAGG-CTATCGTAACATAAACTATAAGCTTATGTCAATAAAAAAAAAATTTC-AATTTTGGGGGTAGAGGGACTTGAACCCTCACGGTCAATAAAGCCAACGGATTTTCTTTTTACTACAATTTAAATTGTTGTTAAAATTAACATGTAAAATTGGACTCTATCTTTATCCTCGCTTGTTAGTTAAAAAAAT------TCAGTTAAAATTTTTTATTTTGATTAGCTCAGAGAATTCAATTAAATAATTATTAAATCTTTTTGCGTTAGGATAGCTTCCATCGAGTCTCTGCACCTATCTTATTTTTAAAAAATAAAATTTGGCTCAGGATCGCTTATACTTTTTTCAACCTAAGTTTCCCTGAATCTGAAAGCTAGCATTTAGTAAGTTTTTCTACTAAAGCTCAAATTACTTAAGTCCGTAGCGGTCTCCGTTTGTGGTGACATAGGTTCCTCCCTACAACTCAATTAATAATTCTTGCAAGGATGAGGTCTACTCGATAAAGAAATTTTTTCTTTTATAAAAAATTTCTTTAGTATTTAGTTTTGTCTAAAAATAGACAAAGTGATTTTTCTATAACAAAACAGTATCATTGTATATTATTTTTTCTATTTGATGCAACTCAGATTATTTTCTAATAAATTG-TTTTTATTTTTTCAAGCATTGACCTATTAATCTTTCAAATGTTAAACTAGTTAATAAAAATAAAATTTAATTCAAATTATAAAACAATAAAAGAATTAGTCCTTAATTTTTTTAAGTAAATTCTATTTATTTGTTTATTTAAAA------------ATTTACTAATAAGCTAAGACTACAAAAACTATTTCCTTTTTACAACTTTTAATTTTTTTTATTTTATTTCTTTCTTTACATATATATATA--AGTAAGAAATTCAAGAGAATTATTTTACTCAATAATTAAATGATCGAGTTGATACTAAATATTTTCAATACAATCAGTAACTAATTTTATTACTTCTAAATTTTATGAAAACAGATTCTCGTACATTTGGGACTTCCACACTTATTGCTAAAAATATAGGACGTATTACTCAAA
BM_A1003_Alaska__USA                                                                             GTGTAAGAATAATACGTCGTTTAGGAACTTTACCAGGCTTAACTAATAAAACACCTCAGTTAAAATCTAGTTCCATCAATCAATCAACATCTAATAAAAAAATTTCTCAGTATCGTATTCGTTTAGAAGAAAAGCAAAAATTACGTTTTCATTATGGAATAACAGAACGACAATTATTAAATTATGTACGTATTGCTAGAAAAGCAAAAGGGTCAACAGGTCAAGTTTTATTACAATTACTCGAAATGCGTTTAGATAATGTTATTTTTCGATTAGGTATGGCTCCTACAATTCCCGGAGCAAGACAATTAGTAAACCATAGACATATTCTAGTAAATGATAACATAGTAAATATTCCAAGTTATCGTTGTAAACCTCAAGATTTTATTACTATAAAAGATCGGCAAAAATCTAAAATTATGATTATTAAAAATACAAATTTTTCTCAAAAATCTAAAGTGCCAAATCATTTAACTTTTAATTCTTTAGAAAACAAGGGGTTAGTTAACCAAATCCTAGATCAAGAATCGGTTGGTTTAAAAATAAATGAATTGTTAGTTGTAGAATATTATTCTCGTCAAGCTTAACTTGAGCTATTCCGGCTTTTTTATTTAGG-CTATCGTAACATAAACTATAAGCTTATGTCAATAAAAAAAAA-TTTC-AATTTTGGGGGTAGAGGGACTTGAACCCTCACGGTCAATAAAGCCAACGGATTTTCTTTTTACTACAATTTAAATTGTTGTTAAAATTAACATGTAAAATTGGACTCTATCTTTATCCTCGCTTGTTAGTTAAAAAAAT------TCAGTTAAAATTTTTTATTTTGATTAGCTCAGAGAATTCAATTAAATAATTATTAAATCTTTTTGCGTTAGGATAGCTTCCATCGAGTCTCTGCACCTATCTTATTTTTAAAAAATAAAATTTGGCTCAGGATCGCTTATACTTTTTTCAACCTAAGTTTCCCTGAATCTGAAAGCTAGCATTTAGTAAGTTTTTCTACTAAAGCTCAAATTACTTAAGTCCGTAGCGGTCTCCGTTTGTGGTGACATAGGTTCCTCCCTACAACTCAATTAATAATTCTTGCAAGGATGAGGTCTACTCGATAAAGAAATTTTTTCTTTTATAAAAAATTTCTTTAGTATTTAGTTTTGTCTAAAAATAGACAAAGTGATTTTTCTATAACAAAACAATATCATTGTATATTATTTTTTCTATTTGATGCAACTCAGATTATTTTCTAATAAATTG-TTTTTATTTTTTCAAGCATTGACCTATTAATCTTTCAAATGTTAAACTAGTTAATAAAAATAAAATTTAATTCAAATTATAAAACAATAAAAGAATTAGTCCTTAATTTTTTTAAGTAAATTCTATTTATTT----ATTTAAAA------------ATTTACTAATAAGCTAAGACTACAAAAACTATTTCCTTTTTACAACTTTTAATTTTTTTTATTTTATTTCTTTCTTTACATATATATATA--AGTAAGAAATTCAAGAGAATTATTTTACTCAATAATTAAATGATCGAGTTGATACTAAATATTTTCAATACAATCAGTAACTAATTTTATTACTTCTAAATTTTATGAAAACAGATTCTCGTACATTTGGGACTTCCACACTTATTGCTAAAAATATAGGACGTATTACTCAAA
BM_33207_Chile                                                                                   GTGTAAGAATAATACGTCGTTTAGGAACTTTACCAGGCTTAACTAATAAAACACCTCAGTTAAAATCTAGTTCCATCAATCAATCAACATCTAATAAAAAAATTTCTCAGTATCGTATTCGTTTAGAAGAAAAGCAAAAATTACGTTTTCATTATGGAATAACAGAACGACAATTATTAAATTATGTACGTATTGCTAGAAAAGCAAAAGGGTCAACAGGTCAAGTTTTATTACAATTACTCGAAATGCGTTTAGATAATGTTATTTTTCGATTAGGTATGGCTCCTACAATTCCCGGAGCAAGACAATTAGTAAACCATAGACATATTCTAGTAAATGATAACATAGTAAATATTCCAAGTTATCGTTGTAAACCTCAAGATTTTATTACTATAAAAGATCGGCAAAAATCTAAAATTATGATTATTAAAAATACAAGTTTTTCTCAAAAATCTAAAGTGCCAAATCATTTAACTTTTAATTCTTTAGAAAACAAGGGGTTAGTTAACCAAATCCTAGATCAAGAATCGGTTGGTTTAAAAATAAATGAATTGTTAGTTGTAGAATATTATTCTCGTCAAGCTTAACTTGAGCTATTCCGGCTTTTTTATTTAGG-CTATCGTAACATAAACTATAAGCTTATGTCAATAAAAAAAAAATTTC-AATTTTGGGGGTAGAGGGACTTGAACCCTCACGGTCAATAAAGCCAACGGATTTTCTTTTTACTACAATTTAAATTGTTGTTAAAATTAACATGTAAAATTGGACTCTATCTTTATCCTCGCTTGTTAGTTAAAAAAAT------TCAGTTAAAATTTTTTATTTTGATTAGCTCAGAGAATTCAATTAAATAATTATTAAATCTTTTTGCGTTAGGATAGCTTCCATCGAGTCTCTGCACCTATCTTATTTTTAAAAAATAAAATTTGGCTCAGGATCGCTTATACTTTTTTCAACCTAAGTTTCCCTGAATCTGAAAGCTAGCATTTAGTAAGTTTTTCTACTAAAGCTCAAATTACTTAAGTCCGTAGCGGTCTCCGTTTGTGGTGACATAGGTTCCTCCCTACAACTCAATTAATAATTCTTGCAAGGATGAGGTCTACTCGATAAAGAAATTTTTTCTTTTATAAAAAATTTCTTTAGTATTTAGTTTTGTCTAAAAATAGACAAAGTGATTTTTCTATAACAAAACAGTATCATTGTATATTATTTTTTCTATTTGATGCAACTCAGATTATTTTCTAATAAATTG-TTTTTATTTTTTCAAGCATTGACCTATTAATCTTTCAAATGTTAAACTAGTTAATAAAAATAAAATTTAATTCAAATTATAAAACAATAAAAGAATTAGTCCTTAATTTTTTTAAGTAAATTCTATTTATTT----ATTTAAAA------------ATTTACTAATAAGCTAAGACTACAAAAACTATTTCCTTTTTACAACTTTTAATTTTTTTTATTTTATTTCTTTCTTTACATATATATATA--AGTAAGAAATTCAAGAGAATTATTTTACTCAATAATTAAATGATCGAGTTGATACTAAATATTTTCAATACAATCAGTAACTAATTTTATTACTTCTAAATTTTATGAAAACAGATTCTCGTACATTTGGGACTTCCACACTTATTGCTAAAAATATAGGACGTATTACTCAAA
BM_R08277a_Reunion_Isl_                                                                          GTGTAAGAATAATACGTCGTTTAGGAACTTTACCAGGCTTAACTAATAAAACACCTCAGTTAAAATCTAGTTCCATCAATCAATCAACATCTAATAAAAAAATTTCTCAGTATCGTATTCGTTTAGAAGAAAAGCAAAAATTACGTTTTCATTATGGAATAACAGAACGACAATTATTAAATTATGTACGTATTGCTAGAAAAGCAAAAGGGTCAACAGGTCAAGTTTTATTACAATTACTCGAAATGCGTTTAGATAATGTTATTTTTCGATTAGGTATGGCTCCTACAATTCCCGGAGCAAGACAATTAGTAAACCATAGACATATTCTAGTAAATGATAACATAGTAAATATTCCAAGTTATCGTTGTAAACCTCAAGATTTTATTACTATAAAAGATCGGCAAAAATCTAAAATTATGATTATTAAAAATACAAATTTTTCTCAAAAATCTAAAGTGCCAAATCATTTAACTTTTAATTCTTTAGAAAACAAGGGGTTAGTTAACCAAATCCTAGATCAAGAATCGGTTGGTTTAAAAATAAATGAATTGTTAGTTGTAGAATATTATTCTCGTCAAGCTTAACTTGAGCTATTCCGGCTTTTTTATTTAGG-CTATCGTAACATAAACTATAAGCTTATGTCAATAAAAAAAAAATTTC-AATTTTGGGGGTAGAGGGACTTGAACCCTCACGGTCAATAAAGCCAACGGATTTTCTTTTTACTACAATTTAAATTGTTGTTAAAATTAACATGTAAAATTGGACTCTATCTTTATCCTCGCTTGTTAGTTAAAAAAAT------TCAGTTAAAATTTTTTATTTTGATTAGCTCAGAGAATTCAATTAAATAATTATTAAATCTTTTTGCGTTAGGATAGCTTCCATCGAGTCTCTGCACCTATCTTATTTTTAAAAAATAAAATTTGGCTCAGGATCGCTTATACTTTTTTCAACCTAAGTTTCCCTGAATCTGAAAGCTAGCATTTAGTAAGTTTTTCTACTAAAGCTCAAATTACTTAAGTCCGTAGCGGTCTCCGTTTGTGGTGACATAGGTTCCTCCCTACAACTCAATTAATAATTCTTGCAAGGATGAGGTCTACTCGATAAAGAAATTTTTTCTTTTATAAAAAATTTCTTTAGTATTTAGTTTTGTCTAAAAATAGACAAAGTGATTTTTCTATAACAAAACAGTATCATTGTATATTATTTTTTCTATTTGATGCAACTCAGATTATTTTCTAATAAATTG-TTTTTATTTTTTCAAGCATTGACCTATTAATCTTTCAAATGTTAAACTAGTTAATAAAAATAAAATTTAATTCAAATTATAAAACAATAAAAGAATTAGTCCTTAATTTTTTTAAGTAAATTCTATTTATTT----ATTTAAAA------------ATTTACTAATAAGCTAAGACTACAAAAACTATTTCCTTTTTACAACTTTTAATTTTTTTTATTTTATTTCTTTCTTTACATATATATATA--AGTAAGAAATTCAAGAGAATTATTTTACTCAATAATTAAATGATCGAGTTGATACTAAATATTTTCAATACAATCAGTAACTAATTTTATTACTTCTAAATTTTATGAAAACAGATTCTCGTACATTTGGGACTTCCACACTTATTGCTAAAAATATAGGACGTATTACTCAAA
BM_1228_Japan                                                                                    GTGTAAGAATAATACGTCGTTTAGGAACTTTACCAGGCTTAACTAATAAAACACCTCAGTTAAAATCTAGTTCCATCAATCAATCAACATCTAATAAAAAAATTTCTCAGTATCGTATTCGTTTAGAAGAAAAGCAAAAATTACGTTTTCATTATGGAATAACAGAACGACAATTATTAAATTATGTACGTATTGCTAGAAAAGCAAAAGGGTCAACAGGTCAAGTTTTATTACAATTACTCGAAATGCGTTTAGATAATGTTATTTTTCGATTAGGTATGGCTCCTACAATTCCCGGAGCAAGACAATTAGTAAACCATAGACATATTCTAGTAAATGATAACATAGTAAATATTCCAAGTTATCGTTGTAAACCTCAAGATTTTATTACTATAAAAGATCGGCAAAAATCTAAAATTATGATTATTAAAAATACAAATTTTTCTCAAAAATCTAAAGTGCCAAATCATTTAACTTTTAATTCTTTAGAAAACAAGGGGTTAGTTAACCAAATCCTAGATCAAGAATCGGTTGGTTTAAAAATAAATGAATTGTTAGTTGTAGAATATTATTCTCGTCAAGCTTAACTTGAGCTATTCCGGCTTTTTTATTTAGG-CTATCGTAACATAAACTATAAGCTTATGTCAATAAAAAAAAA-TTTC-AATTTTGGGGGTAGAGGGACTTGAACCCTCACGGTCAATAAAGCCAACGGATTTTCTTTTTACTACAATTTAAATTGTTGTTAAAATTAACATGTAAAATTGGACTCTATCTTTATCCTCGCTTGTTAGTTAAAAAAAT------TCAGTTAAAATTTTTTATTTTGATTAGCTCAGAGAATTCAATTAAATAATTATTAAATCTTTTTGCGTTAGGATAGCTTCCATCGAGTCTCTGCACCTATCTTATTTTTAAAAAATAAAATTTGGCTCAGGATCGCTTATACTTTTTTCAACCTAAGTTTCCCTGAATCTGAAAGCTAGCATTTAGTAAGTTTTTCTACTAAAGCTCAAATTACTTAAGTCCGTAGCGGTCTCCGTTTGTGGTGACATAGGTTCCTCCCTACAACTCAATTAATAATTCTTGCAAGGATGAGGTCTACTCGATAAAGAAATTTTTTCTTTTATAAAAAATTTCTTTAGTATTTAGTTTTGTCTAAAAATAGACAAAGTGATTTTTCTATAACAAAACAATATCATTGTATATTATTTTTTCTATTTGATGCAACTCAGATTATTTTCTAATAAATTG-TTTTTATTTTTTCAAGCATTGACCTATTAATCTTTCAAATGTTAAACTAGTTAATAAAAATAAAATTTAATTCAAATTATAAAACAATAAAAGAATTAGTCCTTAATTTTTTTAAGTAAATTCTATTTATTT----ATTTAAAA------------ATTTACTAATAAGCTAAGACTACAAAAACTATTTCCTTTTTACAACTTTTAATTTTTTTTATTTTATTTCTTTCTTTACATATATATATA--AGTAAGAAATTCAAGAGAATTATTTTACTCAATAATTAAATGATCGAGTTGATACTAAATATTTTCAATACAATCAGTAACTAATTTTATTACTTCTAAATTTTATGAAAACAGATTCTCGTACATTTGGGACTTCCACACTTATTGCTAAAAATATAGGACGTATTACTCAAA
CP25_S__Shetland_Isl_                                                                            GTGTAAGAATAATACGTCGTTTAGGAACTTTACCAGGCTTAACTAATAAAACACCTCAGTTAAAATCTAGTTCCATCAATCAATCAACATCTAATAAAAAAATTTCTCAGTATCGTATTCGTTTAGAAGAAAAGCAAAAATTACGTTTTCATTATGGAATAACAGAACGACAATTATTAAATTATGTACGTATTGCTAGAAAAGCAAAAGGGTCAACAGGTCAAGTTTTATTACAATTACTCGAAATGCGTTTAGATAATGTTATTTTTCGATTAGGTATGGCTCCTACAATTCCCGGAGCAAGACAATTAGTAAACCATAGACATATTCTAGTAAATGATAACATAGTAAATATTCCAAGTTATCGTTGTAAACCTCAAGATTTTATTACTATAAAAGATCGGCAAAAATCTAAAATTATGATTATTAAAAATACAAATTTTTCTCAAAAATCTAAAGTGCCAAATCATTTAACTTTTAATTCTTTAGAAAACAAGGGGTTAGTTAACCAAATCCTAGATCAAGAATCGGTTGGTTTAAAAATAAATGAATTATTAGTTGTAGAATATTATTCTCGTCAAGCTTAACTTGAGCTATTCCGGCTTTTTTATTTAGG-CTATCGTAACATAAACTATAAGCTTATGTCAATAAAAAAAAAATTTC-AATTTTGGGGGTAGAGGGACTTGAACCCTCACGGTCAATAAAGCCAACGGATTTTCTTTTTACTACAATTTAAATTGTTGTTAAAATTAACATGTAAAATTGGACTCTATCTTTATCCTCGCTTGTTAGTTAAAAAAAT------TCAGTTAAAATTTTTTATTTTGATTAGCTCAGAGAATTCAATTAAATAATTATTAAATCTTTTTGCGTTAGGATAGCTTCCATCGAGTCTCTGCACCTATCTTATTTTTAAAAAATAAAATTTGGCTCAGGATCGCTTATACTTTTTTCAACCTAAGTTTCCCTGAATCTGAAAGCTAGCATTTAGTAAGTTTTTCTACTAAAGCTCAAATTACTTAAGTCCGTAGCGNNNNNNNNNNNNNNNNNNATAGGTTCCTCCCTACAACTCAATTAATAATTCTTGCAAGGATGAGGTCTACTCGATAAAGAAATTTTTTCTTTTATAAAAAATTTCTTTAGTATTTAGTTTTGTCTAAAAATAGACAAAGTGATTTTTCTATAACAAAACAGTATCATTGTATATTATTTTTTCTATTTGATGCAACTCAGATTATTTTCTAATAAATTG-TTTTTATTTTTTCAAGCATTGACCTATTAATCTTTCAAATGTTAAACTAGTTAATAAAAATAAAATTTAATTCAAATTATAAAACAATAAAAGAATTAGTCCTTAATTTTTTTAAGTAAATTCTATTTATTTGTTTATTTAAAA------------ATTTACTAATAAGCTAAGACTACAAAAACTATTTCCTTTTTACAACTTTTAATTTTTTTTATTTTATTTCTTTCTTTACATATATATATA--AGTAAGAAATTCAAGAGAATTATTTTACTCAATAATTAAATGATCGAGTTGATACTAAATATTTTCAATACAATCAGTAACTAATTTTATTACTTCTAAATTTTATGAAAACAGATTCTCGTACATTTGGGACTTCCACACTTATTGCTAAAAATATAGGACGTATTACTCAAA
CP8_Mauna_Kea__Hawaii                                                                            NNNNNNNNNNNNNNNNNNNNNNAGGAACTTTACCAGGCTTAACTAATAAAACACCTCAGTTAAAATCTAGTTCCATCAATCAATCAACATCTAATAAAAAAATTTCTCAGTATCGTATTCGTTTAGAAGAAAAGCAAAAATTACGTTTTCATTATGGAATAACAGAACGACAATTATTAAATTATGTACGTATTGCTAGAAAAGCAAAAGGGTCAACAGGTCAAGTTTTATTACAATTACTCGAAATGCGTTTAGATAATGTTATTTTTCGATTAGGTATGGCTCCTACAATTCCCGGAGCAAGACAATTAGTAAACCATAGACATATTCTAGTAAATGATAACATAGTAAATATTCCAAGTTATCGTTGTAAACCTCAAGATTTTATTACTATAAAAGATCGGCAAAAATCTAAAATTATGATTATTAAAAATACAAATTTTTCTCAAAAATCTAAAGTGCCAAATCATTTAACTTTTAATTCTTTAGAAAACAAGGGGTTAGTTAACCAAATCCTAGATCAAGAATCGGTTGGTTTAAAAATAAATGAATTGTTAGTTGTAGAATATTATTCTCGTCAAGCTTAACTTGAGCTATTCCGGCTTTTTTATTTAGG-CTATCGTAACATAAACTATAAGCTTATGTCAATAAAAAAAAAATTTC-AATTTTGGGGGTAGAGGGACTTGAACCCTCACGGTCAATAAAGCCAACGGATTTTCTTTTTACTACAATTTAAATTGTTGTTAAAATTAACATGTAAAATTGGACTCTATCTTTATCCTCGCTTGTTAGTTAAAAAAAT------TCAGTTAAAATTTTTTATTTTGATTAGCTCAGAGAATTCAATTAAATAATTATTAAATCTTTTTGCGTTAGGATAGCTTCCATCGAGTCTCTGCACCTATCTTATTTTTAAAAAATAAAATTTGGCTCAGGATCGCTTATACTTTTTTCAACCTAAGTTTCCCTGAATCTGAAAGCTAGCATTTAGTAAGTTTTTCTACTAAAGCTCAAATTACTTAAGTCCGTAGCGGTCTCCGTTTGTGGTGACATAGGTTCCTCCCTACAACTCAATTAATAATTCTTGCAAGGATGAGGTCTACTCGATAAAGAAATTTTTTCTTTTATAAAAAATTTCTTTAGTATTTAGTTTTGTCTAAAAATAGACAAAGTGATTTTTCTATAACAAAACAATATCATTGTATATTATTTTTTCTATTTGATGCAACTCAGATTATTTTCTAATAAATTG-TTTTTATTTTTTCAAGCATTGACCTATTAATCTTTCAAATGTTAAACTAGTTAATAAAAATAAAATTTAATTCAAATTATAAAACAATAAAAGAATTAGTCCTTAATTTTTTTAAGTAAATTCTATTTATTT----ATTTAAAA------------ATTTACTAATAAGCTAAGACTACAAAAACTATTTCCTTTTTACAACTTTTAATTTTTTTTATTTTATTTCTTTCTTTACATATATATATA--AGTAAGAAATTCAAGAGAATTATTTTACTCAATAATTAAATGATCGAGTTGATACTAAATATTTTCAATACAATCAGTAACTAATTTTATTACTTCTAAATTTTATGAAAACAGATTCTCGTACATTTGGGACTTCCACACTTATTGCTAAAAATATAGGACGTATTACTCAAA
CP11_New_York__USA                                                                               GTGTAAGAATAATACGTCGTTTAGGAACTTTACCAGGCTTAACTAATAAAACACCTCAGTTAAAATCTAGTTCCATCAATCAATCAACATCTAATAAAAAAATTTCTCAGTATCGTATTCGTTTAGAAGAAAAGCAAAAATTACGTTTTCATTATGGAATAACAGAACGACAATTATTAAATTATGTACGTATTGCTAGAAAAGCAAAAGGGTCAACAGGTCAAGTTTTATTACAATTACTCGAAATGCGTTTAGATAATGTTATTTTTCGATTAGGTATGGCTCCTACAATTCCCGGAGCAAGACAATTAGTAAACCATAGACATATTCTAGTAAATGATAACATAGTAAATATTCCAAGTTATCGTTGTAAACCTCAAGATTTTATTACTATAAAAGATCGGCAAAAATCTAAAATTATGATTATTAAAAATACAAATTTTTCTCAAAAATCTAAAGTGCCAAATCATTTAACTTTTAATTCTTTAGAAAACAAGGGGTTAGTTAACCAAATCCTAGATCAAGAATCGGTTGGTTTAAAAATAAATGAATTGTTAGTTGTAGAATATTATTCTCGTCAAGCTTAACTTGAGCTATTCCGGCTTTTTTATTTAGG-CTATCGTAACATAAACTATAAGCTTATGTCAATAAAAAAAAAATTTC-AATTTTGGGGGTAGAGGGACTTGAACCCTCACGGTCAATAAAGCCAACGGATTTTCTTTTTACTACAATTTAAATTGTTGTTAAAATTAACATGTAAAATTGGACTCTATCTTTATCCTCGCTTGTTAGTTAAAAAAAT------TCAGTTAAAATTTTTTATTTTGATTAGCTCAGAGAATTCAATTAAATAATTATTAAATCTTTTTGCGTTAGGATAGCTTCCATCGAGTCTCTGCACCTATCTTATTTTTAAAAAATAAAATTTGGCTCAGGATCGCTTATACTTTTTTCAACCTAAGTTTCCCTGAATCTGAAAGCTAGCATTTAGTAAGTTTTTCTACTAAAGCTCAAATTACTTAAGTCCGTAGCGGTCTCCGTTTGTGGTGACATAGGTTCCTCCCTACAACTCAATTAATAATTCTTGCAAGGATGAGGTCTACTCGATAAAGAAATTTTTTCTTTTATAAAAAATTTCTTTAGTATTTAGTTTTGTCTAAAAATAGACAAAGTGATTTTTCTATAACAAAACAATATCATTGTATATTATTTTTTCTATTTGATGCAACTCAGATTATTTTCTAATAAATTG-TTTTTATTTTTTCAAGCATTGACCTATTAATCTTTCAAATGTTAAACTAGTTAATAAAAATAAAATTTAATTCAAATTATAAAACAATAAAAGAATTAGTCCTTAATTTTTTTAAGTAAATTCTATTTATTT----ATTTAAAA------------ATTTACTAATAAGCTAAGACTACAAAAACTATTTCCTTTTTACAACTTTTAATTTTTTTTATTTTATTTCTTTCTTTACATATATATATA--AGTAAGAAATTCAAGAGAATTATTTTACTCAATAATTAAATGATCGAGTTGATACTAAATATTTTCAATACAATCAGTAACTAATTTTATTACTTCTAAATTTTATGAAAACAGATTCTCGTACATTTGGGACTTCCACACTTATTGCTAAAAATATAGGACGTATTACTCAAA
CP13_Malawi                                                                                      GTGTAAGAATAATACGTCGTTTAGGAACTTTACCAGGCTTAACTAATAAAACACCTCAGTTAAAATCTAGTTCCATCAATCAATCAACATCTAATAAAAAAATTTCTCAGTATCGTATTCGTTTAGAAGAAAAGCAAAAATTACGTTTTCATTATGGAATAACAGAACGACAATTATTAAATTATGTACGTATTGCTAGAAAAGCAAAAGGGTCAACAGGTCAAGTTTTATTACAATTACTCGAAATGCGTTTAGATAATGTTATTTTTCGATTAGGTATGGCTCCTACAATTCCCGGAGCAAGACAATTAGTAAACCATAGACATATTCTAGTAAATGATAACATAGTAAATATTCCAAGTTATCGTTGTAAACCTCAAGATTTTATTACTATAAAAGATCGGCAAAAATCTAAAATTATGATTATTAAAAATACAAATTTTTCTCAAAAATCTAAAGTGCCAAATCATTTAACTTTTAATTCTTTAGAAAACAAGGGGTTAGTTAACCAAATCCTAGATCAAGAATCGGTTGGTTTAAAAATAAATGAATTGTTAGTTGTAGAATATTATTCTCGTCAAGCTTAACTTGAGCTATTCCGGCTTTTTTATTTAGG-CTATCGTAACATAAACTATAAGCTTATGTCAATAAAAAAAAAATTTC-AATTTTGGGGGTAGAGGGACTTGAACCCTCACGGTCAATAAAGCCAACGGATTTTCTTTTTACTACAATTTAAATTGTTGTTAAAATTAACATGTAAAATTGGACTCTATCTTTATCCTCGCTTGTTAGTTAAAAAAAT------TCAGTTAAAATTTTTTATTTTGATTAGCTCAGAGAATTCAATTAAATAATTATTAAATCTTTTTGCGTTAGGATAGCTTCCATCGAGTCTCTGCACCTATCTTATTTTTAAAAAATAAAATTTGGCTCAGGATCGCTTATACTTTTTTCAACCTAAGTTTCCCTGAATCTGAAAGCTAGCATTTAGNAAGTTTTTCTACTAAAGCTCAAATTACTTAAGTCCGTAGCGGTCTCCGTTTGTGGTGACATAGGTTCCTCCCTACAACTCAATTAATAATTCTTGCAAGGATGAGGTCTACTCGATAAAGAAATTTTTTCTTTTATAAAAAATTTCTTTAGTATTTAGTTTTGTCTAAAAATAGACAAAGTGATTTTTCTATAACAAAACAGTATCATTGTATATTATTTTTTCTATTTGATGCAACTCAGATTATTTTCTAATAAATTG-TTTTTATTTTTTCAAGCATTGACCTATTAATCTTTCAAATGTTAAACTAGTTAATAAAAATAAAATTTAATTCAAATTATAAAACAATAAAAGAATTAGTCCTTAATTTTTTTAAGTAAATTCTATTTATTT----ATTTAAAA------------ATTTACTAATAAGCTAAGACTACAAAAACTATTTCCTTTTTACAACTTTTAATTTTTTTTATTTTATTTCTTTCTTTACATATATATATA--AGTAAGAAATTCAAGAGAATTATTTTACTCAATAATTAAATGATCGAGTTGATACTAAATATTTTCAATACAATCAGTAACTAATTTTATTACTTCTAAATTTTATGAAAACAGATTCTCGTACATTTGGGACTTCCACACTTATTGCTAAAAATATAGGACGTATTACTCAAA
CP5_Australia                                                                                    GTGTAAGAATAATACGTCGTTTAGGAACTTTACCAGGCTTAACTAATAAAACACCTCAGTTAAAATCTAGTTCCATCAATCAATCAACATCTAATAAAAAAATTTCTCAGTATCGTATTCGTTTAGAAGAAAAGCAAAAATTACGTTTTCATTATGGAATAACAGAACGACAATTATTAAATTATGTACGTATTGCTAGAAAAGCAAAAGGGTCAACAGGTCAAGTTTTATTACAATTACTCGAAATGCGTTTAGATAATGTTATTTTTCGATTAGGTATGGCTCCTACAATTCCCGGAGCAAGACAATTAGTAAACCATAGACATATTCTAGTAAATGATAACATAGTAAATATTCCAAGTTATCGTTGTAAACCTCAAGATTTTATTACTATAAAAGATCGGCAAAAATCTAAAATTATGATTATTAAAAATACAAGTTTTTCTCAAAAATCTAAAGTGCCAAATCATTTAACTTTTAATTCTTTAGAAAACAAGGGGTTAGTTAACCAAATCCTAGATCAAGAATCGGTTGGTTTAAAAATAAATGAATTGTTAGTTGTAGAATATTATTCTCGTCAAGCTTAACTTGAGCTATTCCGGCTTTTTTATTTAGG-CTATCGTAACATAAACTATAAGCTTATGTCAATAAAAAAAAAATTTC-AATTTTGGGGGTAGAGGGACTTGAACCCTCACGGTCAATAAAGCCAACGGATTTTCTTTTTACTACAATTTAAATTGTTGTTAAAATTAACATGTAAAATTGGACTCTATCTTTATCCTCGCTTGTTAGTTAAAAAAAT------TCAGTTAAAATTTTTTATTTTGATTAGCTCAGAGAATTCAATTAAATAATTATTAAATCTTTTTGCGTTAGGATAGCTTCCATCGAGTCTCTGCACCTATCTTATTTTTAAAAAATAAAATTTGGCTCAGGATCGCTTATACTTTTTTCAACCTAAGTTTCCCTGAATCTGAAAGCTAGCATTTAGTAAGTTTTTCTACTAAAGCTCAAATTACTTAAGTCCGTAGCGGTCTCCGTTTGTGGTGACATAGGTTCCTCCCTACAACTCAATTAATAATTCTTGCAAGGATGAGGTCTACTCGATAAAGAAATTTTTTCTTTTATAAAAAATTTCTTTAGTATTTAGTTTTGTCTAAAAATAGACAAAGTGATTTTTCTATAACAAAACAGTATCATTGTATATTATTTTTTCTATTTGATGCAACTCAGATTATTTTCTAATAAATTG-TTTTTATTTTTTCAAGCATTGACCTATTAATCTTTCAAATGTTAAACTAGTTAATAAAAATAAAATTTAATTCAAATTATAAAACAATAAAAGAATTAGTCCTTAATTTTTTTAAGTAAATTCTATTTATTT----ATTTAAAA------------ATTTACTAATAAGCTAAGACTACAAAAACTATTTCCTTTTTACAACTTTTAATTTTTTTTATTTTATTTCTTTCTTTACATATATATATA--AGTAAGAAATTCAAGAGAATTATTTTACTCAATAATTAAATGATCGAGTTGATACTAAATATTTTCAATACAATCAGTAACTAATTTTATTACTTCTAAATTTTATGAAAACAGATTCTCGTACATTTGGGACTTCCACACTTATTGCTAAAAATATAGGACGTATTACTCAAA
CP44_Heard_Isl_                                                                                  GTGTAAGAATAATACGTCGTTTAGGAACTTTACCAGGCTTAACTAATAAAACACCTCAGTTAAAATCTAGTTCCATCAATCAATCAACATCTAATAAAAAAATTTCTCAGTATCGTATTCGTTTAGAAGAAAAGCAAAAATTACGTTTTCATTATGGAATAACAGAACGACAATTATTAAATTATGTACGTATTGCTAGAAAAGCAAAAGGGTCAACAGGTCAAGTTTTATTACAATTACTCGAAATGCGTTTAGATAATGTTATTTTTCGATTAGGTATGGCTCCTACAATTCCCGGAGCAAGACAATTAGTAAACCATAGACATATTCTAGTAAATGATAACATAGTAAATATTCCAAGTTATCGTTGTAAACCTCAAGATTTTATTACTATAAAAGATCGGCAAAAATCTAAAATTATGATTATTAAAAATACAAGTTTTTCTCAAAAATCTAAAGTGCCAAATCATTTAACTTTTAATTCTTTAGAAAACAAGGGGTTAGTTAACCAAATCCTAGATCAAGAATCGGTTGGTTTAAAAATAAATGAATTGTTAGTTGTAGAATATTATTCTCGTCAAGCTTAACTTGAGCTATTCCGGCTTTTTTATTTAGG-CTATCGTAACATAAACTATAAGCTTATGTCAATAAAAAAAAAATTTC-AATTTTGGGGGTAGAGGGACTTGAACCCTCACGGTCAATAAAGCCAACGGATTTTCTTTTTACTACAATTTAAATTGTTGTTAAAATTAACATGTAAAATTGGACTCTATCTTTATCCTCGCTTGTTAGTTAAAAAAAT------TCAGTTAAAATTTTTTATTTTGATTAGCTCAGAGAATTCAATTAAATAATTATTAAATCTTTTTGCGTTAGGATAGCTTCCATCGAGTCTCTGCACCTATCTTATTTTTAAAAAATAAAATTTGGCTCAGGATCGCTTATACTTTTTTCAACCTAAGTTTCCCTGAATCTGAAAGCTAGCATTTAGTAAGTTTTTCTACTAAAGCTCAAATTACTTAAGTCCGTAGCGGTCTCCGTTTGTGGTGACATAGGTTCCTCCCTACAACTCAATTAATAATTCTTGCAAGGATGAGGTCTACTCGATAAAGAAATTTTTTCTTTTATAAAAAATTTCTTTAGTATTTAGTTTTGTCTAAAAATAGACAAAGTGATTTTTCTATAACAAAACAGTATCATTGTATATTATTTTTTCTATTTGATGCAACTCAGATTATTTTCTAATAAATTG-TTTTTATTTTTTCAAGCATTGACCTATTAATCTTTCAAATGTTAAACTAGTTAATAAAAATAAAATTTAATTCAAATTATAAAACAATAAAAGAATTAGTCCTTAATTTTTTTAAGTAAATTCTATTTATTT----ATTTAAAA------------ATTTACTAATAAGCTAAGACTACAAAAACTATTTCCTTTTTACAACTTTTAATTTTTTTTATTTTATTTCTTTCTTTACATATATATATA--AGTAAGAAATTCAAGAGAATTATTTTACTCAATAATTAAATGATCGAGTTGATACTAAATATTTTCAATACAATCAGTAACTAATTTTATTACTTCTAAATTTTATGAAAACAGATTCTCGTACATTTGGGACTTCCACACTTATTGCTAAAAATNNNNNNNNNNNNNNNNNNN
CP21_Maud_Land__Antarctica                                                                       GTGTAAGAATAATACGTCGNTTAGGAACTTTACCAGGCTTAACTAATAAAACACCTCAGTTAAAATCTAGTTCCATCAATCAATCAACATCTAATAAAAAAATTTCTCAGTATCGTATTCGTTTAGAAGAAAAGCAAAAATTACGTTTTCATTATGGAATAACAGAACGACAATTATTAAAGTATGTACGTATTGCTAGAAAAGCAAAAGGGTCAACAGGTCAAGTTTTATTACAATTACTCGAAATGCGTTTAGATAATGTTATTTTTCGATTAGGTATGGCTCCTACAATTCCCGGAGCAAGACAATTAGTAAACCATAGACATATTCTAGTAAATGATAACATAGTAAATATTCCAAGTTATCGTTGTAAACCTCAAGATTTTATTACTATAAAAGATCGGCAAAAATCTAAAATTATGATTATTAAAAATACAAGTTTTTCTCAAAAATCTAAAGTGCCAAATCATTTAACTTTTAATTCTTTAGAAAACAAGGGGTTAGTTAACCAAATCCTAGATCAAGAATCGGTTGGTTTAAAAATAAATGAATTGTTAGTTGTAGAATATTATTCTCGTCAAGCTTAACTTGAGCTATTCCGGCTTTTTTATTTAGG-CTATCGTAACATAAACTATAAGCTTATGTCAATAAAAAAAAAATTTC-AATTTTGGGGGTAGAGGGACTTGAACCCTCACGGTCAATAAAGCCAACGGATTTTCTTTTTACTACAATTTAAATTGTTGTTAAAATTAACATGTAAAATTGGACTCTATCTTTATCCTCGCTTGTTAGTTAAAAAAAT------TCAGTTAAAATTTTTTATTTTGATTAGCTCAGAGAATTCAATTAAATAATTATTAAATCTTTTTGCGTTAGGATAGCTTCCATCGAGTCTCTGCACCTATCTTATTTTTAAAAAATAAAATTTGGCTCAGGATCGCTTATACTTTTTTCAACCTAAGTTTCCCTGAATCTGAAAGCTAGCATTTAGTAAGTTTTTCTACTAAAGCTCAAATTACTTAAGTCCGTAGCGGTCTCCGTTTGTGGTGACATAGGTTCCTCCCTACAACTCAATTAATAATTCTTGCAAGGATGAGGTCTACTCGATAAAGAAATTTTTTCTTTTATAAAAAATTTCTTTAGTATTTAGTTTTGTCTAAAAATAGACAAAGTGATTTTTCTATAACAAAACAGTATCATTGTATATTATTTTTTCTATTTGATGCAACTCAGATTATTTTCTAATAAATTG-TTTTTATTTTTTCAAGCATTGACCTATTAATCTTTCAAATGTTAAACTAGTTAATAAAAATAAAATTTAATTCAAATTATAAAACAATAAAAGAATTAGTCCTTAATTTTTTTAAGTAAATTCTATTTATTT----ATTTAAAA------------ATTTACTAATAAGCTAAGACTACAAAAACTATTTCCTTTTTACAACTTTTAATTTTTTTTATTTTATTTCTTTCTTTACATATATATATA--AGTAAGAAATTCAAGAGAATTATTTTACTCAATAATTAAATGATCGAGTTGATACTAAATATTTTCAATACAATCAGTAACTAATTTTATTACTTCTAAATTTTATGAAAACAGATTCTCGTACATTTGGGACTTCCACACTTATTGCTAAAAATATAGGNNNNNNNNNNNNNN
CP39_Heard_Isl_                                                                                  GTGTAAGAATAATACGTCGTTTAGGNACTTTACCAGGCTTAACTAATAAAACACCTCAGTTAAAATCTAGTTCCATCAATCAATCAACATCTAATAAAAAAATTTCTCAGTATCGTATTCGTTTAGAAGAAAAGCAAAAATTACGTTTTCATTATGGAATAACAGAACGACAATTATTAAAGTATGTACGTATTGCTAGAAAAGCAAAAGGGTCAACAGGTCAAGTTTTATTACAATTACTCGAAATGCGTTTAGATAATGTTATTTTTCGATTAGGTATGGCTCCTACAATTCCCGGAGCAAGACAATTAGTAAACCATAGACATATTCTAGTAAATGATAACATAGTAAATATTCCAAGTTATCGTTGTAAACCTCAAGATTTTATTACTATAAAAGATCGGCAAAAATCTAAAATTATGATTATTAAAAATACAAGTTTTTCTCAAAAATCTAAAGTGCCAAATCATTTAACTTTTAATTCTTTAGAAAACAAGGGGTTAGTTAACCAAATCCTAGATCAAGAATCGGTTGGTTTAAAAATAAATGAATTGTTAGTTGTAGAATATTATTCTCGTCAAGCTTAACTTGAGCTATTCCGGCTTTTTTATTTAGG-CTATCGTAACATAAACTATAAGCTTATGTCAATAAAAAAAAAATTTC-AATTTTGGGGGTAGAGGGACTTGAACCCTCACGGTCAATAAAGCCAACGGATTTTCTTTTTACTACAATTTAAATTGTTGTTAAAATTAACATGTAAAATTGGACTCTATCTTTATCCTCGCTTGTTAGTTAAAAAAAT------TCAGTTAAAATTTTTTATTTTGATTAGCTCAGAGAATTCAATTAAATAATTATTAAATCTTTTTGCGTTAGGATAGCTTCCATCGAGTCTCTGCACCTATCTTATTTTTAAAAAATAAAATTTGGCTCAGGATCGCTTATACTTTTTTCAACCTAAGTTTCCCTGAATCTGAAAGCTAGCATTTAGTAAGTTTTTCTACTAAAGCTCAAATTACTTAAGTCCGTAGCGGTCTCCGTTTGTGGTGACATAGGTTCCTCCCTACAACTCAATTAATAATTCTTGCAAGGATGAGGTCTACTCGATAAAGAAATTTTTTCTTTTATAAAAAATTTCTTTAGTATTTAGTTTTGTCTAAAAATAGACAAAGTGATTTTTCTATAACAAAACAGTATCATTGTATATTATTTTTTCTATTTGATGCAACTCAGATTATTTTCTAATAAATTG-TTTTTATTTTTTCAAGCATTGACCTATTAATCTTTCAAATGTTAAACTAGTTAATAAAAATAAAATTTAATTCAAATTATAAAACAATAAAAGAATTAGTCCTTAATTTTTTTAAGTAAATTCTATTTATTT----ATTTAAAA------------ATTTACTAATAAGCTAAGACTACAAAAACTATTTCCTTTTTACAACTTTTAATTTTTTTTATTTTATTTCTTTCTTTACATATATATATA--AGTAAGAAATTCAAGAGAATTATTTTACTCAATAATTAAATGATCGAGTTGATACTAAATATTTTCAATACAATCAGTAACTAATTTTATTACTTCTAAATTTTATGAAAACAGATTCTCGTACATTTGGGACTTCCACACTTATTGCTAAAAATATANNNNNNNNNNNNNNNN
CP32_Ant_Peninsula                                                                               GTGTAAGAATAATACGTCGTTTAGGAACTTTACCAGGCTTAACTAATAAAACACCTCAGTTAAAATCTAGTTCCATCAATCAATCAACATCTAATAAAAAAATTTCTCAGTATCGTATTCGTTTAGAAGAAAAGCAAAAATTACGTTTTCATTATGGAATAACAGAACGACAATTATTAAATTATGTACGTATTGCTAGAAAAGCAAAAGGGTCAACAGGTCAAGTTTTATTACAATTACTCGAAATGCGTTTAGATAATGTTATTTTTCGATTAGGTATGGCTCCTACAATTCCCGGAGCAAGACAATTAGTAAACCATAGACATATTCTAGTAAATGATAACATAGTAAATATTCCAAGTTATCGTTGTAAACCTCAAGATTTTATTACTATAAAAGATCGGCAAAAATCTAAAATTATGATTATTAAAAATACAAATTTTTCTCAAAAATCTAAAGTGCCAAATCATTTAACTTTTAATTCTTTAGAAAACAAGGGGTTAGTTAACCAAATCCTAGATCAAGAATCGGTTGGTTTAAAAATAAATGAATTATTAGTTGTAGAATATTATTCTCGTCAAGCTTAACTTGAGCTATTCCGGCTTTTTTATTTAGG-CTATCGTAACATAAACTATAAGCTTATGTCAATAAAAAAAAAATTTC-AATTTTGGGGGTAGAGGGACTTGAACCCTCACGGTCAATAAAGCCAACGGATTTTCTTTTTACTACAATTTAAATTGTTGTTAAAATTAACATGTAAAATTGGACTCTATCTTTATCCTCGCTTGTTAGTTAAAAAAAT------TCAGTTAAAATTTTTTATTTTGATTAGCTCAGAGAATTCAATTAAATAATTATTAAATCTTTTTGCGTTAGGATAGCTTCCATCGAGTCTCTGCACCTATCTTATTTTTAAAAAATAAAATTTGGCTCAGGATCGCTTATACTTTTTTCAACCTAAGTTTCCCTGAATCTGAAAGCTAGCATTTAGTAAGTTTTTCTACTAAAGCTCAAATTACTTAAGTCCGTAGCGGTCTCCGTTTGTGGTGACATAGGTTCCTCCCTACAACTCAATTAATAATTCTTGCAAGGATGAGGTCTACTCGATAAAGAAATTTTTTCTTTTATAAAAAATTTCTTTAGTATTTAGTTTTGTCTAAAAATAGACAAAGTGATTTTTCTATAACAAAACAGTATCATTGTATATTATTTTTTCTATTTGATGCAACTCAGATTATTTTCTAATAAATTG-TTTTTATTTTTTCAAGCATTGACCTATTAATCTTTCAAATGTTAAACTAGTTAATAAAAATAAAATTTAATTCAAATTATAAAACAATAAAAGAATTAGTCCTTAATTTTTTTAAGTAAATTCTATTTATTTGTTTATTTAAAA------------ATTTACTAATAAGCTAAGACTACAAAAACTATTTCCTTTTTACAACTTTTAATTTTTTTTATTTTATTTCTTTCTTTACATATATATATA--AGTAAGAAATTCAAGAGAATTATTTTACTCAATAATTAAATGATCGAGTTGATACTAAATATTTTCAATACAATCAGTAACTAATTTTATTACTTCTAAATTTTATGAAAACAGATTCTCGTACATTTGGGACTTCCACACTTATTGCTAAAAATATAGGANNNNNNNNNNNNN
CP28_Ant__Peninsula                                                                              GTGTAAGAATAATACGTCGTTTAGGAACTTTACCAGGCTTAACTAATAAAACACCTCAGTTAAAATCTAGTTCCATCAATCAATCAACATCTAATAAAAAAATTTCTCAGTATCGTATTCGTTTAGAAGAAAAGCAAAAATTACGTTTTCATTATGGAATAACAGAACGACAATTATTAAATTATGTACGTATTGCTAGAAAAGCAAAAGGGTCAACAGGTCAAGTTTTATTACAATTACTCGAAATGCGTTTAGATAATGTTATTTTTCGATTAGGTATGGCTCCTACAATTCCCGGAGCAAGACAATTAGTAAACCATAGACATATTCTAGTAAATGATAACATAGTAAATATTCCAAGTTATCGTTGTAAACCTCAAGATTTTATTACTATAAAAGATCGGCAAAAATCTAAAATTATGATTATTAAAAATACAAATTTTTCTCAAAAATCTAAAGTGCCAAATCATTTAACTTTTAATTCTTTAGAAAACAAGGGGTTAGTTAACCAAATCCTAGATCAAGAATCGGTTGGTTTAAAAATAAATGAATTATTAGTTGTAGAATATTATTCTCGTCAAGCTTAACTTGAGCTATTCCGGCTTTTTTATTTAGG-CTATCGTAACATAAACTATAAGCTTATGTCAATAAAAAAAAAATTTC-AATTTTGGGGGTAGAGGGACTTGAACCCTCACGGTCAATAAAGCCAACGGATTTTCTTTTTACTACAATTTAAATTGTTGTTAAAATTAACATGTAAAATTGGACTCTATCTTTATCCTCGCTTGTTAGTTAAAAAAAT------TCAGTTAAAATTTTTTATTTTGATTAGCTCAGAGAATTCAATTAAATAATTATTAAATCTTTTTGCGTTAGGATAGCTTCCATCGAGTCTCTGCACCTATCTTATTTTTAAAAAATAAAATTTGGCTCAGGATCGCTTATACTTTTTTCAACCTAAGTTTCCCTGAATCTGAAAGCTAGCATTTAGTAAGTTTTTCTACTAAAGCTCAAATTACTTAAGTCCGTAGCGGTCTCCGTTTGTGGTGACATAGGTTCCTCCCTACAACTCAATTAATAATTCTTGCAAGGATGAGGTCTACTCGATAAAGAAATTTTTTCTTTTATAAAAAATTTCTTTAGTATTTAGTTTTGTCTAAAAATAGACAAAGTGATTTTTCTATAACAAAACAGTATCATTGTATATTATTTTTTCTATTTGATGCAACTCAGATTATTTTCTAATAAATTG-TTTTTATTTTTTCAAGCATTGACCTATTAATCTTTCAAATGTTAAACTAGTTAATAAAAATAAAATTTAATTCAAATTATAAAACAATAAAAGAATTAGTCCTTAATTTTTTTAAGTAAATTCTATTTATTTGTTTATTTAAAA------------ATTTACTAATAAGCTAAGACTACAAAAACTATTTCCTTTTTACAACTTTTAATTTTTTTTATTTTATTTCTTTCTTTACATATATATATA--AGTAAGAAATTCAAGAGAATTATTTTACTCAATAATTAAATGATCGAGTTGATACTAAATATTTTCAATACAATCAGTAACTAATTTTATTACTTCTAAATTTTATGAAAACAGATTCTCGTACATTTGGGACTTCCACACTTATTGCTAAAAATATAGNNNNNNNNNNNNNNN
CP30_S__Sandwich_Isl_                                                                            GTGTAAGAATAATACGTCGTTTAGGAACTTTACCAGGCTTAACTAATAAAACACCTCAGTTAAAATCTAGTTCCATCAATCAATCAACATCTAATAAAAAAATTTCTCAGTATCGTATTCGTTTAGAAGAAAAGCAAAAATTACGTTTTCATTATGGAATAACAGAACGACAATTATTAAATTATGTACGTATTGCTAGAAAAGCAAAAGGGTCAACAGGTCAAGTTTTATTACAATTACTCGAAATGCGTTTAGATAATGTTATTTTTCGATTAGGTATGGCTCCTACAATTCCCGGAGCAAGACAATTAGTAAACCATAGACATATTCTAGTAAATGATAACATAGTAAATATTCCAAGTTATCGTTGTAAACCTCAAGATTTTATTACTATAAAAGATCGGCAAAAATCTAAAATTATGATTATTAAAAATACAAATTTTTCTCAAAAATCTAAAGTGCCAAATCATTTAACTTTTAATTCTTTAGAAAACAAGGGGTTAGTTAACCAAATCCTAGATCAAGAATCGGTTGGTTTAAAAATAAATGAATTATTAGTTGTAGAATATTATTCTCGTCAAGCTTAACTTGAGCTATTCCGGCTTTTTTATTTAGG-CTATCGTAACATAAACTATAAGCTTATGTCAATAAAAAAAAAATTTC-AATTTTGGGGGTAGAGGGACTTGAACCCTCACGGTCAATAAAGCCAACGGATTTTCTTTTTACTACAATTTAAATTGTTGTTAAAATTAACATGTAAAATTGGACTCTATCTTTATCCTCGCTTGTTAGTTAAAAAAAT------TCAGTTAAAATTTTTTATTTTGATTAGCTCAGAGAATTCAATTAAATAATTATTAAATCTTTTTGCGTTAGGATAGCTTCCATCGAGTCTCTGCACCTATCTTATTTTTAAAAAATAAAATTTGGCTCAGGATCGCTTATACTTTTTTCAACCTAAGTTTCCCTGAATCTGAAAGCTAGCATTTAGTAAGTTTTTCTACTAAAGCTCAAATTACTTAAGTCCGTAGCGGTCTCCGTTTGTGGTGACATAGGTTCCTCCCTACAACTCAATTAATAATTCTTGCAAGGATGAGGTCTACTCGATAAAGAAATTTTTTCTTTTATAAAAAATTTCTTTAGTATTTAGTTTTGTCTAAAAATAGACAAAGTGATTTTTCTATAACAAAACAGTATCATTGTATATTATTTTTTCTATTTGATGCAACTCAGATTATTTTCTAATAAATTG-TTTTTATTTTTTCAAGCATTGACCTATTAATCTTTCAAATGTTAAACTAGTTAATAAAAATAAAATTTAATTCAAATTATAAAACAATAAAAGAATTAGTCCTTAATTTTTTTAAGTAAATTCTATTTATTTGTTTATTTAAAA------------ATTTACTAATAAGCTAAGACTACAAAAACTATTTCCTTTTTACAACTTTTAATTTTTTTTATTTTATTTCTTTCTTTACATATATATATA--AGTAAGAAATTCAAGAGAATTATTTTACTCAATAATTAAATGATCGAGTTGATACTAAATATTTTCAATACAATCAGTAACTAATTTTATTACTTCTAAATTTTATGAAAACAGATTCTCGTACATTTGGGACTTCCACACTTATTGCTAANNNNNNNNNNNNNNNNNNNNNNN
CP34_Pr__Elisabeth_Land__Antarctica                                                              GTGTAAGAATAATACGTCGTTTAGGAACTTTACCAGGCTTAACTAATAAAACACCTCAGTTAAAATCTAGTTCCATCAATCAATCAACATCTAATAAAAAAATTTCTCAGTATCGTATTCGTTTAGAAGAAAAGCAAAAATTACGTTTTCATTATGGAATAACAGAACGACAATTATTAAATTATGTACGTATTGCTAGAAAAGCAAAAGGGTCAACAGGTCAAGTTTTATTACAATTACTCGAAATGCGTTTAGATAATGTTATTTTTCGATTAGGTATGGCTCCTACAATTCCCGGAGCAAGACAATTAGTAAACCATAGACATATTCTAGTAAATGATAACATAGTAAATATTCCAAGTTATCGTTGTAAACCTCAAGATTTTATTACTATAAAAGATCGGCAAAAATCTAAAATTATGATTATTAAAAATACAAATTTTTCTCAAAAATCTAAAGTGCCAAATCATTTAACTTTTAATTCTTTAGAAAACAAGGGGTTAGTTAACCAAATCCTAGATCAAGAATCGGTTGGTTTAAAAATAAATGAATTATTAGTTGTAGAATATTATTCTCGTCAAGCTTAACTTGAGCTATTCCGGCTTTTTTATTTAGG-CTATCGTAACATAAACTATAAGCTTATGTCAATAAAAAAAAAATTTC-AATTTTGGGGGTAGAGGGACTTGAACCCTCACGGTCAATAAAGCCAACGGATTTTCTTTTTACTACAATTTAAATTGTTGTTAAAATTAACATGTAAAATTGGACTCTATCTTTATCCTCGCTTGTTAGTTAAAAAAAT------TCAGTTAAAATTTTTTATTTTGATTAGCTCAGAGAATTCAATTAAATAATTATTAAATCTTTTTGCGTTAGGATAGCTTCCATCGAGTCTCTGCACCTATCTTATTTTTAAAAAATAAAATTTGGCTCAGGATCGCTTATACTTTTTTCAACCTAAGTTTCCCTGAATCTGAAAGCTAGCATTTAGTAAGTTTTTCTACTAAAGCTCAAATTACTTAAGTCCGTAGCGGTCTCCGTTTGTGGTGACATAGGTTCCTCCCTACAACTCAATTAATAATTCTTGCAAGGATGAGGTCTACTCGATAAAGAAATTTTTTCTTTTATAAAAAATTTCTTTAGTATTTAGTTTTGTCTAAAAATAGACAAAGTGATTTTTCTATAACAAAACAGTATCATTGTATATTATTTTTTCTATTTGATGCAACTCAGATTATTTTCTAATAAATTG-TTTTTATTTTTTCAAGCATTGACCTATTAATCTTTCAAATGTTAAACTAGTTAATAAAAATAAAATTTAATTCAAATTATAAAACAATAAAAGAATTAGTCCTTAATTTTTTTAAGTAAATTCTATTTATTTGTTTATTTAAAA------------ATTTACTAATAAGCTAAGACTACAAAAACTATTTCCTTTTTACAACTTTTAATTTTTTTTATTTTATTTCTTTCTTTACATATATATATA--AGTAAGAAATTCAAGAGAATTATTTTACTCAATAATTAAATGATCGAGTTGATACTAAATATTTTCAATACAATCAGTAACTAATTTTATTACTTCTAAATTTTATGAAAACAGATTCTCGTACATTTGGGACTTCCACACTTATTGCTAAAAATATAGNNNNNNNNNNNNNNN
;
end;

BEGIN TRAITS;
[The traits block is specific to PopART. The numbers in the matrix are number of
samples associated with each trait. The order of the columns must match the 
order of TraitLabels. Separator can be comma, space, or tab.]
  Dimensions NTRAITS=5;
  Format labels=yes missing=? separator=Comma;
  [Optional: if you include TraitLatitude and TraitLongitude they will be used to place trait groups on the map]
  TraitLabels Holarctic Holantarctic Paleotropic Neotropic SouthAfrican;
  Matrix  
AAS_03988_Ant__Peninsula                       0,1,0,0,0
AAS_07625_Ant__Peninsula                       0,1,0,0,0
BR_12045376_Papoua_New_Guinea                  0,0,1,0,0
BR_32032632_Costa_Rica                         0,0,0,1,0
BR_27280945_Bolivia                            0,0,0,1,0
AAS_725_Argentina                              0,1,0,0,0
AAS_4545909_Wilkes_sector__Antarctica          0,1,0,0,0
AAS_03708_Ant__Peninsula                       0,1,0,0,0
AAS_04324_Ant__Peninsula                       0,1,0,0,0
AAS_04120_Ant__Peninsula                       0,1,0,0,0
AAS_09644A_Ross_sector__Antarctica             0,1,0,0,0
AAS_00165_S__Orkney_Isl_                       0,1,0,0,0
Biersma_18_Chile                               0,1,0,0,0
BR_01907765_Idaho__USA                         1,0,0,0,0
BR_02155925_Switzerland                        1,0,0,0,0
BR_02316781_Switzerland                        1,0,0,0,0
BR_02873422_UK                                 1,0,0,0,0
BR_08930464_Poland                             1,0,0,0,0
BR_12018401_Russia                             1,0,0,0,0
BR_13051247_Svalbard                           1,0,0,0,0
BR_13622234_France                             1,0,0,0,0
BR_30658767_Japan                              1,0,0,0,0
BR_31255218_Hawaii                             0,0,1,0,0
BR_31460231_Ecuador                            0,0,0,1,0
BR_36261428_Vermont__USA                       1,0,0,0,0
BR_27271447_Hawaii                             0,0,1,0,0
BR_27272356_Quebec__Canada                     1,0,0,0,0
BR_27272962_Greece                             1,0,0,0,0
BR_27270639_Colorado__USA                      1,0,0,0,0
BM_BM000977576_Montana__USA                    1,0,0,0,0
BM_21661_Alaska__USA                           1,0,0,0,0
BM_A1003_Alaska__USA                           1,0,0,0,0
BM_33207_Chile                                 0,1,0,0,0
BM_R08277a_Reunion_Isl_                        0,0,1,0,0
BM_1228_Japan                                  1,0,0,0,0
CP25_S__Shetland_Isl_                          0,1,0,0,0
CP8_Mauna_Kea__Hawaii                          0,0,1,0,0
CP11_New_York__USA                             1,0,0,0,0
CP13_Malawi                                    0,0,1,0,0
CP5_Australia                                  0,1,0,0,0
CP44_Heard_Isl_                                0,1,0,0,0
CP21_Maud_Land__Antarctica                     0,1,0,0,0
CP39_Heard_Isl_                                0,1,0,0,0
CP32_Ant_Peninsula                             0,1,0,0,0
CP28_Ant__Peninsula                            0,1,0,0,0
CP30_S__Sandwich_Isl_                          0,1,0,0,0
CP34_Pr__Elisabeth_Land__Antarctica            0,1,0,0,0
;
end;
