# Supplementary material for: Latitudinal Biogeographic Structuring in the Globally Distributed Moss Ceratodon purpureus
Source: Front Plant Sci. 2020 Aug 28;11:502359. doi: 10.3389/fpls.2020.502359 (PMC7484499; doi:10.3389/fpls.2020.502359)
Supplement: Supplementary file 1 [file DataSheet_1.zip › supplementary_materials_matrixes/POPART_files/Fig3A_ITS_gblocks.nex]

#NEXUS
begin taxa;
	dimensions ntax=56;
	taxlabels
	CP8_Mauna_Kea__Hawaii_A
	CP8_Mauna_Kea__Hawaii_B
	CP5_Australia_A
	CP5_Australia_B
	BR_10334136_France
	BR_01907765_Idaho__USA
	B20_Wilkes_sector__Antarctica
	AAS_09876A_Victoria_Land__Antarctica
	219_Wilkes_sector__Antarctica
	AY156589_Macquarie_Isl
	AAS_04324_Ant__Peninsula
	CP28_Ant__Peninsula
	BR_33783581_Switzerland
	BR_02316781_Switzerland
	AAS_00070A_S__Shetland_Isl_
	CP34_Pr__Elisabeth_Land__Antarctica
	AAS_03708_Ant__Peninsula
	CP23_S__Shetland_Isl_
	BR_27272962_Greece
	BM_R08277a_Reunion_Isl_
	BR_12045376_Papoua_New_Guinea
	BM_A1003_Alaska__USA
	BR_02155925_Switzerland
	CP44_Heard_Isl_
	CP11_New_York__USA
	BR_13051247_Svalbard
	BR_31381116_Spain
	BR_30659878_Italy
	BR_11900583_Siberia__Russia
	BR_01997691_Poland
	BM_21661_Alaska__USA
	BR_36261428_Vermont__USA
	BR_27271447_Hawaii
	BR_01997893_Cuacasus__Russia
	BM_14349_British_Colombia__Canada
	AY156588_Heard_Isl
	BR_27272356_Quebec__Canada
	CP30_S__Sandwich_Isl_
	AAS_06209B_Wilkes_sector__Antarctica
	AAS_06213A_Wilkes_sector__Antarctica
	AAS_00165_S__Orkney_Isl_
	CP21_Maud_Land__Antarctica
	AY156587_Australia
	BM_31149_Chile
	WPD5_Wilkes_sector__Antarctica
	AY156586_Australia
	Biersma_1_Chile
	Biersma_21_Chile
	AAS_09644A_Ross_sector__Antarctica
	AY156591_Victoria_Land__Antarctica
	AY613336_Victoria_Land__Antarctica
	AY156590_Victoria_Land__Antarctica
	Biersma_4_Chile
	CP24_S__Orkney_Isl_
	AAS_03988_Ant__Peninsula
	Biersma_18_Chile
;
end;
begin characters;
	dimensions nchar=514;
	format datatype=dna missing=? gap=-;
	matrix
	CP8_Mauna_Kea__Hawaii_A	AAGGATCATTGCACACACAAAGTTGCAGCACCCTTTGCGAATCAAAACAACCGTCCACAAGGGGGAACCCAAGTCCCTCCCTCCCAACCGATTGCGCAATGCATCAACACTTTCAATAAGTTGTAATAAAAAAAACAACTCTCAGCAACGGATATCTTGGCTCTTGCAACGATGAAGAACGCAGCGAAATGCGATACGTAGTGTGAATTGCAGAATTCCGCGAATCATCGAGTCTTTGAACGCAAGTTGCGCCCGAGGCTTGACCAAGGGCATCCCTGTCAGAGCGTCACCGCGACACCCACCAACCCACTCCAAGTGAGTGAAACTGCCATCCGAATGGGGCCACCCGGGACTGAAACAGATTGGGTTGGCTGAAATGGAGGGAATTTGGCCGCCGTG…
	CP8_Mauna_Kea__Hawaii_B	AAGGATCATTGCACACACAAAGTTGCAGCACCCTTTGCGAACCCCAACAACCGTCCCCAAGGGGGAACCCAAGTCCCTCCCTCCCAACCGATTGCGCAATGCATCAACACTTTCAATAAGTTGTAATAAAAAAAACAACTCTCAGCAACGGATATCTTGGCTCTTGCAACGATGAAGAACGCAGCGAAATGCGATACGTAGTGTGAATTGCAGAATTCCGCGAATCATCGAGTCTTTGAACGCAAGTTGCGCCCGAGGCTTGACCAAGGGCATCCCTGTCAGAGCGTCACCGCGACACCCACCAACCCACTCCAAGTGAGTGAAACTGCCATCCGAATGGGGCCACCCGGGACTGAAACAGATTGGGTTGGCTGAAATGGAGGGAATTTGGCCGCCGTG…
	CP5_Australia_A	AAGGATCATTGCACACACAAAGTTGCAGCACCCTTTGCGAATCAAAACAACCGTCCCCAAGGGGGAACCCAAGTCCCTCCCTCCCAACCGATTGCGCAATGCATCAACACTTTCAATAAGTTGTAATAAAAAAAACAACTCTCAGCAACGGATATCTTGGCTCTTGCAACGATGAAGAACGCAGCGAAATGCGATACGTAGTGTGAATTGCAGAATTCCGCGAATCATCGAGTCTTTGAACGCAAGTTGCGCCCGAGGCTTGACCAAGGGCATCCCTGTCAGAGCGTCACCGCGACACCCACCAACCCACTCCAAGTGAGTGAAACTGCCATCCGAATGGGGCCACCCGGGACTGAAACAGATTGGGTTGGCTGAAATGGAGGGAATTTGGCCGCCGTG…
	CP5_Australia_B	AAGGATCATTGCACACACAAAGTTGCAGCACCCTTTGCGAACCCCAACAACCGTCCCCAAGGGGGAACCCAAGTCCCTCCCTCCCAACCGATTGCGCAATGCATCAACACTTTCAATAAGTTGTAATAAAAAAAACAACTCTCAGCAACGGATATCTTGGCTCTTGCAACGATGAAGAACGCAGCGAAATGCGATACGTAGTGTGAATTGCAGAATTCCGCGAATCATCGAGTCTTTGAACGCAAGTTGCGCCCGAGGCTTGACCAAGGGCATCCCTGTCAGAGCGTCACCGCGACACCCACCAACCCACTCCAAGTGAGTGAAACTGCCATCCGAATGGGGCCACCCGGGACTGAAACAGATTGGGTTGGCTGAAATGGAGGGAATTTGGCCGCCGTG…
	BR_10334136_France	AAGGATCATTGCACACACAAAGTTGCAGCACCCTTTGCGAATCAAAACAACCGTCCCCAAGGGGGAACCCAAGTCCCTCCCTCCCAACCGATTGCGCAATGCATCAACACTTTCAATAAGTTGTAATAAAAAAAACAACTCTCAGCAACGGATATCTTGGCTCTTGCAACGATGAAGAACGCAGCGAAATGCGATACGTAGTGTGAATTGCAGAATTCCGCGAATCATCGAGTCTTTGAACGCAAGTTGCGCCCGAGGCTTGACCAAGGGCATCCCTGTCAGAGCGTCACCGCGACACCCACCAACCCACTCCAAGTGAGTGAAACTGCCATCCGAATGGGGCCACCCGGGACTGAAACAGATTGGGTTGGCTGAAATGGAGGGAATTTGGCCGCCGTG…
	BR_01907765_Idaho__USA	AAGGATCATTGCACACACAAAGTTGCAGCACCCTTTGYGAATCAAAACAACCGTCCCCAAGGGGGAACCCAAGTCCCTCCCTCCCAACCGATTGCGCAATGCATCAACACTTTCAATAAGTTGTAATAAAAAAAACAACTCTCAGCAACGGATATCTTGGCTCTTGCAACGATGAAGAACGCAGCGAAATGCGATACGTAGTGTGAATTGCAGAATTCCGCGAATCATCGAGTCTTTGAACGCAAGTTGCGCCCGAGGCTTGACCAAGGGCATCCCTGTCAGAGCGTCACCGCGACACCCACCAACCCACTCCAAGTGAGTGAAACTGCCATCCGAATGGGGCCACCCGGGACTGAAACAGATTGGGTTGGCTGAAATGGAGGGAATTTGGCCGCCGTG…
	B20_Wilkes_sector__Antarctica	AAGGATCATTGCACACACAAAGTTGCAGCACCCTTTGCGAATCAAAACAACCGTCCCCAAGGGGGAACCCAAGTCCCTCCCTCCCAACCGATTGCGCAATGCATCAACACTTTCAATAAGTTGTAATAAAAAAAACAACTCTCAGCAACGGATATCTTGGCTCTTGCAACGATGAAGAACGCAGCGAAATGCGATACGTAGTGTGAATTGCAGAATTCCGCGAATCATCGAGTCTTTGAACGCAAGTTGCGCCCGAGGCTTGACCAAGGGCATCCCTGTCAGAGCGTCACCGCGACACCCACCAACCCACTCCAAGTGAGTGAAACTGCCATCCGAATGGGGCCACCCGGGACTGAGACAGATTGGGTTGGCTGAAATGGAGGGAATTTGGCCGCCGTG…
	AAS_09876A_Victoria_Land__Antarctica	AAGGATCATTGCACACACAAAGTTGCAGCACCCTTTGCGAATCAGAACAACCGTCCCCAAGGGGGAACCCAAGTCCCTCCCTCCCAACCGATTGCGCAATGCATCAACACTTTCAATAAGTTGTAATAAAAAAAACAACTCTCAGCAACGGATATCTTGGCTCTTGCAACGATGAAGAACGCAGCGAAATGCGATACGTAGTGTGAATTGCAGAATTCCGCGAATCATCGAGTCTTTGAACGCAAGTTGCGCCCGAGGCTTGACCAAGGGCATCCCTGTCAGAGCGTCACCGCGACACCCACCAACCCACTCCAAGTGAGTGAAACTGCCATCCGAATGGGGCCACCCGGGACTGAAACAGATTGGGTTGGCTGAAATGGAGGGAATTTGGCCGCCGTG…
	219_Wilkes_sector__Antarctica	AAGGATCATTGCACACACAAAGTTGCAGCACCCTTTGCGAATCAAAACAACCGTCCCCAAGGGGGAACCCAAGTCCCTCCCTCCCAACCGATTGCGCAATGCATCAACACTTTCAATAAGTTGTAATAAAAAAAACAACTCTCAGCAACGGATATCTTGGCTCTTGCAACGATGAAGAACGCAGCGAAATGCGATACGTAGTGTGAATTGCAGAATTCCGCGAATCATCGAGTCTTTGAACGCAAGTTGCGCCCGAGGCTTGACCAAGGGCATCCCTGTCAGAGCGTCACCGCGACACCCACCAACCCACTCCAAGTGAGTGAAACTGCCATCCGAATGGGGCCACCCGGGACTGAAACAGATTGGGTTGGCTGAAATGGAGGGAATTTGGCCGCCGTG…
	AY156589_Macquarie_Isl	AAGGATCATTGCACACACAAAGTTGCAGCACCCTTTGCGAATCAAAACAACCGTCCCCAAGGGGGAACCCAAGTCCCTCCCTCCCAACCGATTGCGCAATGCATCAACACTTTCAATAAGTTGTAATAAAAAAAACAACTCTCAGCAACGGATATCTTGGCTCTTGCAACGATGAAGAACGCAGCGAAATGCGATACGTAGTGTGAATTGCAGAATTCCGCGAATCATCGAGTCTTTGAACGCAAGTTGCGCCCGAGGCTTGACCAAGGGCATCCCTGTCAGAGCGTCACCGCGACACCCACCAACCCACTCCAAGTGAGTGAAACTGCCATCCGAATGGGGCCACCCGGGACTGAAACAGATTGGGTTGGCTGAAATGGAGGGAATTTGGCCGCCGTG…
	AAS_04324_Ant__Peninsula	AAGGATCATTGCACACACAAAGTTGCAGCACCCTTTGCGAATCAAAACAACCGTCCCCAAGGGGGAACCCAAGTCCCTCCCTCCCAACCGATTGCGCAATGCATCAACACTTTCAATAAGTTGTAATAAAAAAAACAACTCTCAGCAACGGATATCTTGGCTCTTGCAACGATGAAGAACGCAGCGAAATGCGATACGTAGTGTGAATTGCAGAATTCCGCGAATCATCGAGTCTTTGAACGCAAGTTGCGCCCGAGGCTTGACCAAGGGCATCCCTGTCAGAGCGTCACCGCGACACCCACCAACCCACTCCAAGTGAGTGAAACTGCCATCCGAATGGGGCCACCCGGGACTGAAACAGATTGGGTTGGCTGAAATGGAGGGAATTTGGCCGCCGTG…
	CP28_Ant__Peninsula	AAGGATCATTGCACACACAAAGTTGCAGCACCCTTTGCGAATCAAAACAACCGTCCCCAAGGGGGAACCCAAGTCCCTCCCTCCCAACCGATTGCGCAATGCATCAACACTTTCAATAAGTTGTAATAAAAAAAACAACTCTCAGCAACGGATATCTTGGCTCTTGCAACGATGAAGAACGCAGCGAAATGCGATACGTAGTGTGAATTGCAGAATTCCGCGAATCATCGAGTCTTTGAACGCAAGTTGCGCCCGAGGCTTGACCAAGGGCATCCCTGTCAGAGCGTCACCGCGACACCCACCAACCCACTCCAAGTGAGTGAAACTGCCATCCGAATGGGGCCACCCGGGACTGAAACAGATTGGGTTGGCTGAAATGGAGGGAATTTGGCCGCCGTG…
	BR_33783581_Switzerland	AAGGATCATTGCACACACAAAGTTGCAGCACCCTTTGCGAATCAAAACAACCGTCCCCAAGGGGGAACCCAAGTCCCTCCCTCCCAACCGATTGCGCAATGCATCAACACTTTCAATAAGTTGTAATAAAAAAAACAACTCTCAGCAACGGATATCTTGGCTCTTGCAACGATGAAGAACGCAGCGAAATGCGATACGTAGTGTGAATTGCAGAATTCCGCGAATCATCGAGTCTTTGAACGCAAGTTGCGCCCGAGGCTTGACCAAGGGCATCCCTGTCAGAGCGTCACCGCGACACCCACCAACCCACTCCAAGTGAGTGAAACTGCCATCCGAATGGGGCCACCCGGGACTGAAACAGATTGGGTTGGCTGAAATGGAGGGAATTTGGCCGCCGTG…
	BR_02316781_Switzerland	AAGGATCATTGCACACACAAAGTTGCAGCACCCTTTGCGAACCCCAACAACCGTCCCCAAGGGGGAACCCAAGTCCCTCCCTCCCAACCGATTGCGCAATGCATCAACACTTTCAATAAGTTGTAATAAAAAAAACAACTCTCAGCAACGGATATCTTGGCTCTTGCAACGATGAAGAACGCAGCGAAATGCGATACGTAGTGTGAATTGCAGAATTCCGCGAATCATCGAGTCTTTGAACGCAAGTTGCGCCCGAGGCTTGACCAAGGGCATCCCTGTCAGAGCGTCACCGCGACACCCACCAACCCACTCCAAGTGAGTGAAACTGCCATCCGAATGGGGCCACCCGGGACTGAAACAGATTGGGTTGGCTGAAATGGAGGGAATTTGGCCGCCGTG…
	AAS_00070A_S__Shetland_Isl_	AAGGATCATTGCACACACAAAGTTGCAGCACCCTTTGCGAATCAAAACAMCCGTCCCCAAGGGGGAACCCAAGTCCCTCCCTCCCAACCGATTGCGCAATGCATCAACACTTTCAATAAGTTGTAATAAAAAAAACAACTCTCAGCAACGGATATCTTGGCTCTTACAACGATGAAGAACGCAGCGAAATGCGATACGTAGTGTGAATTGCAGAATTCCGCGAATCATCGAGTCTTTGAACGCAAGTTGCGCCCGAGGCTTGACCAAGGGCATCCCTGTCAGAGCGTCACCGCGACACCCACCAACCCACTCCAAGTGAGTGAAACTGCCATCCGAATGGGGCCACCCGGGACTGAAACAGATTGGGTTGGCTGAAATGGAGGGAATTTGGCCGCCGTG…
	CP34_Pr__Elisabeth_Land__Antarctica	AAGGATCATTGCACACACAAAGTTGCAGCACCCTTTGCGAATCAAAACAACCGTCCCCAAGGGGGAACCCAAGTCCCTCCCTCCCAACCGATTGCGCAATGCATCAACACTTTCAATAAGTTGTAATAAAAAAAACAACTCTCAGCAACNGATATCTTGGCTCTTGCNANNATNAANANNGCANCGAAATGCGATACGTANTGTGAATTGCANNATTCCGCGAATCATCGAGTCTTTGAACGCAAGTTGCGCCCGAGGCTTGACCAAGGGCATCCCTGTCAGAGCGTCACCGCGACACCCACCAACCCACTCCAAGTGAGTGAAACTGCCATCCGAATGGGGCCACCCGGGACTGAAACAGATTGGGTTGGCTGAAATGGAGGGAATTTGGCCGCCGTG…
	AAS_03708_Ant__Peninsula	AAGGATCATTGCACACACAAAGTTGCAGCACCCTTTGCGAATCAAAACAACCGTCCCCAAGGGGGAACCCAAGTCCCTCCCTCCCAACCGATTGCGCAATGCATCAACACTTTCAATAAGTTGTAATAAAAAAAACAACTCTCAGCAACGGATATCTTGGCTCTTGCAACGATGAAGAACGCAGCGAAATGCGATACGTAGTGTGAATTGCAGAATTCCGCGAATCATCGAGTCTTTGAACGCAAGTTGCGCCCGAGGCTTGACCAAGGGCATCCCTGTCAGAGCGTCACCGCGACACCCACCAACCCACTCCAAGTGAGTGAAACTGCCATCCGAATGGGGCCACCCGGGACTGAAACAGATTGGGTTGGCTGAAATGGAGGGAATTTGGCCGCCGTG…
	CP23_S__Shetland_Isl_	AAGGATCATTGCACACACAAAGTTGCAGCACCCTTTGCGAATCAAAACAACCGTCCCCAAGGGGGAACCCAAGTCCCTCCCTCCCAACCGATTGCGCAATGCATCAACACTTTCAATAAGTTGTAATAAAAAAAACAACTCTCAGCAACGGATATCTTGGCTCTTRCAACGATGAAGAACGCAGCGAAATGCGATACGTAGTGTGAATTGCAGAATTCCGCGAATCATCGAGTCTTTGAACGCAAGTTGCGCCCGAGGCTTGACCAAGGGCATCCCTGTCAGAGCGTCACCGCGACACCCACCAACCCACTCCAAGTGAGTGAAACTGCCATCCGAATGGGGCCACCCGGGACTGAAACAGATTGGGTTGGCTGAAATGGAGGGAATTTGGCCGCCGTG…
	BR_27272962_Greece	NNNNNNNNNNNNNNNNNCNNANTTGCAGCACCCTTTGCGAATCGAAACAACCGTCCCCAAGGGGGAACCCGAGTCCCTCCCTGCCAACCGATTGCGCAATGCATCAACACTTTCTATAAGTTGTCATAAAAAAAACAACTCTCAGCAACGGATATCTTGGCTCTTGCAACGATGAAGAACGCAGCGAAATGCGATACGTAGTGTGAATTGCAGAATTCCGCGAATCATCGAGTCTTTGAACGCAAGTTGCGCCCGAGGCTTGACCAAGGGCATCCCTGTCAGAGCGTCACCGCGACACCCACCAACCCACTCCAAGTGAGTGAAACTGCCATCCGAATGGGGCCACCCGGGACTGAAACAGATTGGGTTGGCTGAAATCGAGGGAATTTGGCCGCCGTG…
	BM_R08277a_Reunion_Isl_	AAGGATCATTGCACACACAAAGTTGCAGCACCCTTTGCGAATCCAAACAACCGTCCCCAAGGGGGAACCCAAGTCCCTCCCTCCCAACCGATTGCGCAATGCATCAACACTTTCAATAAGTTGTAATAAAAAAAACAACTCTCAGCAACGGATATCTTGGCTCTTGCAACGATGAAGAACGCAGCGAAATGCGATACGTAGTGTGAATTGCAGAATTCCGCGAATCATCGAGTCTTTGAACGCAAGTTGCGCCCGAGGCTTGACCAAGGGCATCCCTGTCAGAGCGTCACCGCGACACCCACCAACCCACTCCAAGTGAGTGAAACTGCCATCCGAATGGGGCCACCCGGGACTGAAACAGATTGGGTTGGCTGAAATGGAGGGAATTTGGCCGCCGTG…
	BR_12045376_Papoua_New_Guinea	NNNNNNNNNNNNNNNNACANAGTTGCAGCACCCTTTGCGAATCCAAACAACCGTCCCCAAGGGGGAACCCAAGTCCCTCCCTCCCAACCGATTGCGCAATGCATCAACACTTTCAATAAGTTGTAATAAAAAAAACAACTCTCAGCAACGGATATCTTGGCTCTTGCAACGATGAAGAACGCAGCGAAATGCGATACGTAGTGTGAATTGCAGAATTCCGCGAATCATCGAGTCTTTGAACGCAAGTTGCGCCCGAGGCTTGACCAAGGGCATCCCTGTCAGAGCGTCACCGCGACACCCACCAACCCACTCCAAGTGAGTGAAACTGCCATCCGAATGGGGCCACCCSKGACTRTGWCAGATTGGGTTGGCTGAAATGGAGGGAATTTGGCCGCCGTG…
	BM_A1003_Alaska__USA	NNNNNNNNNNNNNNNNNNNAAGTTGCAGCACCCTTTGCGAATCCCAACAACCGTCCCCMAGGGGGAACCCMAGTCCCTCCCTCCCAACCGATTGCGCAATGCATCAACACTTTCAATAAGTTGTAATAAAAAAAACAACTCTCAGCAACGGAWATCTTGGCTCTTGCAACGATKAAGAACGCAGCGAAATGCGATACGTAGTGTGAATTGCAGAAWTCCGCGAATCATCGAGTCTTTGAACGCAAGTTGCGCCCGAGGCTTGACCAAGGGCATCCCTGTCAGAGCGTCACCGCGACACCCACCAACCCACTCCMAGTGAGTGAAACTGCCATCCGAATGGGGCCACCCGGGACTGAAACAGATTGGGTTGGCTGAAATGGAGGGAATTTGGCCGCCSTG…
	BR_02155925_Switzerland	NNNNNNNNNNNNNNNCNCNAAGTTGCAGCACCCTTTGCGAACCCCAACAACCGTCCCCAAGGGGGAACCCAAGTCCCTCCCTCCCAACCGATTGCGCAATGCATCAACACTTTCAATAAGTTGTAATAAAAAAAACAACTCTCAGCAACGGATATCTTGGCTCTTGCAACGATGAAGAACGCAGCGAAATGCGATACGTAGTGTGAATTGCAGAATTCCGCGAATCATCGAGTCTTTGAACGCAAGTTGCGCCCGAGGCTTGACCAAGGGCATCCCTGTCAGAGCGTCACCGCGACACCCACCAACCCACTCCAAGTGAGTGAAACTGCCATCCGAATGGGGCCACCCGGGACTGAAACAGATTGGGTTGGCTGAAATGGAGGGAATTTGGCCGCCGTG…
	CP44_Heard_Isl_	NANGATCATTGCACACACAAAGTTGCAGCACCCTTTGCGAACCCCAACAACCGTCCCCAAGGGGGAACCCAAGTCCCTCCCTCCCAACCGATTGCGCAATGCATCAACACTTTCAATAAGTTGTAATAAAAAAAACAACTCTCAGCAACGGATATCTTGGCTCTTGCAACGATGAAGAACGCAGCGAAAAGAGATACGTAGTGTGAATTGCAGAATTCCGCGAATCATCGAGTCTTTGAACGCAAGTTGCGCCCGAGGCTTGACCAAGGGCATCCCTGTCAGAGCGTCACCGCGACACCCACCAACCCACTCCAAGTGAGTGAAACTGCCATCCGAATGGGGCCACCCGGGACTGAAACAGATTGGGTTGGCTGAAATGGAGGGAATTTGGCCGCCGTG…
	CP11_New_York__USA	AAGGATCATTGCACACACAAAGTTGCAGCACCCTTTGCGAACCCCAACAACCGTCCCCAAGGGGGAACCCAAGTCCCTCCCTCCCAACCGATTGCGCAATGCATCAACACTTTCAATAAGTTGTAATAAAAAAAACAACTCTCAGCAACGGATATCTTGGCTCTTGCAACGATGAAGAACGCAGCGAAATGCGATACGTAGTGTGAATTGCAGAATTCCGCGAATCATCGAGTCTTTGAACGCAAGTTGCGCCCGAGGCTTGACCAAGGGCATCCCTGTCAGAGCGTCACCGCGACACCCACCAACCCACTCCAAGTGAGTGAAACTGCCATCCGAATGGGGCCACCCGGGACTGAAACAGATTGGGTTGGCTGAAATGGAGGGAATTTGGCCGCCGTG…
	BR_13051247_Svalbard	AAGGATCATTGCACACACAAAGTTGCAGCACCCTTTGCGAACCCCAACAACCGTCCCCAAGGGGGAACCCAAGTCCCTCCCTCCCAACCGATTGCGCAATGCATCAACACTTTCAATAAGTTGTAATAAAAAAAACAACTCTCAGCAACGGATATCTTGGCTCTTGCAACGATGAAGAACGCAGCGAAATGCGATACGTAGTGTGAATTGCAGAATTCCGCGAATCATCGAGTCTTTGAACGCAAGTTGCGCCCGAGGCTTGACCAAGGGCATCCCTGTCAGAGCGTCACCGCGACACCCACCAACCCACTCCAAGTGAGTGAAACTGCCATCCGAATGGGGCCACCCGGGACTGAAACAGATTGGGTTGGCTGAAATGGAGGGAATTTGGCCGCCGTG…
	BR_31381116_Spain	AAGGATCATTGCACACACAAAGTTGCAGCACCCTTTGCGAACCCCAACAACCGTCCCCAAGGGGGAACCCAAGTCCCTCCCTCCCAACCGATTGCGCAATGCATCAACACTTTCAATAAGTTGTAATAAAAAAAACAACTCTCAGCAACGGATATCTTGGCTCTTGCAACGATGAAGAACGCAGCGAAATGCGATACGTAGTGTGAATTGCAGAATTCCGCGAATCATCGAGTCTTTGAACGCAAGTTGCGCCCGAGGCTTGACCAAGGGCATCCCTGTCAGAGCGTCACCGCGACACCCACCAACCCACTCCAAGTGAGTGAAACTGCCATCCGAATGGGGCCACCCGGGACTGAAACAGATTGGGTTGGCTGAAATGGAGGGAATTTGGCCGCCGTG…
	BR_30659878_Italy	AAGGATCATTGCACACACAAAGTTGCAGCACCCTTTGCGAACCCCAACAACCGTCCCCAAGGGGGAACCCAAGTCCCTCCCTCCCAACCGATTGCGCAATGCATCAACACTTTCAATAAGTTGTAATAAAAAAAACAACTCTCAGCAACGGATATCTTGGCTCTTGCAACGATGAAGAACGCAGCGAAATGCGATACGTAGTGTGAATTGCAGAATTCCGCGAATCATCGAGTCTTTGAACGCAAGTTGCGCCCGAGGCTTGACCAAGGGCATCCCTGTCAGAGCGTCACCGCGACACCCACCAACCCACTCCAAGTGAGTGAAACTGCCATCCGAATGGGGCCACCCGGGACTGAAACAGATTGGGTTGGCTGAAATGGAGGGAATTTGGCCGCCGTG…
	BR_11900583_Siberia__Russia	AAGGATCATTGCACACACAAAGTTGCAGCACCCTTTGCGAACCCCAACAACCGTCCGCAAGGGGGAACCCAAGTCCCTCCCTCCCAACCGATTGCGCAATGCATCAACACTTTCAATAAGTTGTAATAAAAAAAACAACTCTCAGCAACGGATATCTTGGCTCTTGCAACGATGAAGAACGCAGCGAAATGCGATACGTAGTGTGAATTGCAGAATTCCGCGAATCATCGAGTCTTTGAACGCAAGTTGCGCCCGAGGCTTGACCAAGGGCATCCCTGTCAGAGCGTCACCGCGACACCCACCAACCCACTCCAAGTGAGTGAAACTGCCATCCGAATGGGGCCACCCGGGACTGAAACAGATTGGGTTGGCTGAAATGGAGGGAATTTGGCCGCCGTG…
	BR_01997691_Poland	AAGGATCATTGCACACACAAAGTTGCAGCACCCTTTGCGAACCCCAACAACCGTCCCCAAGGGGGAACCCAAGTCCCTCCCTCCCAACCGATTGCGCAATGCATCAACACTTTCAATAAGTTGTAATAAAAAAAACAACTCTCAGCAACGGATATCTTGGCTCTTGCAACGATGAAGAACGCAGCGAAATGCGATACGTAGTGTGAATTGCAGAATTCCGCGAATCATCGAGTCTTTGAACGCAAGTTGCGCCCGAGGCTTGACCAAGGGCATCCCTGTCAGAGCGTCACCGCGACACCCACCAACCCACTCCAAGTGAGTGAAACTGCCATCCGAATGGGGCCACCCGGGACTGAAACAGATTGGGTTGGCTGAAATGGAGGGAATTTGGCCGCCGTG…
	BM_21661_Alaska__USA	AAGGATCATNGCACACANAAAGTTGCAGCACCCTTTGCGAACCCCAACAACCGTCCCCAAGGGGGAACCCAAGTCCCTCCCTCCCAACCGATTGCGCAATGCATCAACACTTTCAATAAGTTGTAATAAAAAAAACAACTCTCAGCAACGGATATCTTGGCTCTTGCAACGATGAAGAACGCAGCGAAATGCGATACGTAGTGTGAATTGCAGAATTCCGCGAATCATCGAGTCTTTGAACGCAAGTTGCGCCCGAGGCTTGACCAAGGGCATCCCTGTCAGAGCGTCACCGCGACACCCACCAACCCACTCCAAGTGAGTGAAACTGCCATCCGAATGGGGCCACCCGGGACTGAAACAGATTGGGTTGGCTGAAATGGAGGGAATTTGGCCGCCGTG…
	BR_36261428_Vermont__USA	AAGGATCATTGCACACACAAAGTTGCAGCACCCTTTGCGAACCCCAACAACCGTCCCCAAGGGGGAACCCAAGTCCCTCCCTCCCAACCGATTGCGCAATGCATCAACACTTTCAATAAGTTGTAATAAAAAAAACAACTCTCAGCAACGGATATCTTGGCTCTTGCAACGATGAAGAACGCAGCGAAATGCGATACGTAGTGTGAATTGCAGAATTCCGCGAATCATCGAGTCTTTGAACGCAAGTTGCGCCCGAGGCTTGACCAAGGGCATCCCTGTCAGAGCGTCACCGCGACACCCACCAACCCACTCCAAGTGAGTGAAACTGCCATCCGAATGGGGCCACCCGGGACTGAAACAGATTGGGTTGGCTGAAATGGAGGGAATTTGGCCGCCGTG…
	BR_27271447_Hawaii	AAGGATCATTGCACACACAAAGTTGCAGCACCCTTTGCGAACCCCAACAACCGTCCCCAAGGGGGAACCCAAGTCCCTCCCTCCCAACCGATTGCGCAATGCATCAACACTTTCAATAAGTTGTAATAAAAAAAACAACTCTCAGCAACGGATATCTTGGCTCTTGCAACGATGAAGAACGCAGCGAAATGCGATAYGTAGTGTGAATTGCAGAATTCCGCGAATCATCGAGTCTTTGAACGCAAGTTGCGCCCGAGGCTTGACCAAGGGCATCCCTGTCAGAGCGTCACCGCGACACCCACCAACCCACTCCAAGTGAGTGAAACTGCCATYCGAATGGGGCCACCCGGGACTGAAACAGATTGGGTTGGCTGAAATGGAGGGAATTTGGCCGCYGTG…
	BR_01997893_Cuacasus__Russia	AAGGATCATTGCACACACAAAGTTGCAGCACCCTTTGCGAACCCCAACAACCGTCCCCAAGGGGGAACCCAAGTCCCTCCCTCCCAACCGATTGCGCAATGCATCAACACTTTCAATAAGTTGTAATAAAAAAAACAACTCTCAGCAACGGATATCTTGGCTCTTGCAACGATGAAGAACGCAGCGAAATGCGATACGTAGTGTGAATTGCAGAATTCCGCGAATCATCGAGTCTTTGAACGCAAGTTGCGCCCGAGGCTTGACCAAGGGCATCCCTGTCAGAGCGTCACCGCGACACCCACCAACCCACTCCAAGTGAGTGAAACTGCCATCCGAATGGGGCCACCCGGGACTGAAACAGATTGGGTTGGCTGAAATGGAGGGAATTTGGCCGCCGTG…
	BM_14349_British_Colombia__Canada	AAGGWTCATTGCACACACARAKYTGCAGCACCCTTTGCGAACCCCAACAACCGTCCCCAAGGGGGAACCCAAGTCCCTCCCTCCCAACCGATTGCGCAATGCATCAACACTTTCAATAAGTTGTAATAAAAAAAACAACTCTCAGCAACGGATATCTTGGCTCTTGCAACGATGAAGAACGCAGCGAAATGCGATACGTAGTGTGAATTGCAGAATTCCGCGAATCATCGAGTCTTTGAACGCAAGTTGCGCCCGAGGCTTGACCAAGGGCATCCCTGTCAGAGCGTCACCGCGACACCCACCAACCCACTCCAAGTGAGTGAAACTGCCATCCGAATGGGGCCACCCGGGACTGAAACAGATTGGGTTGGCTGAAATGGAGGGAATTTGGCCGCCGTG…
	AY156588_Heard_Isl	AAGGATCATTGCACACACAAAGTTGCAGCACCCTTTGCGAACCCCAACAACCGTCCCCAAGGGGGAACCCAAGTCCCTCCCTCCCAACCGATTGCGCAATGCATCAACACTTTCAATAAGTTGTAATAAAAAAAACAACTCTCAGCAACGGATATGTTGGCTCTTGCAACGATGAAGAACGCAGCGAAATGCGATACGTAGTGTGAATTGCAGAATTCCGCGAATCATCGAGTCTTTGAACGCAAGTTGCGCCCGAGGCTTGACCAAGGGCATCCCTGTCAGAGCGTCACCGCGACACCCACCAACCCACTCCAAGTGAGTGAAACTGCCATCCGAATGGGGCCACCCGGGACTGAAACAGATTGGGTTGGCTGAAATGGAGGGAATTTGGCCGCCGTG…
	BR_27272356_Quebec__Canada	AAGGATCATKGCACACACAAAGTKGCAGCACCCTTTGCGAACCCCAACAACCGTCCCCAAGGGGGAMCCCAAGTCCYTCCYTCCYAACCGATTGCGCAATGCATCAACACTTTCAATAAGTTGTAATAAAAAAAACAACTCTCAGCAACGGATATCTTGGCTCTTGCAACGATGAAGAACGCAGCGAAATGCGATACGTAGTGTGAATTGCAGAATTCCGCGAATCATCGAGTCTTTGAACGCAAGTTGCGCCCGAGGCTTGACCAAGGGCATCCCTGTCAGAGCGTCACCGCGACACCCACCAACCCACTCCAAGTGAGTGAAACTGCCATCCGAATGGGGCCACCCGGGACTGAAACAGATTGGGTTGGCTGAAATGGAGGGAATTTGGCCGCCGTG…
	CP30_S__Sandwich_Isl_	NNNNNNNNNNNNNNNNNNNNANNTGCAGCACCCTTTGCGAACCCCAACAACCGTCCCCAAGGGGGAACCCAAGTCCCTCCCTCCCAACCGATTGCGCAATGCATCAACACTTTCAATAAGTTGTAATAAAAAAAACAACTCTCAGCAACGGATATCTTGGCTCTTGCAACGATGAAGAACGCAGCGAAATGYGATACGWAGTGTGAATTGCAGAATTCCGCGAATCATCGAGTCTTTGAACGCAAGTTGCGCCCGAGGCTTGACCAAGGGCATCCCTGTCAGAGCGTCACCGCGACACCCACCWACCCACTCCAAGTGAGTGAAACTGCCATCCGAATGGGGCCACCCGGGACTGAAACAGATTGGGTTGGCTGAAATGGAGGGAATTTGGCCGCCGTG…
	AAS_06209B_Wilkes_sector__Antarctica	AAGGATCATTGCACACACAAAGTTGCAGCACCCTTTGCGAACCCCAACAACCGTCCCCAAGGGGGAACCCAAGTCCCTCCCTCCCAACCGATTGCGCAATGCATCAACACTTTCAATAAGTTGTAATAAAAAAAACAACTCTCAGCAACGGATATCTTGGCTCTTGCAACGATGAAGAACGCAGCGAAATGCGATACGTAGTGTGAATTGCAGAATTCCGCGAATCATCGAGTCTTTGAACGCAAGTTGCGCCCGAGGCTTGACCAAGGGCATCCCTGTCAGAGCGTCACCGCGACACCCACCAGCCCACTCCAAGTGAGTGAAACTGCCATCCGAATGGGGCCACCCGGGACTGAAACAGATTGGGTTGGCTGAAATGGAGGGAATTTGGCCGCCGTG…
	AAS_06213A_Wilkes_sector__Antarctica	AAGGATCATTGCACACACAAAGTTGCAGCACCCTTTGCGAACCCCAACAACCGTCCCCAAGGGGGAACCCAAGTCCCTCCCTCCCAACCGATTGCGCAATGCATCAACACTTTCAATAAGTTGTAATAAAAAAAACAACTCTCAGCAACGGATATCTTGGCTCTTGCAACGATGAAGAACGCAGCGAAATGCGATACGTAGTGTGAATTGCAGAATTCCGCGAATCATCGAGTCTTTGAACGCAAGTTGCGCCCGAGGCTTGACCAAGGGCATCCCTGTCAGAGCGTCACCGCGACACCCACCAGCCCACTCCAAGTGAGTGAAACTGCCATCCGAATGGGGCCACCCGGGACTGAAACAGATTGGGTTGGCTGAAATGGAGGGAATTTGGCCGCCGTG…
	AAS_00165_S__Orkney_Isl_	AAGGATCATTGCACACACAAAGTTGCAGCACCCTTTGCGAACCCCAACAACCGTCCCCAAGGGGGAACGCAAGTCCCTCCCTCCCAACCGATTGCGCAATGCATCAACACTTTCAATAAGTTGTAATAAAAAAAACAACTCTCAGCAACGGATATCTTGGCTCTTGCAACGATGAAGAACGCAGCGAAATGCGATACGTAGTGTGAATTGCAGAATTCCGCGAATCATCGAGTCTTTGAACGCAAGTTGCGCCCGAGGCTTGACCAAGGGCATCCCTGTCAGAGCGTCACCGCGACACCCACCAACCCACTCCAAGTGAGTGAAACTGCCATCCGAATGGGGCCACCCGGGACTGAAACAGATTGGGTTGGCTGAAATGGAGGGAATTTGGCCGCCGTG…
	CP21_Maud_Land__Antarctica	AAGGATCATTGCACACACAAAGTTGCAGCACCCTTTGCGAACCCCAACAACCGTCCCCAAGGGGGAACCCAAGTCCCTCCCTCCCAACCGATTGCGCAATGCATCAACACTTTCAATAAGTTGTAATAAAAAAAACAACTCTCAGCAACGGATATCTTGGCTCTTGCAACGATGAAGAACGCAGCGAAATGCGATACGTAGTGTGAATTGCAGAATTCCGCGAATCATCGAGTCTTTGAACGCAAGTTGCGCCCGAGGCTTGACCAAGGGCATCCCTGTCAGAGCGTCACCGCGACACCCACCAACCCACTCCAAGTGAGTGAAACTGCCATCCGAATGGGGCCACCCGGGACTGAAACAGATTGGGTTGGCTGAAATGGAGGGAATTTGGCCGCCGTG…
	AY156587_Australia	AAGGATCATTGCACACACAAAGTTACAGCACCCTTTGCGAACCCCTGCACCCGTCCCCAAGGGGGAACCCAAGTCCCTCCCTCCCAACCGATTGCGCAATGCATCAACACTTTCAATAAGTTGTAATAAAAAAAACAACTCTCAGCAACGGATATCTTGGCTCTTGCAACGATGAAGAACGCAGCGAAATGCGATACGTAGTGTGAATTGCAGAATTCCGCGAATCATCGAGTCTTTGAACGCAAGTTGCGCCCGAGGCTTGACCAAGGGCATCCCTGTCAGAGCGTCACCGCGACACCCACCAACCCACTCCAAGTGAGTGAAACTGCCATCCGAATGGGCCCACCCGGGACTGAAACAGATTGGGTTGGCTGAAATGAAGGGAATTTGCCCGCCGTG…
	BM_31149_Chile	NNNNNNNNNNNNNNNNNNNNNGTTGCAGCACCCTTTGCGAACCCCAACAACCGTCCCCAAGGGGGAACCCAAGTCCCTCCCTCCCAACCGATTGCKCAATGCATCAACACTTTCAATAAGTTGTAATAAAAAAAACAACTCTCAGCAACGGATATCTTGGCTCTTGCAACGATGAAGAACGCAGCGAAATGCGATACGTAGTGTGAATTGCAGAATTCCGCGAATCATCGAGTCTTTGAACGCAAGTTGCGCCCGAGGCTTGACCAAGGGCATCCMTGTCAGAGCGTCACCGBGACACYCACCAACCCACTCCAAGTGAGTGAAACTGCCATCCGAATGGGGCCACCCGGGACTGAAACAGATTGGGTTGGCTGAAAKGGAGGGAATTTGGCCGCCGTG…
	WPD5_Wilkes_sector__Antarctica	AAGGATCATTGCACACACAAAGTTGCAGCACCCTTTGCGAACCCCAACAACCGTCCCCAAGGGGGAACCCAAGTCCCTCCCTCCCAACCGATTGCGCAATGCATCAACACTTTCAATAAGTTGTAATAAAAAAAACAACTCTCAGCAACGGATATCTTGGCTCTTGCAACGATGAAGAACGCAGCGAAATGCGATACGTAGTGTGAATTGCAGAATTCCGCGAATCATCGAGTCTTTGAACGCAAGTTGCGCCCGAGGCTTGACCAAGGGCATCCCTGTCAGAGCGTCACCGCGACACCCACCAGCCCACTCCAAGTGAGTGAAACTGCCATCCGAATGGGGCCACCCGGGACTGAAACAGATTGGGTTGGCTGAAATGGAGGGAATTTGGCCGCCGTG…
	AY156586_Australia	AAGGATCATTGCACACACAAAGTTGCAGCACCCTTTGCGAACCCCAACAACCGTCCCCAAGGGGGAACCCAAGTCCCTCCCTCCCAACCGATTGCGCAATGCATCAACACTTTCAATAAGTTGTAATAAAAAAAACAACTCTCAGCAACGGATATCTTGGCTCTTGCAACGATGAAGAACGCAGCGAAATGCGATACGTAGTGTGAATTGCAGAATTCCGCGAATCATCGAGTCTTTGAACGCAAGTTGCGCCCGAGGCTTGACCAAGGGCATCCCTGTCAGAGCGTCACCGCGACACCCACCAACCCACTCCAAGTGAGTGAAACTGCCATCCGAATGGGGCCACCCGGGACTGAAACAGATTGGGTTGGCTGAAATGGAGGGAATTTGGCCGCCGTG…
	Biersma_1_Chile	NNNNNNNNNNNNNNNNNCAAAGTTGCAGCACCCTTTGCGAACCCCAACAACCGTCCCCAAGGGGGAACCCAAGTCCCTCCCTCCCAACCGATTGCGCAATGCATCAACACTTTCAATAAGTTGTAATAAAAAAAACAACTCTCAGCAACGGATATCTTGGCTCTTGCAACGATGAAGAACGCAGCGAAATGCGATACGTAGTGTGAATTGCAGAATTCCGCGAATCATCGAGTCTTTGAACGCAAGTTGCGCCCGAGGCTTGACCAAGGGCATCCCTGTCAGAGCGTCACCGCGACACCCACCAACCCACTCCAAGTGAGTGAAACTGCCATCCGAATGGGGCCACCCGGGACTGAAACAGATTGGGTTGGCTGAAATGGAGGGAATTTGGCCGCCGTG…
	Biersma_21_Chile	AAGGATCATTGCACACACAAAGTTGCAGCACCCTTTGCGAACCCCAACAACCGTCCCCAAGGGGGAACCCAAGTCCCTCCCTCCCAACCGATTGCGCAATGCATCAACACTTTCAATAAGTTGTAATAAAAAAAACAACTCTCAGCAACGGATATCTTGGCTCTTGCAACGATGAAGAACGCAGCGAAATGCGATACGTAGTGTGAATTGCAGAATTCCGCGWATCATCGAGTCTTTGAACGCAAGTTGCGCCCGAGGCTTGACCAAGGGCATCCCTGTCAGAGHGTCACCGCGACACCCACCAACCCACTCCAAGTGAGTGAAACTGCCATCCGAATGGGGCCACCCGGGACTGAAACAGATTGGGTTGGCTGAAATGGAGGGAATTTGGCCGCCGTG…
	AAS_09644A_Ross_sector__Antarctica	AAGGATCATTGCACACACAAAGTTGCAGCACCCTTTGCGAATCAGAACAACCGTCCCCAAGGGGGAACCCAAGTCCCTCCCTCCCAACCGATTGCGCAATGCATCAACACTTTCAATAAGTTGTAATAAAAAAAACAACTCTCAGCAACGGATATCTTGGCTCTTGCAACGATGAAGAACGCAGCGAAATGCGATACGTAGTGTGAATTGCAGAATTCCGCGAATCATCGAGTCTTTGAACGCAAGTTGCGCCCGAGGCTTGACCAAGGGCATCCCTGTCAGAGCGTCACCGCGACACCCACCAACCCACTCCAAGTGAGTGAAACTGCCATCCGAATGGGGCCACCCGGGACTGAAACAGATTGGGTTGGCTGAAATGGAGGGAATTTGGCCGCCGTG…
	AY156591_Victoria_Land__Antarctica	AAGGATCATTGCACACACAAAGTTGCAGCACCCTTTGCGAATCAGAACAACCGTCCCCAAGGGGGAACCCAAGTCCCTCCCTCCCAACCGATTGCGCAATGCATCAACACTTTCAATAAGTTGTAATAAAAAAAACAACTCTCAGCAACGGATATCTTGGCTCTTGCAACGATGAAGAACGCAGCGAAATGCGATACGTAGTGTGAATTGCAGAATTCCGCGAATCATCGAGTCTTTGAACGCAAGTTGCGCCCGAGGCTTGACCAAGGGCATCCCTGTCAGAGCGTCACCGCGACACCCACCAACCCACTCCAAGTGAGTGAAACTGCCATCCGAATGGGGCCACCCGGGACTGAAACAGATTGGGTTGGCTGAAATGGAGGGAATTTGGCCGCCGTG…
	AY613336_Victoria_Land__Antarctica	AAGGATCATTGCACACACAAAGTTGCAGCACCCTTTGCGAATCAGAACAACCGTCCCCAAGGGGGAANNCAAGTCCCTCCCTCCCAACCGATTGCGCAATGCATCAACACTTTCAATAAGTTGTAATAAAAAAAACAACTCTCAGCAACGGATATCTTGGCTCTTGCAACGATGAAGAACGCAGCGAAATGCGATACGTAGTGTGAATTGCAGAATTCCGCGAATCATCGAGTCTTTGAACGCAAGTTGCGCCCGAGGCTTGACCAAGGGCATCCCTGTCAGAGCGTCACCGCGACACCCACCAACCCACTCCAAGTGAGTGAAACTGCCATCCGAATGGGGCCACCCGGGACTGAAACAGATTGGGTTGGCTGAAATGGAGGGAATTTGGCCGCCGTG…
	AY156590_Victoria_Land__Antarctica	AAGGATCATTGCACACACAAAGTTGCAGCACCCTTTGCGAATCAGAACAACCGTCCCCAAGGGGGAACCCAAGTCCCTCCCTCCCAACCGATTGCGCAATGCATCAACACTTTCAATAAGTTGTAATAAAAAAAACAACTCTCAGCAACGGATATCTTGGCTCTTGCAACGATGAAGAACGCAGCGAAATGCGATACGTAGTGTGAATTGCAGAATTCCGCGAATCATCGAGTCTTTGAACGCAAGTTGCGCCCGAGGCTTGACCAAGGGCATCCCTGTCAGAGCGTCACCGCGACACCCACCAACCCACTCCAAGTGAGTGAAACTGCCATCCGAATGGGGCCACCCGGGACTGAAACAGATTGGGTTGGCTGAAATGGAGGGAATTTGGCCGCCGTG…
	Biersma_4_Chile	AAGGATCATTGCACACACAAAGTTGCAGCACCCTTTGCGAATCAGAACAACCGTCCCCAAGGGGGAACCCAAGTCCCTCCCTCCCAACCGATTGCGCAATGCATCAACACTTTCAATAAGTTGTAATAAAAAAAACAACTCTCAGCAACGGATATCTTGGCTCTTGCAACGATGAAGAACGCAGCGAAATGCGATACGTAGTGTGAATTGCAGAATTCCGCGAATCATCGAGTCTTTGAACGCAAGTTGCGCCCGAGGCTTGACCAAGGGCATCCCTGTCAGAGCGTCACCGCGACACCCACCAACCCACTCCAAGTGAGTGAAACTGCCATCCGAATGGGGCCACCCGGGACTGAAACAGATTGGGTTGGCTGAAATGGAGGGAATTTGGCCGCCGTG…
	CP24_S__Orkney_Isl_	AAGGATCATTGCACACACAAAGTTGCAGCACCCTTTGCGAATCTGAACAACCGTCCCCAAGGGGGAACCCAAGTCCCTCCCTTTCAACCGATTGCGCAATGCATCAACACTTTCTAAAAGTTGTAATAAAAAAAACAACTCTCAGCAACGGATATCTTGGCTCTTGCAACGATGAAGAACGCAGCGAAATGCGATACGTAGTGTGAATTGCAGAATTCCGCGAATCATCGAGTCTTTGAACGCAAGTTGCGCCCGAGGCTTGACCAAGGGCATCCCTGTCAGAGCGTCACCGCGACACCCACCACCCCACTCCAAGTGAGTGAAACTGCCATCCGAATGGGGCCACCCGGGACTTCGTCAGATTGGGTTGGCTGAAATGGAGGGAACCTGGCCGCCGTG…
	AAS_03988_Ant__Peninsula	AAGGATCATTGCACACACAAAGTTGCAGCACCCTTTGCGAATCTGAACAACCGTCCCCAAGGGGGAACCCAAGTCCCTCCCTTTCAACCGATTGCGCAATGCATCAACACTTTCTAAAAGTTGTAATAAAAAAAACAACTCTCAGCAACGGATATCTTGGCTCTTGCAACGATGAAGAACGCAGCGAAATGCGATACGTAGTGTGAATTGCAGAATTCCGCGAATCATCGAGTCTTTGAACGCAAGTTGCGCCCGAGGCTTGACCAAGGGCATCCCTGTCAGAGCGTCACCGCGACACCCACCACCCCACTCCAAGTGAGTGAAACTGCCATCCGAATGGGGCCACCCGGGACTTCGTCAGATTGGGTTGGCTGAAATGGAGGGAACCTGGCCGCCGTG…
	Biersma_18_Chile	NNNNNNNNNNNNNNNNNNNAANNNGCAGCNCCCTTTGCGAATCARAACAACCGTCCCCAAGGGGGAACCCAAGTCCCTCCCTCCCAACCGATTGCGCAATGCATCAACACTTTCAATAAGTTGTAATAAAAAAAACAACTCTCAGCAACGGATATCTTGGCTCTTGCAACGATGAAGAACGCAGCGAAATGCGATACGTAGTGTGAATTGCAGAATTCCGCGAATCATCGAGTCTTTGAACGCAAGTTGCGCCCGAGGCTTGACCAAGGGCATCCCTGTCAGAGCGTCACCGCGACACCCACCAACCCACTCCAAGTGAGTGAAACTGCCATCCGAATGGGGCCACCCGGGACTGAAACAGATTGGGTTGGCTGAAATGGAGGGAATTTGGCCGCCGKG…
;
end;
BEGIN TRAITS;
[The traits block is specific to PopART. The numbers in the matrix are number of
samples associated with each trait. The order of the columns must match the
order of TraitLabels. Separator can be comma, space, or tab.]
Dimensions NTRAITS=5;
Format labels=yes missing=? separator=Comma;
[Optional: if you include TraitLatitude and TraitLongitude they will be used to place trait groups on the map]
TraitLabels Holarctic Holantarctic Paleotropic Neotropic SouthAfrican;
Matrix
CP8_Mauna_Kea__Hawaii_A 0,0,1,0,0
CP8_Mauna_Kea__Hawaii_B 0,0,1,0,0
CP5_Australia_A 0,1,0,0,0
CP5_Australia_B 0,1,0,0,0
BR_10334136_France 1,0,0,0,0
BR_01907765_Idaho__USA 1,0,0,0,0
B20_Wilkes_sector__Antarctica 0,1,0,0,0
AAS_09876A_Victoria_Land__Antarctica 0,1,0,0,0
219_Wilkes_sector__Antarctica 0,1,0,0,0
AY156589_Macquarie_Isl 0,1,0,0,0
AAS_04324_Ant__Peninsula 0,1,0,0,0
CP28_Ant__Peninsula 0,1,0,0,0
BR_33783581_Switzerland 1,0,0,0,0
BR_02316781_Switzerland 1,0,0,0,0
AAS_00070A_S__Shetland_Isl_ 0,1,0,0,0
CP34_Pr__Elisabeth_Land__Antarctica 0,1,0,0,0
AAS_03708_Ant__Peninsula 0,1,0,0,0
CP23_S__Shetland_Isl_ 0,1,0,0,0
BR_27272962_Greece 1,0,0,0,0
BM_R08277a_Reunion_Isl_ 0,0,1,0,0
BR_12045376_Papoua_New_Guinea 0,0,1,0,0
BM_A1003_Alaska__USA 1,0,0,0,0
BR_02155925_Switzerland 1,0,0,0,0
CP44_Heard_Isl_ 0,1,0,0,0
CP11_New_York__USA 1,0,0,0,0
BR_13051247_Svalbard 1,0,0,0,0
BR_31381116_Spain 1,0,0,0,0
BR_30659878_Italy 1,0,0,0,0
BR_11900583_Siberia__Russia 1,0,0,0,0
BR_01997691_Poland 1,0,0,0,0
BM_21661_Alaska__USA 1,0,0,0,0
BR_36261428_Vermont__USA 1,0,0,0,0
BR_27271447_Hawaii 0,0,1,0,0
BR_01997893_Cuacasus__Russia 1,0,0,0,0
BM_14349_British_Colombia__Canada 1,0,0,0,0
AY156588_Heard_Isl 0,1,0,0,0
BR_27272356_Quebec__Canada 1,0,0,0,0
CP30_S__Sandwich_Isl_ 0,1,0,0,0
AAS_06209B_Wilkes_sector__Antarctica 0,1,0,0,0
AAS_06213A_Wilkes_sector__Antarctica 0,1,0,0,0
AAS_00165_S__Orkney_Isl_ 0,1,0,0,0
CP21_Maud_Land__Antarctica 0,1,0,0,0
AY156587_Australia 0,1,0,0,0
BM_31149_Chile 0,1,0,0,0
WPD5_Wilkes_sector__Antarctica 0,1,0,0,0
AY156586_Australia 0,1,0,0,0
Biersma_1_Chile 0,1,0,0,0
Biersma_21_Chile 0,1,0,0,0
AAS_09644A_Ross_sector__Antarctica 0,1,0,0,0
AY156591_Victoria_Land__Antarctica 0,1,0,0,0
AY613336_Victoria_Land__Antarctica 0,1,0,0,0
AY156590_Victoria_Land__Antarctica 0,1,0,0,0
Biersma_4_Chile 0,1,0,0,0
CP24_S__Orkney_Isl_ 0,1,0,0,0
AAS_03988_Ant__Peninsula 0,1,0,0,0
Biersma_18_Chile 0,1,0,0,0
;
end;
