# Supplementary material for: Latitudinal Biogeographic Structuring in the Globally Distributed Moss Ceratodon purpureus
Source: Front Plant Sci. 2020 Aug 28;11:502359. doi: 10.3389/fpls.2020.502359 (PMC7484499; doi:10.3389/fpls.2020.502359)
Supplement: Supplementary file 1 [file DataSheet_1.zip › supplementary_materials_matrixes/BEAST_files/FigS4_BEAST_Yule.xml]

<?xml version="1.0" encoding="UTF-8" standalone="no"?><beast beautitemplate='Standard' beautistatus='' namespace="beast.core:beast.evolution.alignment:beast.evolution.tree.coalescent:beast.core.util:beast.evolution.nuc:beast.evolution.operators:beast.evolution.sitemodel:beast.evolution.substitutionmodel:beast.evolution.likelihood" version="2.0">


    <data
id="160511_Cheilothela_atpB"
name="alignment">
                    <sequence id="seq_AJ554005_Cheilothela_chloropus_rps4_Hedderson_97236" taxon="AJ554005_Cheilothela_chloropus_rps4_Hedderson_9723" totalcount="4" value="VNNNNNNNNNNNNNNNNNNNNNNNNNNNNNNNNNNNNNNNNNNNNNNNNNNNNNNNNNNNNNNNNNNNNNNNNNNNNNNNNNNNNNNNNNNNNNNNNNNNNNNNNNNNNNNNNNNNNNNNNNNNNNNNNNNNNNNNNNNNNNNNNNNNNNNNNNNNNNNNNNNNNNNNNNNNNNNNNNNNNNNNNNNNNNNNNNNNNNNNNNNNNNNNNNNNNNNNNNNNNNNNNNNNNNNNNNNNNNNNNNNNNNNNNNNNNNNNNNNNNNNNNNNNNNNNNNNNNNNNNNNNNNNNNNNNNNNNNNNNNNNNNNNNNNNNNNNNNNNNNNNNNNNNNNNNNNNNNNNNNNNNNNNNNNNN----NNNNNNNNNNNNNNNNNNNNNNNNNNNNNNNNNNNNNNNNNNNNNNNNNNNNNNNNNNNNNNNNNNNNNNNNNNNNNNNNNNNNNNNNNNNNNNNNNNNNNNNNNNNNNNNNNNNNNNNNNNNNNNNNNNNNNNNNNNNNNNNNNNNNNNNNNNNNNNNNNNNNNNNNNNNNNNNNNNNNNNNNNNNNNNNNNNNNNNNNNNNNNNNNNNNNNNNNNNNNNNNNNNNNNNNNNNNNNNNNNNNNNNNNNNNNNNNNNNNNNNNNNNNNNNNNNNNNNNNNNNNNNN"/>
                    <sequence id="seq_AY881064_Cheilothela_chloropus_rbcL_atpB_Slabovljevic_and_Ros_14_3_19996" taxon="AY881064_Cheilothela_chloropus_rbcL_atpB_Slabovljevic_and_Ros_14_3_1999" totalcount="4" value="GTCTCCGTTTGTGGTGACATAGGTTCCTCCCTACAACTCAATTAATAATTCTTGCAA-GATGAGGTCTACTCGATAAAGAAATTTTTTATAAAAAAAA---TTTCTTTAGTATTTAATTTTGTCT-AAAATAGACAAAGTGATTTTTTTATAACAAAACAGTATCATTGTATATTATTTTTTCTATTTGATGCAACTCAGATTATTCTCTAATAAATTGCTTTTTGTTTTTTCAAGCATTGACCTATTAATCTTTCAAATGTTAAACTAATTAATAAAAATAGAATTGAATTTAAA--AGTAGAAAAAAAAAGAATTATTGCTTCTACTTTTAAATTCAATTCTATTTATTT----AAAAAAAAGTTGGTTATTTTATTTACTAATAAATTATTACTACAAAAAAGATTTCTTTTTTACAACTTTTAA-TTTTTTTATTTTATTTATT----TACATATATATATATAAGTAATAAATTCAAGATAATTATTTTACTCAATAATTAAATGATCGAGTTGATACTAAATATTTTCAATACAATCAGTAACTAATTTTATTACTTCTAAATTTTATGAAAACAGATTCTCGTACGTTTGGGACTTCCACACTTGTTGCTAAAAATATAGGACGTATTACTCAAA"/>
                    <sequence id="seq_AY908124_AY881063_Cheilothela_chloropus_Werner_and_Ros_14024_Nov_16_2002_isolateSM248_rps4_atpB6" taxon="AY908124_AY881063_Cheilothela_chloropus_Werner_and_Ros_14024_Nov_16_2002_isolateSM248_rps4_atpB" totalcount="4" value="GTCTCCGTTTGTGGTGACATAGGTTCCTCCCTACAACTCAATTAATAATTCTTGCAA-GATGAGGTCTACTCGATAAAGAAATTTTTTATAAAAAAAA---TTTCTTTAGTATTTAATTTTGTCT-AAAATAGACAAAGTGATTTTTTTATAACAAAACAGTATCATTGTATATTATTTTTTCTATTTGATGCAACTCAGATTATTCTCTAATAAATTGCTTTTTGTTTTTTCAAGCATTGACCTATTAATCTTTCAAATGTTAAACTAATTAATAAAAATAGAATTGAATTTAAA--AGTAGAAAAAAAAAGAATTATTGCTTCTACTTTTAAATTCAATTCTATTTATTT----AAAAAAAAGTTGGTTATTTTATTTACTAATAAATTATTACTACAAAAAAGATTTCTTTTTTACAACTTTTAA-TTTTTTTATTTTATTTATT----TACATATATATATATAAGTAATAAATTCAAGATAATTATTTTACTCAATAATTAAATGATCGAGTTGATACTAAATATTTTCAATACAATCAGTAACTAATTTTATTACTTCTAAATTTTATGAAAACAGATTCTCGTACGTTTGGGACTTCCACACTTGTTGCTAAAAATATAGGACGTATTACTCAAA"/>
                    <sequence id="seq_CP_AAS09_725_Argentina6" taxon="CP_AAS09_725_Argentina" totalcount="4" value="GTCTCCGTTTGTGGTGACATAGGTTCCTCCCTACAACTCAATTAATAATTCTTGCAAGGATGAGGTCTACTCGATAAAGAAATTTTTTCTTTTATAAAAAATTTCTTTAGTATTTAGTTTTGTCTAAAAATAGACAAAGTGATTTTTCTATAACAAAACAGTATCATTGTATATTATTTTTTCTATTTGATGCAACTCAGATTATTTTCTAATAAATTG-TTTTTATTTTTTCAAGCATTGACCTATTAATCTTTCAAATGTTAAACTAGTTAATAAAAATAAAATTTAATTCAAATTATAAAACAATAAAAGAATTAGTCCTTAATTTTTTTAAGTAAATTCTATTTATTT----ATTTAAAA------------ATTTACTAATAAGCTAAGACTACAAAAACTATTTCCTTTTTACAACTTTTAATTTTTTTTATTTTATTTCTTTCTTTACATATATATATA--AGTAAGAAATTCAAGAGAATTATTTTACTCAATAATTAAATGATCGAGTTGATACTAAATATTTTCAATACAATCAGTAACTAATTTTATTACTTCTAAATTTTATGAAAACAGATTCTCGTACATTTGGGACTTCCACACTTATTGCTAAAAATATAGGACGTATTACTCAAA"/>
                    <sequence id="seq_CP_AAS16_rps4_4545909_ClarkPen_Antarctica6" taxon="CP_AAS16_rps4_4545909_ClarkPen_Antarctica" totalcount="4" value="GTCTCCGTTTGTGGTGACATAGGTTCCTCCCTACAACTCAATTAATAATTCTTGCAAGGATGAGGTCTACTCGATAAAGAAATTTTTTCTTTTATAAAAAATTTCTTTAGTATTTAGTTTTGTCTAAAAATAGACAAAGTGATTTTTCTATAACAAAACAGTATCATTGTATATTATTTTTTCTATTTGATGCAACTCAGATTATTTTCTAATAAATTG-TTTTTATTTTTTCAAGCATTGACCTATTAATCTTTCAAATGTTAAACTAGTTAATAAAAATAAAATTTAATTCAAATTATAAAACAATAAAAGAATTAGTCCTTAATTTTTTTAAGTAAATTCTATTTATTT----ATTTAAAA------------ATTTACTAATAAGCTAAGACTACAAAAACTATTTCCTTTTTACAACTTTTAATTTTTTTTATTTTATTTCTTTCTTTACATATATATATA--AGTAAGAAATTCAAGAGAATTATTTTACTCAATAATTAAATGATCGAGTTGATACTAAATATTTTCAATACAATCAGTAACTAATTTTATTACTTCTAAATTTTATGAAAACAGATTCTCGTACATTTGGGACTTCCACACTTATTGCTAAAAATATAGGACGTATTACTCAAA"/>
                    <sequence id="seq_CP_AAS22_rps4_03708_AntarcticPen6" taxon="CP_AAS22_rps4_03708_AntarcticPen" totalcount="4" value="GTCTCCGTTTGTGGTGACATAGGTTCCTCCCTACAACTCAATTAATAATTCTTGCAAGGATGAGGTCTACTCGATAAAGAAATTTTTTCTTTTATAAAAAATTTCTTTAGTATTTAGTTTTGTCTAAAAATAGACAAAGTGATTTTTCTATAACAAAACAGTATCATTGTATATTATTTTTTCTATTTGATGCAACTCAGATTATTTTCTAATAAATTG-TTTTTATTTTTTCAAGCATTGACCTATTAATCTTTCAAATGTTAAACTAGTTAATAAAAATAAAATTTAATTCAAATTATAAAACAATAAAAGAATTAGTCCTTAATTTTTTTAAGTAAATTCTATTTATTTGTTTATTTAAAA------------ATTTACTAATAAGCTAAGACTACAAAAACTATTTCCTTTTTACAACTTTTAATTTTTTTTATTTTATTTCTTTCTTTACATATATATATA--AGTAAGAAATTCAAGAGAATTATTTTACTCAATAATTAAATGATCGAGTTGATACTAAATATTTTCAATACAATCAGTAACTAATTTTATTACTTCTAAATTTTATGAAAACAGATTCTCGTACATTTGGGACTTCCACACTTATTGCTAAAAATATAGGACGTATTACTCAAA"/>
                    <sequence id="seq_CP_AAS23_rps4_03988_AntarcticPeninsula6" taxon="CP_AAS23_rps4_03988_AntarcticPeninsula" totalcount="4" value="GTCTCCGTTTGTGGTGACATAGGTTCCTCCCTACAACTCAATTAATAATTCTTGCAAGGATGAGGTCTACTCGATAAAGAAATTTTTTATAAAAGAAAAAATTTCTTTAGTATTTAGTTTTGTCTAAAAATAGACAAAGTGATTTTTCTATAACAAAACAGTATCATTGTATATTATTTTTTCTATTTGATGCAACTCAGATTATTTTTTAATAAATTG-TTTTTGTTTTTTCAAGCATTGACCTATTAATCTTTCAAATGTTAAACTAGTTAATAAAAATAAAATTTAATTCAAATTATAAAACAATAAAAGAATTAGTCCTTAATTTTTTTAAGTAAATTCTATTTATTTATTTATTTAAAA------------ATTTACTAATAAGCTAAGACTACAAAAACTATTTACTTTTTACAACTTTTAATTTTTTTTATTTTATTTATTTCTTTACATATATATATA--AGTAAGAAATTCAAGAAAATTCTTTTACTCAATAATTAAATGATCGAGTTGATACTAAATATTTTCAATACAATCAGTAACTAATTTTATTACTTCTAAATTTTATGAAAACAGATTCTCGTACATTTGGGACTTCCACACTTATTGCTAAAAATATAGGACGTATTACTCAAA"/>
                    <sequence id="seq_CP_AAS24_rps4_04120_AntarcticPeninsula6" taxon="CP_AAS24_rps4_04120_AntarcticPeninsula" totalcount="4" value="GTCTCCGTTTGTGGTGACATAGGTTCCTCCCTACAACTCAATTAATAATTCTTGCAAGGATGAGGTCTACTCGATAAAGAAATTTTTTCTTTTATAAAAAATTTCTTTAGTATTTAGTTTTGTCTAAAAATAGACAAAGTGATTTTTCTATAACAAAACAGTATCATTGTATATTATTTTTTCTATTTGATGCAACTCAGATTATTTTCTAATAAATTG-TTTTTATTTTTTCAAGCATTGACCTATTAATCTTTCAAATGTTAAACTAGTTAATAAAAATAAAATTTAATTCAAATTATAAAACAATAAAAGAATTAGTCCTTAATTTTTTTAAGTAAATTCTATTTATTT----ATTTAAAA------------ATTTACTAATAAGCTAAGACTACAAAAACTATTTCCTTTTTACAACTTTTAATTTTTTTTATTTTATTTCTTTCTTTACATATATATATA--AGTAAGAAATTCAAGAGAATTATTTTACTCAATAATTAAATGATCGAGTTGATACTAAATATTTTCAATACAATCAGTAACTAATTTTATTACTTCTAAATTTTATGAAAACAGATTCTCGTACATTTGGGACTTCCACACTTATTGCTARAAATATAGGACGTATTACTCAAA"/>
                    <sequence id="seq_CP_AAS26_rps4_04324_AntarcticPen6" taxon="CP_AAS26_rps4_04324_AntarcticPen" totalcount="4" value="GTCTCCGTTTGTGGTGACATAGGTTCCTCCCTACAACTCAATTAATAATTCTTGCAAGGATGAGGTCTACTCGATAAAGAAATTTTTTCTTTTATAAAAAATTTCTTTAGTATTTAGTTTTGTCTAAAAATAGACAAAGTGATTTTTCTATAACAAAACAGTATCATTGTATATTATTTTTTCTATTTGATGCAACTCAGATTATTTTCTAATAAATTG-TTTTTATTTTTTCAAGCATTGACCTATTAATCTTTCAAATGTTAAACTAGTTAATAAAAATAAAATTTAATTCAAATTATAAAACAATAAAAGAATTAGTCCTTAATTTTTTTAAGTAAATTCTATTTATTTGTTTATTTAAAA------------ATTTACTAATAAGCTAAGACTACAAAAACTATTTCCTTTTTACAACTTTTAATTTTTTTTATTTTATTTCTTTCTTTACATATATATATA--AGTAAGAAATTCAAGAGAATTATTTTACTCAATAATTAAATGATCGAGTTGATACTAAATATTTTCAATACAATCAGTAACTAATTTTATTACTTCTAAATTTTATGAAAACAGATTCTCGTACATTTGGGACTTCCACACTTATTGCTAAAAATATAGGACGTATTACTCAAA"/>
                    <sequence id="seq_CP_AAS28_rps4_07625_AntarcticPeninsula6" taxon="CP_AAS28_rps4_07625_AntarcticPeninsula" totalcount="4" value="GTCTCCGTTTGTGGTGACATAGGTTCCTCCCTACAACTCAATTAATAATTCTTGCAAGGATGAGGTCTACTCGATAAAGAAATTTTTTATAAAAGAAAAAATTTCTTTAGTATTTAGTTTTGTCTAAAAATAGACAAAGTGATTTTTCTATAACAAAACAGTATCATTGTATATTATTTTTTCTATTTGATGCAACTCAGATTATTTTTTAATAAATTG-TTTTTGTTTTTTCAAGCATTGACCTATTAATCTTTCAAATGTTAAACTAGTTAATAAAAATAAAATTTAATTCAAATTATAAAACAATAAAAGAATTAGTCCTTAATTTTTTTAAGTAAATTCTATTTATTTATTTATTTAAAA------------ATTTACTAATAAGCTAAGACTACAAAAACTATTTACTTTTTACAACTTTTAATTTTTTTTATTTTATTTATTTCTTTACATATATATATA--AGTAAGAAATTCAAGAAAATTCTTTTACTCAATAATTAAATGATCGAGTTGATACTAAATATTTTCAATACAATCAGTAACTAATTTTATTACTTCTAAATTTTATGAAAACAGATTCTCGTACATTTGGGACTTCCACACTTATTGCTAAAAATATAGGACGTATTACWCAAA"/>
                    <sequence id="seq_CP_AAS29_rps4_09644A_Antarctica_Ross6" taxon="CP_AAS29_rps4_09644A_Antarctica_Ross" totalcount="4" value="GTCTCCGTTTGTGGTGACATAGGTTCCTCCCTACAACTCAATTAATAATTCTTGCAAGGATGAGGTCTACTCGATAAAGAAATTTTTTCTTTTATAAAAAATTTCTTTAGTATTTAGTTTTGTCTAAAAATAGACAAAGTGATTTTTCTATAACAAAACAGTATCATTGTATATTATTTTTTCTATTTGATGCAACTCAGATTATTTTCTAATAAATTG-TTTTTATTTTTTCAAGCATTGACCTATTAATCTTTCAAATGTTAAACTAGTTAATAAAAATAAAATTTAATTCAAATTATAAAACAATAAAAGAATTAGTCCTTAATTTTTTTAAGTAAATTCTATTTATTT----ATTTAAAA------------ATTTACTAATAAGCTAAGACTACAAAAACTATTTCCTTTTTACAACTTTTAATTTTTTTTATTTTATTTCTTTCTTTACATATATATATA--AGTAAGAAATTCAAGAGAATTATTTTACTCAATAATTAAATGATCGAGTTGATACTAAATATTTTCAATACAATCAGTAACTAATTTTATTACTTCTAAATTTTATGAAAACAGATTCTCGTACATTTGGGACTTCCACACTTATTGCTAAAAATATAGGACGTATTACTCAAA"/>
                    <sequence id="seq_CP_AAS31_rps4_00165_SouthOrkney6" taxon="CP_AAS31_rps4_00165_SouthOrkney" totalcount="4" value="GTCTCCGTTTGTGGTGACATAGGTTCCTCCCTACAACTCAATTAATAATTCTTGCAAGGATGAGGTCTACTCGATAAAGAAATTTTTTCTTTTATAAAAAATTTCTTTAGTATTTAGTTTTGTCTAAAAATAGACAAAGTGATTTTTCTATAACAAAACAGTATCATTGTATATTATTTTTTCTATTTGATGCAACTCAGATTATTTTCTAATAAATTG-TTTTTATTTTTTCAAGCATTGACCTATTAATCTTTCAAATGTTAAACTAGTTAATAAAAATAAAATTTAATTCAAATTATAAAACAATAAAAGAATTAGTCCTTAATTTTTTTAAGTAAATTCTATTTATTT----ATTTAAAA------------ATTTACTAATAAGCTAAGACTACAAAAACTATTTCCTTTTTACAACTTTTAATTTTTTTTATTTTATTTCTTTCTTTACATATATATATA--AGTAAGAAATTCAAGAGAATTATTTTACTCAATAATTAAATGATCGAGTTGATACTAAATATTTTCAATACAATCAGTAACTAATTTTATTACTTCTAAATTTTATGAAAACAGATTCTCGTACATTTGGGACTTCCACACTTATTGCTAAAAATATAGGACGTATTACTCAAA"/>
                    <sequence id="seq_CP_Chile5_rps4_Chile_beyond_sample186" taxon="CP_Chile5_rps4_Chile_beyond_sample18" totalcount="4" value="GTCTCCGTTTGTGGTGACATAGGTTCCTCCCTACAACTCAATTAATAATTCTTGCAAGGATGAGGTCTACTCGATAAAGAAATTTTTTCTTTTATAAAAAATTTCTTTAGTATTTAGTTTTGTCTAAAAATAGACAAAGTGATTTTTCTATAACAAAACAGTATCATTGTATATTATTTTTTCTATTTGATGCAACTCAGATTATTTTCTAATAAATTG-TTTTTATTTTTTCAAGCATTGACCTATTAATCTTTCAAATGTTAAACTAGTTAATAAAAATAAAATTTAATTCAAATTATAAAACAATAAAAGAATTAGTCCTTAATTTTTTTAAGTAAATTCTATTTATTT----ATTTAAAA------------ATTTACTAATAAGCTAAGACTACAAAAACTATTTCCTTTTTACAACTTTTAATTTTTTTTATTTTATTTCTTTCTTTACATATATATATA--AGTAAGAAATTCAAGAGAATTATTTTACTCAATAATTAAATGATCGAGTTGATACTAAATATTTTCAATACAATCAGTAACTAATTTTATTACTTCTAAATTTTATGAAAACAGATTCTCGTACATTTGGGACTTCCACACTTATTGCTAAAAATATAGGACGTATTACTCAAA"/>
                    <sequence id="seq_CP_Meis06_rps4_019077_65_USA_Idaho6" taxon="CP_Meis06_rps4_019077_65_USA_Idaho" totalcount="4" value="GTCTCCGTTTGTGGTGACATAGGTTCCTCCCTACAACTCAATTAATAATTCTTGCAAGGATGAGGTCTACTCGATAAAGAAATTTTTTCTTTTATAAAAAATTTCTTTAGTATTTAGTTTTGTCTAAAAATAGACAAAGTGATTTTTCTATAACAAAACAGTATCATTGTATATTATTTTTTCTATTTGATGCAACTCAGATTATTTTCTAATAAATTG-TTTTTATTTTTTCAAGCATTGACCTATTAATCTTTCAAATGTTAAACTAGTTAATAAAAATAAAATTTAATTCAAATTATAAAACAATAAAAGAATTAGTCCTTAATTTTTTTAAGTAAATTCTATTTATTTGTTTATTTAAAA------------ATTTACTAATAAGCTAAGACTACAAAAACTATTTCCTTTTTACAACTTTTAATTTTTTTTATTTTATTTCTTTCTTTACATATATATATA--AGTAAGAAATTCAAGAGAATTATTTTACTCAATAATTAAATGATCGAGTTGATACTAAATATTTTCAATACAATCAGTAACTAATTTTATTACTTCTAAATTTTATGAAAACAGATTCTCGTACATTTGGGACTTCCACACTTATTGCTAAAAATATAGGACGTATTACTCAAA"/>
                    <sequence id="seq_CP_Meis10_rps4_021559_25_Switserland6" taxon="CP_Meis10_rps4_021559_25_Switserland" totalcount="4" value="GTCTCCGTTTGTGGTGACATAGGTTCCTCCCTACAACTCAATTAATAATTCTTGCAAGGATGAGGTCTACTCGATAAAGAAATTTTTTCTTTTATAAAAAATTTCTTTAGTATTTAGTTTTGTCTAAAAATAGACAAAGTGATTTTTCTATAACAAAACAATATCATTGTATATTATTTTTTCTATTTGATGCAACTCAGATTATTTTCTAATAAATTG-TTTTTATTTTTTCAAGCATTGACCTATTAATCTTTCAAATGTTAAACTAGTTAATAAAAATAAAATTTAATTCAAATTATAAAACAATAAAAGAATTAGTCCTTAATTTTTTTAAGTAAATTCTATTTATTT----ATTTAAAA------------ATTTACTAATAAGCTAAGACTACAAAAACTATTTCCTTTTTACAACTTTTAATTTTTTTTATTTTATTTCTTTCTTTACATATATATATA--AGTAAGAAATTCAAGAGAATTATTTTACTCAATAATTAAATGATCGAGTTGATACTAAATATTTTCAATACAATCAGTAACTAATTTTATTACTTCTAAATTTTATGAAAACAGATTCTCGTACATTTGGGACTTCCACACTTATTGCTAAAAATATAGGACGTATTACTCAAA"/>
                    <sequence id="seq_CP_Meis11_rps4_023167_81_Switserland6" taxon="CP_Meis11_rps4_023167_81_Switserland" totalcount="4" value="GTCTCCGTTTGTGGTGACATAGGTTCCTCCCTACAACTCAATTAATAATTCTTGCAAGGATGAGGTCTACTCGATAAAGAAATTTTTTCTTTTATAAAAAATTTCTTTAGTATTTAGTTTTGTCTAAAAATAGACAAAGTGATTTTTCTATAACAAAACAATATCATTGTATATTATTTTTTCTATTTGATGCAACTCAGATTATTTTCTAATAAATTG-TTTTTATTTTTTCAAGCATTGACCTATTAATCTTTCAAATGTTAAACTAGTTAATAAAAATAAAATTTAATTCAAATTATAAAACAATAAAAGAATTAGTCCTTAATTTTTTTAAGTAAATTCTATTTATTT----ATTTAAAA------------ATTTACTAATAAGCTAAGACTACAAAAACTATTTCCTTTTTACAACTTTTAATTTTTTTTATTTTATTTCTTTCTTTACATATATATATA--AGTAAGAAATTCAAGAGAATTATTTTACTCAATAATTAAATGATCGAGTTGATACTAAATATTTTCAATACAATCAGTAACTAATTTTATTACTTCTAAATTTTATGAAAACAGATTCTCGTACATTTGGGACTTCCACACTTATTGCTAAAAATATAGGACGTATTACTCAAA"/>
                    <sequence id="seq_CP_Meis12_rps4_028734_22_UK6" taxon="CP_Meis12_rps4_028734_22_UK" totalcount="4" value="GTCTCCGTTTGTGGTGACATAGGTTCCTCCCTACAACTCAATTAATAATTCTTGCAAGGATGAGGTCTACTCGATAAAGAAATTTTTTCTTTTATAAAAAATTTCTTTAGTATTTAGTTTTGTCTAAAAATAGACAAAGTGATTTTTCTATAACAAAACAATATCATTGTATATTATTTTTTCTATTTGATGCAACTCAGATTATTTTCTAATAAATTG-TTTTTATTTTTTCAAGCATTGACCTATTAATCTTTCAAATGTTAAACTAGTTAATAAAAATAAAATTTAATTCAAATTATAAAACAATAAAAGAATTAGTCCTTAATTTTTTTAAGTAAATTCTATTTATTT----ATTTAAAA------------ATTTACTAATAAGCTAAGACTACAAAAACTATTTCCTTTTTACAACTTTTAATTTTTTTTATTTTATTTCTTTCTTTACATATATATATA--AGTAAGAAATTCAAGAGAATTATTTTACTCAATAATTAAATGATCGAGTTGATACTAAATATTTTCAATACAATCAGTAACTAATTTTATTACTTCTAAATTTTATGAAAACAGATTCTCGTACATTTGGGACTTCCACACTTATTGCTAAAAATATAGGACGTATTACTCAAA"/>
                    <sequence id="seq_CP_Meis17_rps4_089304_64_Poland6" taxon="CP_Meis17_rps4_089304_64_Poland" totalcount="4" value="GTCTCCGTTTGTGGTGACATAGGTTCCTCCCTACAACTCAATTAATAATTCTTGCAAGGATGAGGTCTACTCGATAAAGAAATTTTTTCTTTTATAAAAAATTTCTTTAGTATTTAGTTTTGTCTAAAAATAGACAAAGTGATTTTTCTATAACAAAACAATATCATTGTATATTATTTTTTCTATTTGATGCAACTCAGATTATTTTCTAATAAATTG-TTTTTATTTTTTCAAGCATTGACCTATTAATCTTTCAAATGTTAAACTAGTTAATAAAAATAAAATTTAATTCAAATTATAAAACAATAAAAGAATTAGTCCTTAATTTTTTTAAGTAAATTCTATTTATTT----ATTTAAAA------------ATTTACTAATAAGCTAAGACTACAAAAACTATTTCCTTTTTACAACTTTTAATTTTTTTTATTTTATTTCTTTCTTTACATATATATATA--AGTAAGAAATTCAAGAGAATTATTTTACTCAATAATTAAATGATCGAGTTGATACTAAATATTTTCAATACAATCAGTAACTAATTTTATTACTTCTAAATTTTATGAAAACAGATTCTCGTACATTTGGGACTTCCACACTTATTGCTAAAAATATAGGACGTATTACTCAAA"/>
                    <sequence id="seq_CP_Meis20_rps4_120184_01_Siberia_Russia6" taxon="CP_Meis20_rps4_120184_01_Siberia_Russia" totalcount="4" value="GTCTCCGTTTGTGGTGACATAGGTTCCTCCCTACAACTCAATTAATAATTCTTGCAAGGATGAGGTCTACTCGATAAAGAAATTTTTTCTTTTATAAAAAATTTCTTTAGTATTTAGTTTTGTCTAAAAATAGACAAAGTGATTTTTCTATAACAAAACAATATCATTGTATATTATTTTTTCTATTTGATGCAACTCAGATTATTTTCTAATAAATTG-TTTTTATTTTTTCAAGCATTGACCTATTAATCTTTCAAATGTTAAACTAGTTAATAAAAATAAAATTTAATTCAAATTATAAAACAATAAAAGAATTAGTCCTTAATTTTTTTAAGTAAATTCTATTTATTT----ATTTAAAA------------ATTTACTAATAAGCTAAGACTACAAAAACTATTTCCTTTTTACAACTTTTAATTTTTTTTATTTTATTTCTTTCTTTACATATATATATA--AGTAAGAAATTCAAGAGAATTATTTTACTCAATAATTAAATGATCGAGTTGATACTAAATATTTTCAATACAATCAGTAACTAATTTTATTACTTCTAAATTTTATGAAAACAGATTCTCGTACATTTGGGACTTCCACACTTATTGCTAAAAATATAGGACGTATTACTCAAA"/>
                    <sequence id="seq_CP_Meis21_rps4_120453_76_Papoua6" taxon="CP_Meis21_rps4_120453_76_Papoua" totalcount="4" value="GTCTCCGTTTGTGGTGACATAGGTTCCTCCCTACAACTCAATTAATAATTCTTGCAAGGATGAGGTCTACTCGATAAAGAAATTTTTTATAAAAGAAAAAATTTCTTTAGTATTTAGTTTTGTCTAAAAATAGACAAAGTGATTTTTCTATAACAAAACAGTATCATTGTATATTATTTTTTCTATTTGATGCAACTCAGATTATTTTCTAATAAATTG-TTTTTGTTTTTTCAAGCATTGACCTATTAATCTTTCAAATGTTAAACTAGTTAATAAAAATAAAATTTAATTCAAATTATAAAACAATACAAGAATTAGTCCTTAATTTTTTTAAATAAATTCTATTTATTT----ATTTAAAA------------ATTTACTAATAAGCTAAGACTACAAAAACTATTTCCTTTTTACAACTTTTAATTTTTTTTATTTTATTTCTTTCTTTACATATATATATATAAGTAAGAAATTCAAGAGAATTATTTTACTCAATAATTAAATGATCGAGTTGATACTAAATATTTTCAATACAATCAGTAACTAATTTTATTACTTCTAAATTTTATGAAAACAGATTCTCGTACATTTGGGACTTCCACACTTATTGCTAAAAATATAGGACGTATTACTCAAA"/>
                    <sequence id="seq_CP_Meis22_rps4_130512_47_Svalbard6" taxon="CP_Meis22_rps4_130512_47_Svalbard" totalcount="4" value="GTCTCCGTTTGTGGTGACATAGGTTCCTCCCTACAACTCAATTAATAATTCTTGCAAGGATGAGGTCTACTCGATAAAGAAATTTTTTCTTTTATAAAAAATTTCTTTAGTATTTAGTTTTGTCTAAAAATAGACAAAGTGATTTTTCTATAACAAAACAATATCATTGTATATTATTTTTTCTATTTGATGCAACTCAGATTATTTTCTAATAAATTG-TTTTTATTTTTTCAAGCATTGACCTATTAATCTTTCAAATGTTAAACTAGTTAATAAAAATAAAATTTAATTCAAATTATAAAACAATAAAAGAATTAGTCCTTAATTTTTTTAAGTAAATTCTATTTATTTATTTATTTAAAA------------ATTTACTAATAAGCTAAGACTACAAAAACTATTTCCTTTTTACAACTTTTAATTTTTTTTATTTTATTTCTTTCTTTACATATATATATA--AGTAAGAAATTCAAGAGAATTATTTTACTCAATAATTAAATGATCGAGTTGATACTAAATATTTTCAATACAATCAGTAACTAATTTTATTACTTCTAAATTTTATGAAAACAGATTCTCGTACATTTGGGACTTCCACACTTATTGCTAAAAATATAGGACGTATTACTCAAA"/>
                    <sequence id="seq_CP_Meis24_136222_34_France6" taxon="CP_Meis24_136222_34_France" totalcount="4" value="GTCTCCGTTTGTGGTGACATAGGTTCCTCCCTACAACTCAATTAATAATTCTTGCAAGGATGAGGTCTACTCGATAAAGAAATTTTTTCTTTTATAAAAAATTTCTTTAGTATTTAGTTTTGTCTAAAAATAGACAAAGTGATTTTTCTATAACAAAACAATATCATTGTATATTATTTTTTCTATTTGATGCAACTCAGATTATTTTCTAATAAATTG-TTTTTATTTTTTCAAGCATTGACCTATTAATCTTTCAAATGTTAAACTAGTTAATAAAAATAAAATTTAATTCAAATTATAAAACAATAAAAGAATTAGTCCTTAATTTTTTTAAGTAAATTCTATTTATTT----ATTTAAAA------------ATTTACTAATAAGCTAAGACTACAAAAACTATTTCCTTTTTACAACTTTTAATTTTTTTTATTTTATTTCTTTCTTTACATATATATATA--AGTAAGAAATTCAAGAGAATTATTTTACTCAATAATTAAATGATCGAGTTGATACTAAATATTTTCAATACAATCAGTAACTAATTTTATTACTTCTAAATTTTATGAAAACAGATTCTCGTACATTTGGGACTTCCACACTTATTGCTAAAAATATAGGACGTATTACTCAAA"/>
                    <sequence id="seq_CP_Meis29_rps4_306587_67_Japan_CP4_29" taxon="CP_Meis29_rps4_306587_67_Japan_CP4_29" totalcount="4" value="GTCTCCGTTTGTGGTGACATAGGTTCCTCCCTACAACTCAATTAATAATTCTTGCAAGGATGAGGTCTACTCGATAAAGAAATTTTTTCTTTTATAAAAAATTTCTTTAGTATTTAGTTTTGTCTAAAAATAGACAAAGTGATTTTTCTATAACAAAACAATATCATTGTATATTATTTTTTCTATTTGATGCAACTCAGATTATTTTCTAATAAATTG-TTTTTATTTTTTCAAGCATTGACCTATTAATCTTTCAAATGTTAAACTAGTTAATAAAAATAAAATTTAATTCAAATTATAAAACAATAAAAGAATTAGTCCTTAATTTTTTTAAGTAAATTCTATTTATTT----ATTTAAAA------------ATTTACTAATAAGCTAAGACTACAAAAACTATTTCCTTTTTACAACTTTTAATTTTTTTTATTTTATTTCTTTCTTTACATATATATATA--AGTAAGAAATTCAAGAGAATTATTTTACTCAATAATTAAATGATCGAGTTGATACTAAATATTTTCAATACAATCAGTAACTAATTTTATTACTTCTAAATTTTATGAAAACAGATTCTCGTACATTTGGGACTTCCACACTTATTGCTAAAAATATAGGACGTATTACTCAAA"/>
                    <sequence id="seq_CP_Meis34_rps4_312552_18_Hawaii6" taxon="CP_Meis34_rps4_312552_18_Hawaii" totalcount="4" value="GTCTCCGTTTGTGGTGACATAGGTTCCTCCCTACAACTCAATTAATAATTCTTGCAAGGATGAGGTCTACTCGATAAAGAAATTTTTTCTTTTATAAAAAATTTCTTTAGTATTTAGTTTTGTCTAAAAATAGACAAAGTGATTTTTCTATAACAAAACAATATCATTGTATATTATTTTTTCTATTTGATGCAACTCAGATTATTTTCTAATAAATTG-TTTTTATTTTTTCAAGCATTGACCTATTAATCTTTCAAATGTTAAACTAGTTAATAAAAATAAAATTTAATTCAAATTATAAAACAATAAAAGAATTAGTCCTTAATTTTTTTAAGTAAATTCTATTTATTT----ATTTAAAA------------ATTTACTAATAAGCTAAGACTACAAAAACTATTTCCTTTTTACAACTTTTAATTTTTTTTATTTTATTTCTTTCTTTACATATATATATA--AGTAAGAAATTCAAGAGAATTATTTTACTCAATAATTAAATGATCGAGTTGATACTAAATATTTTCAATACAATCAGTAACTAATTTTATTACTTCTAAATTTTATGAAAACAGATTCTCGTACATTTGGGACTTCCACACTTATTGCTAAAAATATAGGACGTATTACTCAAA"/>
                    <sequence id="seq_CP_Meis36_rps4_314602_31_Equador6" taxon="CP_Meis36_rps4_314602_31_Equador" totalcount="4" value="GTCTCCGTTTGTGGTGACATAGGTTCCTCCCTACAACTCAATTAATAATTCTTGCAAGGATGAGGTCTACTCGATAAAGAAATTTTTTCTTTTATAAAAAATTTCTTTAGTATTTAGTTTTGTCTAAAAATAGACAAAGTGATTTTTCTATAACAAAACAATATCATTGTATATTATTTTTTCTATTTGATGCAACTCAGATTATTTTCTAATAAATTG-TTTTTATTTTTTCAAGCATTGACCTATTAATCTTTCAAATGTTAAACTAGTTAATAAAAATAAAATTTAATTCAAATTATAAAACAATAAAAGAATTAGTCCTTAATTTTTTTAAGTAAATTCTATTTATTTATTTATTTAAAA------------ATTTACTAATAAGCTAAGACTACAAAAACTATTTCCTTTTTACAACTTTTAATTTTTTTTATTTTATTTCTTTCTTTACATATATATATA--AGTAAGAAATTCAAGAGAATTATTTTACTCAATAATTAAATGATCGAGTTGATACTAAATATTTTCAATACAATCAGTAACTAATTTTATTACTTCTAAATTTTATGAAAACAGATTCTCGTACATTTGGGACTTCCACACTTATTGCTAAAAATATAGGACGTATTACTCAAA"/>
                    <sequence id="seq_CP_Meis37_rps4_320326_32_CostaRica6" taxon="CP_Meis37_rps4_320326_32_CostaRica" totalcount="4" value="GTCTCCGTTTGTGGTGACATAGGTTCCTCCCTACAACTCAATTAATAATTCTTGCAAGGATGAGGTCTACTCGATAAAGAAATTTTTTATAAAAGAAAAAATTTCTTTAGTATTTAGTTTTGTCTAAAAATAGACAAAGTGATTTTTCTATAACAAAACAGTATCATTGTATATTATTTTTTCTATTTGATGCAACTCAGATTATTTTCTAATAAATTG-TTTTTGTTTTTTCAAGCATTGACCTATTAATCTTTCAAATGTTAAACTAGTTAATAAAAATAAAATTTAATTCAAATTATAAAACAATACAAGAATTAGTCCTTAATTTTTTTAAATAAATTCTATTTATTT----ATTTAAAA------------ATTTACTAATAAGCTAAGACTACAAAAACTATTTCCTTTTTACAACTTTTAATTTTTTTTATTTTATTTCTTTCTTTACATATATATATATAAGTAAGAAATTCAAGAGAATTATTTTACTCAATAATTAAATGATCGAGTTGATACTAAATATTTTCAATACAATCAGTAACTAATTTTATTACTTCTAAATTTTATGAAAACAGATTCTCGTACATTTGGGACTTCCACACTTATTGCTAAAAATATAGGACGTATTACTCAAA"/>
                    <sequence id="seq_CP_Meis45_rps4_362614_28_USA_Vermont6" taxon="CP_Meis45_rps4_362614_28_USA_Vermont" totalcount="4" value="GTCTCCGTTTGTGGTGACATAGGTTCCTCCCTACAACTCAATTAATAATTCTTGCAAGGATGAGGTCTACTCGATAAAGAAATTTTTTCTTTTATAAAAAATTTCTTTAGTATTTAGTTTTGTCTAAAAATAGACAAAGTGATTTTTCTATAACAAAACAATATCATTGTATATTATTTTTTCTATTTGATGCAACTCAGATTATTTTCTAATAAATTG-TTTTTATTTTTTCAAGCATTGACCTATTAATCTTTCAAATGTTAAACTAGTTAATAAAAATAAAATTTAATTCAAATTATAAAACAATAAAAGAATTAGTCCTTAATTTTTTTAAGTAAATTCTATTTATTT----ATTTAAAA------------ATTTACTAATAAGCTAAGACTACAAAAACTATTTCCTTTTTACAACTTTTAATTTTTTTTATTTTATTTCTTTCTTTACATATATATATA--AGTAAGAAATTCAAGAGAATTATTTTACTCAATAATTAAATGATCGAGTTGATACTAAATATTTTCAATACAATCAGTAACTAATTTTATTACTTCTAAATTTTATGAAAACAGATTCTCGTACATTTGGGACTTCCACACTTATTGCTAAAAATATAGGACGTATTACTCAAA"/>
                    <sequence id="seq_CP_Meis47_rps4_272714_47_Hawaii6" taxon="CP_Meis47_rps4_272714_47_Hawaii" totalcount="4" value="GTCTCCGTTTGTGGTGACATAGGTTCCTCCCTACAACTCAATTAATAATTCTTGCAAGGATGAGGTCTACTCGATAAAGAAATTTTTTCTTTTATAAAAAATTTCTTTAGTATTTAGTTTTGTCTAAAAATAGACAAAGTGATTTTTCTATAACAAAACAATATCATTGTATATTATTTTTTCTATTTGATGCAACTCAGATTATTTTCTAATAAATTG-TTTTTATTTTTTCAAGCATTGACCTATTAATCTTTCAAATGTTAAACTAGTTAATAAAAATAAAATTTAATTCAAATTATAAAACAATAAAAGAATTAGTCCTTAATTTTTTTAAGTAAATTCTATTTATTT----ATTTAAAA------------ATTTACTAATAAGCTAAGACTACAAAAACTATTTCCTTTTTACAACTTTTAATTTTTTTTATTTTATTTCTTTCTTTACATATATATATA--AGTAAGAAATTCAAGAGAATTATTTTACTCAATAATTAAATGATCGAGTTGATACTAAATATTTTCAATACAATCAGTAACTAATTTTATTACTTCTAAATTTTATGAAAACAGATTCTCGTACATTTGGGACTTCCACACTTATTGCTAAAAATATAGGACGTATTACTCAAA"/>
                    <sequence id="seq_CP_Meis48_rps4_272723_56_Canada_Quebec6" taxon="CP_Meis48_rps4_272723_56_Canada_Quebec" totalcount="4" value="GTCTCCGTTTGTGGTGACATAGGTTCCTCCCTACAACTCAATTAATAATTCTTGCAAGGATGAGGTCTACTCGATAAAGAAATTTTTTCTTTTATAAAAAATTTCTTTAGTATTTAGTTTTGTCTAAAAATAGACAAAGTGATTTTTCTATAACAAAACAATATCATTGTATATTATTTTTTCTATTTGATGCAACTCAGATTATTTTCTAATAAATTG-TTTTTATTTTTTCAAGCATTGACCTATTAATCTTTCAAATGTTAAACTAGTTAATAAAAATAAAATTTAATTCAAATTATAAAACAATAAAAGAATTAGTCCTTAATTTTTTTAAGTAAATTCTATTTATTT----ATTTAAAA------------ATTTACTAATAAGCTAAGACTACAAAAACTATTTCCTTTTTACAACTTTTAATTTTTTTTATTTTATTTCTTTCTTTACATATATATATA--AGTAAGAAATTCAAGAGAATTATTTTACTCAATAATTAAATGATCGAGTTGATACTAAATATTTTCAATACAATCAGTAACTAATTTTATTACTTCTAAATTTTATGAAAACAGATTCTCGTACATTTGGGACTTCCACACTTATTGCTAAAAATATAGGACGTATTACTCAAA"/>
                    <sequence id="seq_CP_Meis49_rps4_272729_62_Greece6" taxon="CP_Meis49_rps4_272729_62_Greece" totalcount="4" value="GTCTCCGTTTGTGGTGACATAGGTTCCTCCCTACAACTCAATTAATAATTCTTGCAAGGATGAGGTCTACTCGATAAAGAAATTTTTTCTTTTATAAAAAATTTCTTTAGTATTTAGTTTTGTCTAAAAATAGACAAAGTGATTTTTCTATAACAAAACAGTATCATTGTATATTATTTTTTCTATTTGATGCAACTCAGATTATTTTCTAATAAATTG-TTTTTGTTTTTTCAAGCATTGACCTATTAATCTTTCAAATGTTAAACTAGTTAATAAAAATAAAATTTAATTCAAATTATAAAACAATAAAAGAATTAGTCCTTAATTTTTTTAAGTAAATTTTATTTATTT----ATTTAAAA------------ATTTACTAATAAGCTAAGACTACAAAAACTATTTCCTTTTTACAACTTTTAATTTTTTTTATTTTATTTCTTTCTTTACATATATATATA--AGTAAAAAATTCAAGAGAATTATTTTACTCAATAATTAAATGATCGAGTTGATACTAAATATTTTCAATACAATCAGTAACTAATTTTATTACTTCTAAATTTTATGAAAACAGATTCTCGTACATTTGGGACTTCCACACTTATTGCTAAAAATATAGGACGTATTACTCAAA"/>
                    <sequence id="seq_CP_Meis73_272706_39_USA_Colorado6" taxon="CP_Meis73_272706_39_USA_Colorado" totalcount="4" value="NNNNNNNNNNNNNNNNNNNNNNGNNCCNCCCTACANCTCAATTNNTAATTCTTGCAAGGATGAGGTCTACTCGATAAAGANNNTTTTTCTTTTATAAAAAATTTCTTTAGTATTTAGTTTTGTCTAAAAATAGACAAAGTGATTTTTCTATAACAAAACAATATCATTGTATATTATTTTTTCTATTTGATGCAACTCAGATTATTTTCTAATAAATTG-TTTTTATTTTTTCAAGCATTGACCTATTAATCTTTCAAATGTTAAACTAGTTAATAAAAATAAAATTTAATTCAAATTATAAAACAATAAAAGAATTAGTCCTTAATTTTTTTAAGTAAATTCTATKTATTTATTTATTTAAAA------------ATTTACTAATAAGCTAAGACTACAAAAACTATTTCCTTTTTACAACTTTTAATTTTTTTTATTTTATTTCTTTCTTTACATATATATATA--AGTAAGAAATTCAAGAGAATTATTTTACTCAATAATTAAATGATCGAGTTGATACTAAATATTTTCAATACAATCAGTAACNAATTTTATTACTTCTAAATTTTATGAAAACAGATTCTCGTACATTTGGGACTTCCACACTTNNTGCTAAAAATAKAGGACGTATTACTCAAA"/>
                    <sequence id="seq_CP_Meis84_272809_45_Bolivia6" taxon="CP_Meis84_272809_45_Bolivia" totalcount="4" value="NNNNNNNNNNNNNNNNNNNNNNNNTCCTCCCTACANCNCAATTAANANTTCTTGCAAGGATGAGGTCTACTCGATAAAGAAATTTTTTATAANAGAAAAAATTTCTTTAGTATTTAGTTTTGTCTAAAAATAGACAAAGTGATTTTTCTATAACAAAACAGTATCATTGTANATTATTTTTTCTATTTGATGCAACTCAGATTATTTTCTAATAAATTG-TTTTTGTTTTTTCAAGCATTGACCTATTAATCTTTCAAATGTTAAACTAGTTAATAAAAATAAAATTTAATTCRAATTATAAAACAATACAAGAATTAGTCCTTAATTTTTTTAAATAAATTCTATTTATTT----ATTTAAAA------------ATTTACTAATAAGCTAAGACTACAAAAACTATTTCCTTTTTACAACTTTTAATTTTTTTTATTTTATTTCTTTCTTTACATATATATATATAAGTAAGAAATTCAAGAGAATTATTTTACTCARTAATTAAATGATCGAGTTGATACTAAATATTTTCAATACAATCAGTAACTAATTTTATTACTTCTAAATTTTATGAAAACAGATTCTCGTACATTTGGGACTTCCACACTTATKGCTAAAAATATAGGACGTATTACTCAAA"/>
                    <sequence id="seq_CP_NHM01_BM000977576_USA_Montana_16" taxon="CP_NHM01_BM000977576_USA_Montana_1" totalcount="4" value="GTCTCCGTTTGTGGTGACATAGGTTCCTCCCTACAACTCAATTAATAATTCTTGCAAGGATGAGGTCTACTCGATAAAGAAATTTTTTCTTTTATAAAAAATTTCTTTAGTATTTAGTTTTGTCTAAAAATAGACAAAGTGATTTTTCTATAACAAAACAGTATCATTGTATATTATTTTTTCTATTTGATGCAACTCAGATTATTTTCTAATAAATTG-TTTTTATTTTTTCAAGCATTGACCTATTAATCTTTCAAATGTTAAACTAGTTAATAAAAATAAAATTTAATTCAAATTATAAAACAATAAAAGAATTAGTCCTTAATTTTTTTAAGTAAATTCTATTTATTTGTTTATTTAAAA------------ATTTACTAATAAGCTAAGACTACAAAAACTATTTCCTTTTTACAACTTTTAATTTTTTTTATTTTATTTCTTTCTTTACATATATATATA--AGTAAGAAATTCAAGAGAATTATTTTACTCAATAATTAAATGATCGAGTTGATACTAAATATTTTCAATACAATCAGTAACTAATTTTATTACTTCTAAATTTTATGAAAACAGATTCTCGTACATTTGGGACTTCCACACTTATTGCTAAAAATATAGGACGTATTACTCAAA"/>
                    <sequence id="seq_CP_NHM03_rps4_21661_Alaska6" taxon="CP_NHM03_rps4_21661_Alaska" totalcount="4" value="GTCTCCGTTTGTGGTGACATAGGTTCCTCCCTACAACTCAATTAATAATTCTTGCAAGGATGAGGTCTACTCGATAAAGAAATTTTTTCTTTTATAAAAAATTTCTTTAGTATTTAGTTTTGTCTAAAAATAGACAAAGTGATTTTTCTATAACAAAACAGTATCATTGTATATTATTTTTTCTATTTGATGCAACTCAGATTATTTTCTAATAAATTG-TTTTTATTTTTTCAAGCATTGACCTATTAATCTTTCAAATGTTAAACTAGTTAATAAAAATAAAATTTAATTCAAATTATAAAACAATAAAAGAATTAGTCCTTAATTTTTTTAAGTAAATTCTATTTATTTGTTTATTTAAAA------------ATTTACTAATAAGCTAAGACTACAAAAACTATTTCCTTTTTACAACTTTTAATTTTTTTTATTTTATTTCTTTCTTTACATATATATATA--AGTAAGAAATTCAAGAGAATTATTTTACTCAATAATTAAATGATCGAGTTGATACTAAATATTTTCAATACAATCAGTAACTAATTTTATTACTTCTAAATTTTATGAAAACAGATTCTCGTACATTTGGGACTTCCACACTTATTGCTAAAAATATAGGACGTATTACTCAAA"/>
                    <sequence id="seq_CP_NHM10_rps4_A1003_Alaska6" taxon="CP_NHM10_rps4_A1003_Alaska" totalcount="4" value="GTCTCCGTTTGTGGTGACATAGGTTCCTCCCTACAACTCAATTAATAATTCTTGCAAGGATGAGGTCTACTCGATAAAGAAATTTTTTCTTTTATAAAAAATTTCTTTAGTATTTAGTTTTGTCTAAAAATAGACAAAGTGATTTTTCTATAACAAAACAATATCATTGTATATTATTTTTTCTATTTGATGCAACTCAGATTATTTTCTAATAAATTG-TTTTTATTTTTTCAAGCATTGACCTATTAATCTTTCAAATGTTAAACTAGTTAATAAAAATAAAATTTAATTCAAATTATAAAACAATAAAAGAATTAGTCCTTAATTTTTTTAAGTAAATTCTATTTATTT----ATTTAAAA------------ATTTACTAATAAGCTAAGACTACAAAAACTATTTCCTTTTTACAACTTTTAATTTTTTTTATTTTATTTCTTTCTTTACATATATATATA--AGTAAGAAATTCAAGAGAATTATTTTACTCAATAATTAAATGATCGAGTTGATACTAAATATTTTCAATACAATCAGTAACTAATTTTATTACTTCTAAATTTTATGAAAACAGATTCTCGTACATTTGGGACTTCCACACTTATTGCTAAAAATATAGGACGTATTACTCAAA"/>
                    <sequence id="seq_CP_NHM17_Cstenocarpus_rps4_33207_Chile6" taxon="CP_NHM17_Cstenocarpus_rps4_33207_Chile" totalcount="4" value="GTCTCCGTTTGTGGTGACATAGGTTCCTCCCTACAACTCAATTAATAATTCTTGCAAGGATGAGGTCTACTCGATAAAGAAATTTTTTCTTTTATAAAAAATTTCTTTAGTATTTAGTTTTGTCTAAAAATAGACAAAGTGATTTTTCTATAACAAAACAGTATCATTGTATATTATTTTTTCTATTTGATGCAACTCAGATTATTTTCTAATAAATTG-TTTTTATTTTTTCAAGCATTGACCTATTAATCTTTCAAATGTTAAACTAGTTAATAAAAATAAAATTTAATTCAAATTATAAAACAATAAAAGAATTAGTCCTTAATTTTTTTAAGTAAATTCTATTTATTT----ATTTAAAA------------ATTTACTAATAAGCTAAGACTACAAAAACTATTTCCTTTTTACAACTTTTAATTTTTTTTATTTTATTTCTTTCTTTACATATATATATA--AGTAAGAAATTCAAGAGAATTATTTTACTCAATAATTAAATGATCGAGTTGATACTAAATATTTTCAATACAATCAGTAACTAATTTTATTACTTCTAAATTTTATGAAAACAGATTCTCGTACATTTGGGACTTCCACACTTATTGCTAAAAATATAGGACGTATTACTCAAA"/>
                    <sequence id="seq_CP_NHM22a_22b_R08_277a_ReunionIsland6" taxon="CP_NHM22a_22b_R08_277a_ReunionIsland" totalcount="4" value="GTCTCCGTTTGTGGTGACATAGGTTCCTCCCTACAACTCAATTAATAATTCTTGCAAGGATGAGGTCTACTCGATAAAGAAATTTTTTCTTTTATAAAAAATTTCTTTAGTATTTAGTTTTGTCTAAAAATAGACAAAGTGATTTTTCTATAACAAAACAGTATCATTGTATATTATTTTTTCTATTTGATGCAACTCAGATTATTTTCTAATAAATTG-TTTTTATTTTTTCAAGCATTGACCTATTAATCTTTCAAATGTTAAACTAGTTAATAAAAATAAAATTTAATTCAAATTATAAAACAATAAAAGAATTAGTCCTTAATTTTTTTAAGTAAATTCTATTTATTT----ATTTAAAA------------ATTTACTAATAAGCTAAGACTACAAAAACTATTTCCTTTTTACAACTTTTAATTTTTTTTATTTTATTTCTTTCTTTACATATATATATA--AGTAAGAAATTCAAGAGAATTATTTTACTCAATAATTAAATGATCGAGTTGATACTAAATATTTTCAATACAATCAGTAACTAATTTTATTACTTCTAAATTTTATGAAAACAGATTCTCGTACATTTGGGACTTCCACACTTATTGCTAAAAATATAGGACGTATTACTCAAA"/>
                    <sequence id="seq_CP_NHM32_rps4_1228_Japan6" taxon="CP_NHM32_rps4_1228_Japan" totalcount="4" value="GTCTCCGTTTGTGGTGACATAGGTTCCTCCCTACAACTCAATTAATAATTCTTGCAAGGATGAGGTCTACTCGATAAAGAAATTTTTTCTTTTATAAAAAATTTCTTTAGTATTTAGTTTTGTCTAAAAATAGACAAAGTGATTTTTCTATAACAAAACAATATCATTGTATATTATTTTTTCTATTTGATGCAACTCAGATTATTTTCTAATAAATTG-TTTTTATTTTTTCAAGCATTGACCTATTAATCTTTCAAATGTTAAACTAGTTAATAAAAATAAAATTTAATTCAAATTATAAAACAATAAAAGAATTAGTCCTTAATTTTTTTAAGTAAATTCTATTTATTT----ATTTAAAA------------ATTTACTAATAAGCTAAGACTACAAAAACTATTTCCTTTTTACAACTTTTAATTTTTTTTATTTTATTTCTTTCTTTACATATATATATA--AGTAAGAAATTCAAGAGAATTATTTTACTCAATAATTAAATGATCGAGTTGATACTAAATATTTTCAATACAATCAGTAACTAATTTTATTACTTCTAAATTTTATGAAAACAGATTCTCGTACATTTGGGACTTCCACACTTATTGCTAAAAATATAGGACGTATTACTCAAA"/>
                    <sequence id="seq_CP_Rhys_have01_Cp_14_Dovers_Moraine_Heard_Island_CP446" taxon="CP_Rhys_have01_Cp_14_Dovers_Moraine_Heard_Island_CP44" totalcount="4" value="GTCTCCGTTTGTGGTGACATAGGTTCCTCCCTACAACTCAATTAATAATTCTTGCAAGGATGAGGTCTACTCGATAAAGAAATTTTTTCTTTTATAAAAAATTTCTTTAGTATTTAGTTTTGTCTAAAAATAGACAAAGTGATTTTTCTATAACAAAACAGTATCATTGTATATTATTTTTTCTATTTGATGCAACTCAGATTATTTTCTAATAAATTG-TTTTTATTTTTTCAAGCATTGACCTATTAATCTTTCAAATGTTAAACTAGTTAATAAAAATAAAATTTAATTCAAATTATAAAACAATAAAAGAATTAGTCCTTAATTTTTTTAAGTAAATTCTATTTATTT----ATTTAAAA------------ATTTACTAATAAGCTAAGACTACAAAAACTATTTCCTTTTTACAACTTTTAATTTTTTTTATTTTATTTCTTTCTTTACATATATATATA--AGTAAGAAATTCAAGAGAATTATTTTACTCAATAATTAAATGATCGAGTTGATACTAAATATTTTCAATACAATCAGTAACTAATTTTATTACTTCTAAATTTTATGAAAACAGATTCTCGTACATTTGGGACTTCCACACTTATTGCTAAAAATNNNNNNNNNNNNNNNNNNN"/>
                    <sequence id="seq_CP_Rhys_have02_Cp_15_Ice_Axe_Peak_Robertskolen_WestDronningMaud_Antarctica_CP216" taxon="CP_Rhys_have02_Cp_15_Ice_Axe_Peak_Robertskolen_WestDronningMaud_Antarctica_CP21" totalcount="4" value="GTCTCCGTTTGTGGTGACATAGGTTCCTCCCTACAACTCAATTAATAATTCTTGCAAGGATGAGGTCTACTCGATAAAGAAATTTTTTCTTTTATAAAAAATTTCTTTAGTATTTAGTTTTGTCTAAAAATAGACAAAGTGATTTTTCTATAACAAAACAGTATCATTGTATATTATTTTTTCTATTTGATGCAACTCAGATTATTTTCTAATAAATTG-TTTTTATTTTTTCAAGCATTGACCTATTAATCTTTCAAATGTTAAACTAGTTAATAAAAATAAAATTTAATTCAAATTATAAAACAATAAAAGAATTAGTCCTTAATTTTTTTAAGTAAATTCTATTTATTT----ATTTAAAA------------ATTTACTAATAAGCTAAGACTACAAAAACTATTTCCTTTTTACAACTTTTAATTTTTTTTATTTTATTTCTTTCTTTACATATATATATA--AGTAAGAAATTCAAGAGAATTATTTTACTCAATAATTAAATGATCGAGTTGATACTAAATATTTTCAATACAATCAGTAACTAATTTTATTACTTCTAAATTTTATGAAAACAGATTCTCGTACATTTGGGACTTCCACACTTATTGCTAAAAATATAGGNNNNNNNNNNNNNN"/>
                    <sequence id="seq_CP_Rhys_have03_Cp_16_Paddock_Valley_Heard_Island_CP396" taxon="CP_Rhys_have03_Cp_16_Paddock_Valley_Heard_Island_CP39" totalcount="4" value="GTCTCCGTTTGTGGTGACATAGGTTCCTCCCTACAACTCAATTAATAATTCTTGCAAGGATGAGGTCTACTCGATAAAGAAATTTTTTCTTTTATAAAAAATTTCTTTAGTATTTAGTTTTGTCTAAAAATAGACAAAGTGATTTTTCTATAACAAAACAGTATCATTGTATATTATTTTTTCTATTTGATGCAACTCAGATTATTTTCTAATAAATTG-TTTTTATTTTTTCAAGCATTGACCTATTAATCTTTCAAATGTTAAACTAGTTAATAAAAATAAAATTTAATTCAAATTATAAAACAATAAAAGAATTAGTCCTTAATTTTTTTAAGTAAATTCTATTTATTT----ATTTAAAA------------ATTTACTAATAAGCTAAGACTACAAAAACTATTTCCTTTTTACAACTTTTAATTTTTTTTATTTTATTTCTTTCTTTACATATATATATA--AGTAAGAAATTCAAGAGAATTATTTTACTCAATAATTAAATGATCGAGTTGATACTAAATATTTTCAATACAATCAGTAACTAATTTTATTACTTCTAAATTTTATGAAAACAGATTCTCGTACATTTGGGACTTCCACACTTATTGCTAAAAATATANNNNNNNNNNNNNNNN"/>
                    <sequence id="seq_CP_Rhys_have07_Cp_23_DeceptionIsland_SShetlandIsl_CP256" taxon="CP_Rhys_have07_Cp_23_DeceptionIsland_SShetlandIsl_CP25" totalcount="4" value="NNNNNNNNNNNNNNNNNNATAGGTTCCTCCCTACAACTCAATTAATAATTCTTGCAAGGATGAGGTCTACTCGATAAAGAAATTTTTTCTTTTATAAAAAATTTCTTTAGTATTTAGTTTTGTCTAAAAATAGACAAAGTGATTTTTCTATAACAAAACAGTATCATTGTATATTATTTTTTCTATTTGATGCAACTCAGATTATTTTCTAATAAATTG-TTTTTATTTTTTCAAGCATTGACCTATTAATCTTTCAAATGTTAAACTAGTTAATAAAAATAAAATTTAATTCAAATTATAAAACAATAAAAGAATTAGTCCTTAATTTTTTTAAGTAAATTCTATTTATTTGTTTATTTAAAA------------ATTTACTAATAAGCTAAGACTACAAAAACTATTTCCTTTTTACAACTTTTAATTTTTTTTATTTTATTTCTTTCTTTACATATATATATA--AGTAAGAAATTCAAGAGAATTATTTTACTCAATAATTAAATGATCGAGTTGATACTAAATATTTTCAATACAATCAGTAACTAATTTTATTACTTCTAAATTTTATGAAAACAGATTCTCGTACATTTGGGACTTCCACACTTATTGCTAAAAATATAGGACGTATTACTCAAA"/>
                    <sequence id="seq_CP_Rhys_have08_Cp_25_CharcotIs_AntarcticPen_CP326" taxon="CP_Rhys_have08_Cp_25_CharcotIs_AntarcticPen_CP32" totalcount="4" value="GTCTCCGTTTGTGGTGACATAGGTTCCTCCCTACAACTCAATTAATAATTCTTGCAAGGATGAGGTCTACTCGATAAAGAAATTTTTTCTTTTATAAAAAATTTCTTTAGTATTTAGTTTTGTCTAAAAATAGACAAAGTGATTTTTCTATAACAAAACAGTATCATTGTATATTATTTTTTCTATTTGATGCAACTCAGATTATTTTCTAATAAATTG-TTTTTATTTTTTCAAGCATTGACCTATTAATCTTTCAAATGTTAAACTAGTTAATAAAAATAAAATTTAATTCAAATTATAAAACAATAAAAGAATTAGTCCTTAATTTTTTTAAGTAAATTCTATTTATTTGTTTATTTAAAA------------ATTTACTAATAAGCTAAGACTACAAAAACTATTTCCTTTTTACAACTTTTAATTTTTTTTATTTTATTTCTTTCTTTACATATATATATA--AGTAAGAAATTCAAGAGAATTATTTTACTCAATAATTAAATGATCGAGTTGATACTAAATATTTTCAATACAATCAGTAACTAATTTTATTACTTCTAAATTTTATGAAAACAGATTCTCGTACATTTGGGACTTCCACACTTATTGCTAAAAATATAGGANNNNNNNNNNNNN"/>
                    <sequence id="seq_CP_Rhys_have09_Cp_26_DancoCoast_CurvilleIsl_AntPen_CP286" taxon="CP_Rhys_have09_Cp_26_DancoCoast_CurvilleIsl_AntPen_CP28" totalcount="4" value="GTCTCCGTTTGTGGTGACATAGGTTCCTCCCTACAACTCAATTAATAATTCTTGCAAGGATGAGGTCTACTCGATAAAGAAATTTTTTCTTTTATAAAAAATTTCTTTAGTATTTAGTTTTGTCTAAAAATAGACAAAGTGATTTTTCTATAACAAAACAGTATCATTGTATATTATTTTTTCTATTTGATGCAACTCAGATTATTTTCTAATAAATTG-TTTTTATTTTTTCAAGCATTGACCTATTAATCTTTCAAATGTTAAACTAGTTAATAAAAATAAAATTTAATTCAAATTATAAAACAATAAAAGAATTAGTCCTTAATTTTTTTAAGTAAATTCTATTTATTTGTTTATTTAAAA------------ATTTACTAATAAGCTAAGACTACAAAAACTATTTCCTTTTTACAACTTTTAATTTTTTTTATTTTATTTCTTTCTTTACATATATATATA--AGTAAGAAATTCAAGAGAATTATTTTACTCAATAATTAAATGATCGAGTTGATACTAAATATTTTCAATACAATCAGTAACTAATTTTATTACTTCTAAATTTTATGAAAACAGATTCTCGTACATTTGGGACTTCCACACTTATTGCTAAAAATATAGNNNNNNNNNNNNNNN"/>
                    <sequence id="seq_CP_Rhys_have10_Cp_27_WestAnchorageIsl_PrincessElisabethLand_Antarctica_CP346" taxon="CP_Rhys_have10_Cp_27_WestAnchorageIsl_PrincessElisabethLand_Antarctica_CP34" totalcount="4" value="GTCTCCGTTTGTGGTGACATAGGTTCCTCCCTACAACTCAATTAATAATTCTTGCAAGGATGAGGTCTACTCGATAAAGAAATTTTTTCTTTTATAAAAAATTTCTTTAGTATTTAGTTTTGTCTAAAAATAGACAAAGTGATTTTTCTATAACAAAACAGTATCATTGTATATTATTTTTTCTATTTGATGCAACTCAGATTATTTTCTAATAAATTG-TTTTTATTTTTTCAAGCATTGACCTATTAATCTTTCAAATGTTAAACTAGTTAATAAAAATAAAATTTAATTCAAATTATAAAACAATAAAAGAATTAGTCCTTAATTTTTTTAAGTAAATTCTATTTATTTGTTTATTTAAAA------------ATTTACTAATAAGCTAAGACTACAAAAACTATTTCCTTTTTACAACTTTTAATTTTTTTTATTTTATTTCTTTCTTTACATATATATATA--AGTAAGAAATTCAAGAGAATTATTTTACTCAATAATTAAATGATCGAGTTGATACTAAATATTTTCAATACAATCAGTAACTAATTTTATTACTTCTAAATTTTATGAAAACAGATTCTCGTACATTTGGGACTTCCACACTTATTGCTAAAAATATAGNNNNNNNNNNNNNNN"/>
                    <sequence id="seq_CP_Rhys_have11_Cp_28_Visokai_Isl_SSandwichIsl_CP306" taxon="CP_Rhys_have11_Cp_28_Visokai_Isl_SSandwichIsl_CP30" totalcount="4" value="GTCTCCGTTTGTGGTGACATAGGTTCCTCCCTACAACTCAATTAATAATTCTTGCAAGGATGAGGTCTACTCGATAAAGAAATTTTTTCTTTTATAAAAAATTTCTTTAGTATTTAGTTTTGTCTAAAAATAGACAAAGTGATTTTTCTATAACAAAACAGTATCATTGTATATTATTTTTTCTATTTGATGCAACTCAGATTATTTTCTAATAAATTG-TTTTTATTTTTTCAAGCATTGACCTATTAATCTTTCAAATGTTAAACTAGTTAATAAAAATAAAATTTAATTCAAATTATAAAACAATAAAAGAATTAGTCCTTAATTTTTTTAAGTAAATTCTATTTATTTGTTTATTTAAAA------------ATTTACTAATAAGCTAAGACTACAAAAACTATTTCCTTTTTACAACTTTTAATTTTTTTTATTTTATTTCTTTCTTTACATATATATATA--AGTAAGAAATTCAAGAGAATTATTTTACTCAATAATTAAATGATCGAGTTGATACTAAATATTTTCAATACAATCAGTAACTAATTTTATTACTTCTAAATTTTATGAAAACAGATTCTCGTACATTTGGGACTTCCACACTTATTGCTAANNNNNNNNNNNNNNNNNNNNNNN"/>
                    <sequence id="seq_CP_Rhys_have13_Cp_30_MaunaKea_Hawaii_USA_CP86" taxon="CP_Rhys_have13_Cp_30_MaunaKea_Hawaii_USA_CP8" totalcount="4" value="GTCTCCGTTTGTGGTGACATAGGTTCCTCCCTACAACTCAATTAATAATTCTTGCAAGGATGAGGTCTACTCGATAAAGAAATTTTTTCTTTTATAAAAAATTTCTTTAGTATTTAGTTTTGTCTAAAAATAGACAAAGTGATTTTTCTATAACAAAACAATATCATTGTATATTATTTTTTCTATTTGATGCAACTCAGATTATTTTCTAATAAATTG-TTTTTATTTTTTCAAGCATTGACCTATTAATCTTTCAAATGTTAAACTAGTTAATAAAAATAAAATTTAATTCAAATTATAAAACAATAAAAGAATTAGTCCTTAATTTTTTTAAGTAAATTCTATTTATTT----ATTTAAAA------------ATTTACTAATAAGCTAAGACTACAAAAACTATTTCCTTTTTACAACTTTTAATTTTTTTTATTTTATTTCTTTCTTTACATATATATATA--AGTAAGAAATTCAAGAGAATTATTTTACTCAATAATTAAATGATCGAGTTGATACTAAATATTTTCAATACAATCAGTAACTAATTTTATTACTTCTAAATTTTATGAAAACAGATTCTCGTACATTTGGGACTTCCACACTTATTGCTAAAAATATAGGACGTATTACTCAAA"/>
                    <sequence id="seq_CP_Rhys_have14_Cp_31_NewYork_USA_CP116" taxon="CP_Rhys_have14_Cp_31_NewYork_USA_CP11" totalcount="4" value="GTCTCCGTTTGTGGTGACATAGGTTCCTCCCTACAACTCAATTAATAATTCTTGCAAGGATGAGGTCTACTCGATAAAGAAATTTTTTCTTTTATAAAAAATTTCTTTAGTATTTAGTTTTGTCTAAAAATAGACAAAGTGATTTTTCTATAACAAAACAATATCATTGTATATTATTTTTTCTATTTGATGCAACTCAGATTATTTTCTAATAAATTG-TTTTTATTTTTTCAAGCATTGACCTATTAATCTTTCAAATGTTAAACTAGTTAATAAAAATAAAATTTAATTCAAATTATAAAACAATAAAAGAATTAGTCCTTAATTTTTTTAAGTAAATTCTATTTATTT----ATTTAAAA------------ATTTACTAATAAGCTAAGACTACAAAAACTATTTCCTTTTTACAACTTTTAATTTTTTTTATTTTATTTCTTTCTTTACATATATATATA--AGTAAGAAATTCAAGAGAATTATTTTACTCAATAATTAAATGATCGAGTTGATACTAAATATTTTCAATACAATCAGTAACTAATTTTATTACTTCTAAATTTTATGAAAACAGATTCTCGTACATTTGGGACTTCCACACTTATTGCTAAAAATATAGGACGTATTACTCAAA"/>
                    <sequence id="seq_CP_Rhys_have15_Cp_32_Malawi_NorthEastAfrica_CP136" taxon="CP_Rhys_have15_Cp_32_Malawi_NorthEastAfrica_CP13" totalcount="4" value="GTCTCCGTTTGTGGTGACATAGGTTCCTCCCTACAACTCAATTAATAATTCTTGCAAGGATGAGGTCTACTCGATAAAGAAATTTTTTCTTTTATAAAAAATTTCTTTAGTATTTAGTTTTGTCTAAAAATAGACAAAGTGATTTTTCTATAACAAAACAGTATCATTGTATATTATTTTTTCTATTTGATGCAACTCAGATTATTTTCTAATAAATTG-TTTTTATTTTTTCAAGCATTGACCTATTAATCTTTCAAATGTTAAACTAGTTAATAAAAATAAAATTTAATTCAAATTATAAAACAATAAAAGAATTAGTCCTTAATTTTTTTAAGTAAATTCTATTTATTT----ATTTAAAA------------ATTTACTAATAAGCTAAGACTACAAAAACTATTTCCTTTTTACAACTTTTAATTTTTTTTATTTTATTTCTTTCTTTACATATATATATA--AGTAAGAAATTCAAGAGAATTATTTTACTCAATAATTAAATGATCGAGTTGATACTAAATATTTTCAATACAATCAGTAACTAATTTTATTACTTCTAAATTTTATGAAAACAGATTCTCGTACATTTGGGACTTCCACACTTATTGCTAAAAATATAGGACGTATTACTCAAA"/>
                    <sequence id="seq_CP_Rhys_have16_Cp_3_Mt_Beauty_Victoria_Australia_CP56" taxon="CP_Rhys_have16_Cp_3_Mt_Beauty_Victoria_Australia_CP5" totalcount="4" value="GTCTCCGTTTGTGGTGACATAGGTTCCTCCCTACAACTCAATTAATAATTCTTGCAAGGATGAGGTCTACTCGATAAAGAAATTTTTTCTTTTATAAAAAATTTCTTTAGTATTTAGTTTTGTCTAAAAATAGACAAAGTGATTTTTCTATAACAAAACAGTATCATTGTATATTATTTTTTCTATTTGATGCAACTCAGATTATTTTCTAATAAATTG-TTTTTATTTTTTCAAGCATTGACCTATTAATCTTTCAAATGTTAAACTAGTTAATAAAAATAAAATTTAATTCAAATTATAAAACAATAAAAGAATTAGTCCTTAATTTTTTTAAGTAAATTCTATTTATTT----ATTTAAAA------------ATTTACTAATAAGCTAAGACTACAAAAACTATTTCCTTTTTACAACTTTTAATTTTTTTTATTTTATTTCTTTCTTTACATATATATATA--AGTAAGAAATTCAAGAGAATTATTTTACTCAATAATTAAATGATCGAGTTGATACTAAATATTTTCAATACAATCAGTAACTAATTTTATTACTTCTAAATTTTATGAAAACAGATTCTCGTACATTTGGGACTTCCACACTTATTGCTAAAAATATAGGACGTATTACTCAAA"/>
                    <sequence id="seq_JQ690710_Cheilothela_chloropus_rbcL_atpB_Churchill_et_al_134156" taxon="JQ690710_Cheilothela_chloropus_rbcL_atpB_Churchill_et_al_13415" totalcount="4" value="NNNNNNNNNNNNNNNNNNNNAGGTTCCTCCCTACAACTCAATTAATAATTCTTGCAA-GATGAGGTCTACTCGATAAAGAAATTTTTTATAAAAAAAA---TTTCTTTAGTATTTAATTTTGTCT-AAAATAGACAAAGTGATTTTTTTATAACAAAACAGTATCATTGTATATTATTTTTTCTATTTGATGCAACTCAGATTATTCTCTAATAAATTGCTTTTTGTTTTTTCAAGCATTGACCTATTAATCTTTCAAATGTTAAACTAATTAATAAAAATAGAATTGAATTTAAA--AGTAGAAAAAAAAAGAATTATTGCTTCTACTTTTAAATTCAATTCTATTTATTT----AAAAAAAAGTTGGTTATTTTATTTACTAATAAATTATTACTACAAAAAAGATTTCTTTTTTACAACTTTTAA-TTTTTTTATTTTATTTATT----TACATATATATATATAAGTAATAAATTCAAGATAATTATTTTACTCAATAATTAAATGATCGAGTTGATACTAAATATTTTCAATACAATCAGTAACTAATTTTATTACTTCTAAATTTTNNNNNNNNNNNNNNNNNNNNNNNNNNNNNNNNNNNNNNNNNNNNNNNNNNNNNNNNNNNNNNNNNNNNNN"/>
                </data>
<data
id="160511_Cheilothela_rps4_splitcodonresults_base12">
                    <sequence id="seq_AJ554005_Cheilothela_chloropus_rps4_Hedderson_97237" taxon="AJ554005_Cheilothela_chloropus_rps4_Hedderson_9723" totalcount="4" value="NNNNNNNNNTCGCAAAACCTATATAACTATAAAATCTCACTGGACATCTCTGAAGCCTCATGCAGAAGAGTAGCATTCTCGACTGAGATCTGAGCAACGGACTGACACATGAGAAGAACATCTACCGTAAAAAACATCGAAAAACATTCAGAGCACTATATTGAAGTGACACGCGTAGTAAAGTTGGGTTTCCGTNNNNNNNNNCTCGTCAACCATACGCCAACCCAAATCAAGTGTAAAAATGTAAGTCAGATTAATGTCGACAGCCGATTTATTATGTAATTTGTGTCCCTCGCGATTAAGATTTAAATTATCGAGGACAATTCTAAGAACACTTTAATCTCAACATCAATCTACTAAAGTTAATTAAACTGTATAATTTTAAACGACA"/>
                    <sequence id="seq_AY881064_Cheilothela_chloropus_rbcL_atpB_Slabovljevic_and_Ros_14_3_19997" taxon="AY881064_Cheilothela_chloropus_rbcL_atpB_Slabovljevic_and_Ros_14_3_1999" totalcount="4" value="NNNNNNNNNNNNNNNNNNNNNNNNNNNNNNNNNNNNNNNNNNNNNNNNNNNNNNNNNNNNNNNNNNNNNNNNNNNNNNNNNNNNNNNNNNNNNNNNNNNNNNNNNNNNNNNNNNNNNNNNNNNNNNNNNNNNNNNNNNNNNNNNNNNNNNNNNNNNNNNNNNNNNNNNNNNNNNNNNNNNNNNNNNNNNNNNNNNNNNNNNNNNNNNNNNNNNNNNNNNNNNNNNNNNNNNNNNNNNNNNNNNNNNNNNNNNNNNNNNNNNNNNNNNNNNNNNNNNNNNNNNNNNNNNNNNNNNNNNNNNNNNNNNNNNNNNNNNNNNNNNNNNNNNNNNNNNNNNNNNNNNNNNNNNNNNNNNNNNNNNNNNNNNNNNNNNNNNNNNNNNNNNNNNNNNN"/>
                    <sequence id="seq_AY908124_AY881063_Cheilothela_chloropus_Werner_and_Ros_14024_Nov_16_2002_isolateSM248_rps4_atpB7" taxon="AY908124_AY881063_Cheilothela_chloropus_Werner_and_Ros_14024_Nov_16_2002_isolateSM248_rps4_atpB" totalcount="4" value="NNAACCTGATCGCAAAACCTATATAACTATAAAATCTCACTGGACATCTCTGAAGCCTCATGCAGAAGAGTAGCATTCTCGACTGAGATCTGAGCAACGGACTGACACATGAGAAGAACATCTACCGTAAAAAACATCGAAAAACATTCAGAGCACTATATTGAAGTGACACGCGTAGTAAAGTTGGGTTTCCGTNNNTTGGTGCTCGTCAACCATACGCCAACCCAAATCAAGTGTAAAAATGTAAGTCAGATTAATGTCGACAGCCGATTTATTATGTAATTTGTGTCCCTCGCGATTAAGATTTAAATTATCGAGGACAATTCTAAGAACACTTTAATCTCAACATCAATCTACTAAAGTTAATTAAACTGTATAATTTTAAACGACA"/>
                    <sequence id="seq_CP_AAS09_725_Argentina7" taxon="CP_AAS09_725_Argentina" totalcount="4" value="GAAACCTGATCGTAAAACCTATATAACTATAAAATCTCACTGGACATCTCTGAAGCCTTATGCAGAAGAGTAGCGTTCTCGACTGAGATCTGAGCAACGGACTGACACACGAGAAGAACATCTACCGTAAAAGCCATAAAAAAAAATTCATAGCACTATATTGAAGTGACACGCGTGGTAAAGTTGGGTTTCCGTGTGTTGGTGCTCGTCAACCATACGCTAACCCAAATCAAGTGTAAAAATGTAAGTCAGATTAATGTCGACAGCCGATTTATTATGTAATTTGTGTCCCTCGCGATTAAGATTTAAATTATCGAGGACAATTCTAAGAACATTTTAACGTCAACATCAATCTACTAAAGTTAATTAAACTGTATAATTTTAAACGACA"/>
                    <sequence id="seq_CP_AAS16_rps4_4545909_ClarkPen_Antarctica7" taxon="CP_AAS16_rps4_4545909_ClarkPen_Antarctica" totalcount="4" value="GAAACCTGATCGTAAAACCTATATAACTATAAAATCTCACTGGACATCTCTGAAGCCTTATGCAGAAGAGTAGCGTTCTCGACTGAGATCTGAGCAACGGACTGACACACGAGAAGAACATCTACCGTAAAAGCCATAAAAAAAAATTCATAGCACTATATTGAAGTGACACGCGTGGTAAAGTTGGGTTTCCGTGTGTTGGTGCTCGTCAACCATACGCTAACCCAAATCAAGTGTAAAAATGTAAGTCAGATTAATGTCGACAGCCGATTTATTATGTAATTTGTGTCCCTCGCGATTAAGATTTAAATTATCGAGGACAATTCTAAGAACATTTTAACGTCAACATCAATCTACTAAAGTTAATTAAACTGTATAATTTTAAACGACA"/>
                    <sequence id="seq_CP_AAS22_rps4_03708_AntarcticPen7" taxon="CP_AAS22_rps4_03708_AntarcticPen" totalcount="4" value="GAAACCTGATCGTAAAACCTATATAACTATAAAATCTCACTGGACATCTCTGAAGCCTTATGCAGAAGAGTAGCGTTCTCGACTGAGATCTGAGCAACGGACTGACACACGAGAAGAACATCTACCGTAAAAGCCATAAAAAAAAATTCATAGCACTATATTGAAGTGACACGCGTGGTAAAGTTGGGTTTCCGTGTGTTGGTGCTCGTCAACCATACGCTAACCCAAATCAAGTGTAAAAATGTAAGTCAGATTAATGTCGACAGCCGATTTATTATGTAATTTGTGTCCCTCGCGATTAAGATTTAAATTATCGAGGACAATTCTAAGAACATTTTAACATCAACATCAATCTACTAAAGTTAATTAAACTGTATAATTTTAAACGACA"/>
                    <sequence id="seq_CP_AAS23_rps4_03988_AntarcticPeninsula7" taxon="CP_AAS23_rps4_03988_AntarcticPeninsula" totalcount="4" value="GAAACCTGATCGTAAAACCTACATAACTATAAAATCTCACTGGACATCTCTGAAGCCTCATGCAGAAGAGTAGCGTTCTCGACTGAGATCTGAGCAACGGACTGACACACGAGAAGAACATCTACCGTAAAAGCCATAAAAAAAAATTCATAGCACTATATTGAAGTGACACGCGTGGTAAAGTTGGGTTTCCGTGTGTTGGTGCTCGTCAACCATACGCTAACCCAAATCAAGTGTAAAAATGTAAGTCAGATTAATGTCGACAGCCGATTTATTATGTAATTTGTGTCCCTCGCGATTAAGATTTAAATTATCGAGGACAATTCTAAGAACATTTTAACATCAACATCAATCTACTAAAGTTAATTAAACTGTATAATTTTAAACGACA"/>
                    <sequence id="seq_CP_AAS24_rps4_04120_AntarcticPeninsula7" taxon="CP_AAS24_rps4_04120_AntarcticPeninsula" totalcount="4" value="GAAACCTGATCGTAAAACCTATATAACTATAAAATCTCACTGGACATCTCTGAAGCCTTATGCAGAAGAGTAGCGTTCTCGACTGAGATCTGAGCAACGGACTGACACACGAGAAGAACATCTACCGTAAAAGCCATAAAAAAAAATTCATAGCACTATATTGAAGTGACACGCGTGGTAAAGTTGGGTTTCCGTGTGTTGGTGCTCGTCAACCATACGCTAACCCAAATCAAGTGTAAAAATGTAAGTCAGATTAATGTCGACAGCCGATTTATTATGTAATTTGTGTCCCTCGCGATTAAGATTTAAATTATCGAGGACAATTCTAAGAACATTTTAACGTCAACATCAATCTACTAAAGTTAATTAAACTGTATAATTTTAAACGACA"/>
                    <sequence id="seq_CP_AAS26_rps4_04324_AntarcticPen7" taxon="CP_AAS26_rps4_04324_AntarcticPen" totalcount="4" value="GAAACCTGATCGTAAAACCTATATAACTATAAAATCTCACTGGACATCTCTGAAGCCTTATGCAGAAGAGTAGCGTTCTCGACTGAGATCTGAGCAACGGACTGACACACGAGAAGAACATCTACCGTAAAAGCCATAAAAAAAAATTCATAGCACTATATTGAAGTGACACGCGTGGTAAAGTTGGGTTTCCGTGTGTTGGTGCTCGTCAACCATACGCTAACCCAAATCAAGTGTAAAAATGTAAGTCAGATTAATGTCGACAGCCGATTTATTATGTAATTTGTGTCCCTCGCGATTAAGATTTAAATTATCGAGGACAATTCTAAGAACATTTTAACATCAACATCAATCTACTAAAGTTAATTAAACTGTATAATTTTAAACGACA"/>
                    <sequence id="seq_CP_AAS28_rps4_07625_AntarcticPeninsula7" taxon="CP_AAS28_rps4_07625_AntarcticPeninsula" totalcount="4" value="GAAACCTGATCGTAAAACCTACATAACTATAAAATCTCACTGGACATCTCTGAAGCCTCATGCAGAAGAGTAGCGTTCTCGACTGAGATCTGAGCAACGGACTGACACACGAGAAGAACATCTACCGTAAAAGCCATAAAAAAAAATTCATAGCACTATATTGAAGTGACACGCGTGGTAAAGTTGGGTTTCCGTGTGTTGGTGCTCGTCAACCATACGCTAACCCAAATCAAGTGTAAAAATGTAAGTCAGATTAATGTCGACAGCCGATTTATTATGTAATTTGTGTCCCTCGCGATTAAGATTTAAATTATCGAGGACAATTCTAAGAACATTTTAACATCAACATCAATCTACTAAAGTTAATTAAACTGTATAATTTTAAACGACA"/>
                    <sequence id="seq_CP_AAS29_rps4_09644A_Antarctica_Ross7" taxon="CP_AAS29_rps4_09644A_Antarctica_Ross" totalcount="4" value="GAAACCTGATCGTAAAACCTATATAACTATAAAATCTCACTGGACATCTCTGAAGCCTTATGCAGAAGAGTAGCGTTCTCGACTGAGATCTGAGCAACGGACTGACACACGAGAAGAACATCTACCGTAAAAGCCATAAAAAAAAATTCATAGCACTATATTGAAGTGACACGCGTGGTAAAGTTGGGTTTCCGTGTGTTGGTGCTCGTCAACCATACGCTAACCCAAATCAAGTGTAAAAATGTAAGTCAGATTAATGTCGACAGCCGATTTATTATGTAATTTGTGTCCCTCGCGATTAAGATTTAAATTATCGAGGACAATTCTAAGAACATTTTAACGTCAACATCAATCTACTAAAGTTAATTAAACTGTATAATTTTAAACGACA"/>
                    <sequence id="seq_CP_AAS31_rps4_00165_SouthOrkney7" taxon="CP_AAS31_rps4_00165_SouthOrkney" totalcount="4" value="GAAACCTGATCGTAAAACCTATATAACTATAAAATCTCACTGGACATCTCTGAAGCCTTATGCAGAAGAGTAGCGTTCTCGACTGAGATCTGAGCAACGGACTGACACACGAGAAGAACATCTACCGTAAAAGCCATAAAAAAAAATTCATAGCACTATATTGAAGTGACACGCGTGGTAAAGTTGGGTTTCCGTGTGTTGGTGCTCGTCAACCATACGCTAACCCAAATCAAGTGTAAAAATGTAAGTCAGATTAATGTCGACAGCCGATTTATTATGTAATTTGTGTCCCTCGCGATTAAGATTTAAATTATCGAGGACAATTCTAAGAACATTTTAACGTCAACATCAATCTACTAAAGTTAATTAAACTGTATAATTTTAAACGACA"/>
                    <sequence id="seq_CP_Chile5_rps4_Chile_beyond_sample187" taxon="CP_Chile5_rps4_Chile_beyond_sample18" totalcount="4" value="GAAACCTGATCGTAAAACCTATATAACTATAAAATCTCACTGGACATCTCTGAAGCCTTATGCAGAAGAGTAGCGTTCTCGACTGAGATCTGAGCAACGGACTGACACACGAGAAGAACATCTACCGTAAAAGCCATAAAAAAAAATTCATAGCACTATATTGAAGTGACACGCGTGGTAAAGTTGGGTTTCCGTGTGTTGGTGCTCGTCAACCATACGCTAACCCAAATCAAGTGTAAAAATGTAAGTCAGATTAATGTCGACAGCCGATTTATTATGTAATTTGTGTCCCTCGCGATTAAGATTTAAATTATCGAGGACAATTCTAAGAACATTTTAACGTCAACATCAATCTACTAAAGTTAATTAAACTGTATAATTTTAAACGACA"/>
                    <sequence id="seq_CP_Meis06_rps4_019077_65_USA_Idaho7" taxon="CP_Meis06_rps4_019077_65_USA_Idaho" totalcount="4" value="GAAACCTGATCGTAAAACCTATATAACTATAAAATCTCACTGGACATCTCTGAAGCCTTATGCAGAAGAGTAGCGTTCTCGACTGAGATCTGAGCAACGGACTGACACACGAGAAGAACATCTACCGTAAAAGCCATAAAAAAAAATTCATAGCACTATATTGAAGTGACACGCGTGGTAAAGTTGGGTTTCCGTGTGTTGGTGCTCGTCAACCATACGCTAACCCAAATCAAGTGTAAAAATGTAAGTCAGATTAATGTCGACAGCCGATTTATTATGTAATTTGTGTCCCTCGCGATTAAGATTTAAATTATCGAGGACAATTCTAAGAACATTTTAACATCAACATCAATCTACTAAAGTTAATTAAACTGTATAATTTTAAACGACA"/>
                    <sequence id="seq_CP_Meis10_rps4_021559_25_Switserland7" taxon="CP_Meis10_rps4_021559_25_Switserland" totalcount="4" value="GAAACCTGATCGTAAAACCTATATAACTATAAAATCTCACTGGACATCTCTGAAGCCTTATGCAGAAGAGTAGCGTTCTCGACTGAGATCTGAGCAACGGACTGACACACGAGAAGAACATCTACCGTAAAAGCCATAAAAAAAAATTCATAGCACTATATTGAAGTGACACGCGTGGTAAAGTTGGGTTTCCGTGTGTTGGTGCTCGTCAACCATACGCTAACCCAAATCAAGTGTAAAAATGTAAGTCAGATTAATGTCGACAGCCGATTTATTATGTAATTTGTGTCCCTCGCGATTAAGATTTAAATTATCGAGGACAATTCTAAGAACATTTTAACATCAACATCAATCTACTAAAGTTAATTAAACTGTATAATTTTAAACGACA"/>
                    <sequence id="seq_CP_Meis11_rps4_023167_81_Switserland7" taxon="CP_Meis11_rps4_023167_81_Switserland" totalcount="4" value="GAAACCTGATCGTAAAACCTATATAACTATAAAATCTCACTGGACATCTCTGAAGCCTTATGCAGAAGAGTAGCGTTCTCGACTGAGATCTGAGCAACGGACTGACACACGAGAAGAACATCTACCGTAAAAGCCATAAAAAAAAATTCATAGCACTATATTGAAGTGACACGCGTGGTAAAGTTGGGTTTCCGTGTGTTGGTGCTCGTCAACCATACGCTAACCCAAATCAAGTGTAAAAATGTAAGTCAGATTAATGTCGACAGCCGATTTATTATGTAATTTGTGTCCCTCGCGATTAAGATTTAAATTATCGAGGACAATTCTAAGAACATTTTAACATCAACATCAATCTACTAAAGTTAATTAAACTGTATAATTTTAAACGACA"/>
                    <sequence id="seq_CP_Meis12_rps4_028734_22_UK7" taxon="CP_Meis12_rps4_028734_22_UK" totalcount="4" value="GAAACCTGATCGTAAAACCTATATAACTATAAAATCTCACTGGACATCTCTGAAGCCTTATGCAGAAGAGTAGCGTTCTCGACTGAGATCTGAGCAACGGACTGACACACGAGAAGAACATCTACCGTAAAAGCCATAAAAAAAAATTCATAGCACTATATTGAAGTGACACGCGTGGTAAAGTTGGGTTTCCGTGTGTTGGTGCTCGTCAACCATACGCTAACCCAAATCAAGTGTAAAAATGTAAGTCAGATTAATGTCGACAGCCGATTTATTATGTAATTTGTGTCCCTCGCGATTAAGATTTAAATTATCGAGGACAATTCTAAGAACATTTTAACATCAACATCAATCTACTAAAGTTAATTAAACTGTATAATTTTAAACGACA"/>
                    <sequence id="seq_CP_Meis17_rps4_089304_64_Poland7" taxon="CP_Meis17_rps4_089304_64_Poland" totalcount="4" value="GAAACCTGATCGTAAAACCTATATAACTATAAAATCTCACTGGACATCTCTGAAGCCTTATGCAGAAGAGTAGCGTTCTCGACTGAGATCTGAGCAACGGACTGACACACGAGAAGAACATCTACCGTAAAAGCCATAAAAAAAAATTCATAGCACTATATTGAAGTGACACGCGTGGTAAAGTTGGGTTTCCGTGTGTTGGTGCTCGTCAACCATACGCTAACCCAAATCAAGTGTAAAAATGTAAGTCAGATTAATGTCGACAGCCGATTTATTATGTAATTTGTGTCCCTCGCGATTAAGATTTAAATTATCGAGGACAATTCTAAGAACATTTTAACATCAACATCAATCTACTAAAGTTAATTAAACTGTATAATTTTAAACGACA"/>
                    <sequence id="seq_CP_Meis20_rps4_120184_01_Siberia_Russia7" taxon="CP_Meis20_rps4_120184_01_Siberia_Russia" totalcount="4" value="GAAACCTGATCGTAAAACCTATATAACTATAAAATCTCACTGGACATCTCTGAAGCCTTATGCAGAAGAGTAGCGTTCTCGACTGAGATCTGAGCAACGGACTGACACACGAGAAGAACATCTACCGTAAAAGCCATAAAAAAAAATTCATAGCACTATATTGAAGTGACACGCGTGGTAAAGTTGGGTTTCCGTGTGTTGGTGCTCGTCAACCATACGCTAACCCAAATCAAGTGTAAAAATGTAAGTCAGATTAATGTCGACAGCCGATTTATTATGTAATTTGTGTCCCTCGCGATTAAGATTTAAATTATCGAGGACAATTCTAAGAACATTTTAACATCAACATCAATCTACTAAAGTTAATTAAACTGTATAATTTTAAACGACA"/>
                    <sequence id="seq_CP_Meis21_rps4_120453_76_Papoua7" taxon="CP_Meis21_rps4_120453_76_Papoua" totalcount="4" value="GAAACCTGATCGTAAAACCTATATAACTATAAAATCTCACTGGACATCTCTGAAGCCTCATGCAGAAGAGTAGCGTTCTCGACTGAGATCTGAGCAACGGACTGACACACGAGAAGAACATCTACCGTAAAAGCCATAAAAAAAAATTCATAGCACTATATTGAAGTGACACGCGTGGTAAAGTTGGGTTTCCGTGTGTTGGTGCTCGTCAACCATACGCTAACCCAAATCAAGTGTAAAAATGTAAGTCAGATTAATGTCGACAGCCGATTTATTATGTAATTTGTGTCCCTCGCGATTAAGATTTAAATTATCGAGGACAATTCTAAGAACATTTTAACATCAACATCAATCTACTAAAGTTAATTAAACTGTATAATTTTAAACGACA"/>
                    <sequence id="seq_CP_Meis22_rps4_130512_47_Svalbard7" taxon="CP_Meis22_rps4_130512_47_Svalbard" totalcount="4" value="GAAACCTGATCGTAAAACCTATATAACTATAAAATCTCACTGGACATCTCTGAAGCCTTATGCAGAAGAGTAGCGTTCTCGACTGAGATCTGAGCAACGGACTGACACACGAGAAGAACATCTACCGTAAAAGCCATAAAAAAAAATTCATAGCACTATATTGAAGTGACACGCGTGGTAAAGTTGGGTTTCCGTGTGTTGGTGCTCGTCAACCATACGCTAACCCAAATCAAGTGTAAAAATGTAAGTCAGATTAATGTCGACAGCCGATTTATTATGTAATTTGTGTCCCTCGCGATTAAGATTTAAATTATCGAGGACAATTCTAAGAACATTTTAACATCAACATCAATCTACTAAAGTTAATTAAACTGTATAATTTTAAACGACA"/>
                    <sequence id="seq_CP_Meis24_136222_34_France7" taxon="CP_Meis24_136222_34_France" totalcount="4" value="GAAACCTGATCGTAAAACCTATATAACTATAAAATCTCACTGGACATCTCTGAAGCCTTATGCAGAAGAGTAGCGTTCTCGACTGAGATCTGAGCAACGGACTGACACACGAGAAGAACATCTACCGTAAAAGCCATAAAAAAAAATTCATAGCACTATATTGAAGTGACACGCGTGGTAAAGTTGGGTTTCCGTGTGTTGGTGCTCGTCAACCATACGCTAACCCAAATCAAGTGTAAAAATGTAAGTCAGATTAATGTCGACAGCCGATTTATTATGTAATTTGTGTCCCTCGCGATTAAGATTTAAATTATCGAGGACAATTCTAAGAACATTTTAACATCAACATCAATCTACTAAAGTTAATTAAACTGTATAATTTTAAACGACA"/>
                    <sequence id="seq_CP_Meis29_rps4_306587_67_Japan_CP4_291" taxon="CP_Meis29_rps4_306587_67_Japan_CP4_29" totalcount="4" value="NNNNCCTGATCGTAAAACCTATATAACTATAAAATCTCACTGGACATCTCTGAAGCCTTATGCAGAAGAGTAGCGTTCTCGACTGAGATCTGAGCAACGGACTGACACACGAGAAGAACATCTACCGTAAAAGCCATAAAAAAAAATTCATAGCACTATATTGAAGTGACACGCGTGGTAAAGTTGGGTTTCCGTGNNNTGGTGCTCGTCAACCATACGCTAACCCAAATCAAGTGTAAAAATGTAAGTCAGATTAATGTCGACAGCCGATTTATTATGTAATTTGTGTCCCTCGCGATTAAGATTTAAATTATCGAGGACAATTCTAAGAACATTTTAACATCAACATCAATCTACTAAAGTTAATTAAACTGTATAATTTTAAACGACA"/>
                    <sequence id="seq_CP_Meis34_rps4_312552_18_Hawaii7" taxon="CP_Meis34_rps4_312552_18_Hawaii" totalcount="4" value="GAAACCTGATCGTAAAACCTATATAACTATAAAATCTCACTGGACATCTCTGAAGCCTTATGCAGAAGAGTAGCGTTCTCGACTGAGATCTGAGCAACGGACTGACACACGAGAAGAACATCTACCGTAAAAGCCATAAAAAAAAATTCATAGCACTATATTGAAGTGACACGCGTGGTAAAGTTGGGTTTCCGTGTGTTGGTGCTCGTCAACCATACGCTAACCCAAATCAAGTGTAAAAATGTAAGTCAGATTAATGTCGACAGCCGATTTATTATGTAATTTGTGTCCCTCGCGATTAAGATTTAAATTATCGAGGACAATTCTAAGAACATTTTAACATCAACATCAATCTACTAAAGTTAATTAAACTGTATAATTTTAAACGACA"/>
                    <sequence id="seq_CP_Meis36_rps4_314602_31_Equador7" taxon="CP_Meis36_rps4_314602_31_Equador" totalcount="4" value="GAAACCTGATCGTAAAACCTATATAACTATAAAATCTCACTGGACATCTCTGAAGCCTTATGCAGAAGAGTAGCGTTCTCGACTGAGATCTGAGCAACGGACTGACACACGAGAAGAACATCTACCGTAAAAGCCATAAAAAAAAATTCATAGCACTATATTGAAGTGACACGCGTGGTAAAGTTGGGTTTCCGTGTGTTGGTGCTCGTCAACCATACGCTAACCCAAATCAAGTGTAAAAATGTAAGTCAGATTAATGTCGACAGCCGATTTATTATGTAATTTGTGTCCCTCGCGATTAAGATTTAAATTATCGAGGACAATTCTAAGAACATTTTAACATCAACATCAATCTACTAAAGTTAATTAAACTGTATAATTTTAAACGACA"/>
                    <sequence id="seq_CP_Meis37_rps4_320326_32_CostaRica7" taxon="CP_Meis37_rps4_320326_32_CostaRica" totalcount="4" value="GAAACCTGATCGTAAAACCTATATAACTATAAAATCTCACTGGACATCTCTGAAGCCTCATGCATAAGAGTAGCGTTCTCGACTGAGATCTGAGCAACGGACTGACACACGAGAAGAACATCTACCGTAAAAGCCATAAAAAAAAATTCATAGCACTATATTGAAGTGACACGCGTGGTAAAGTTGGGTTTCCGTGTGTTGGTGCTCGTCAACCATACGCTAACCCAAATCAAGTGTAAAAATGTAAGTCAGATTAATGTCGACAGCCGATTTATTATGTAATTTGTGTCCCTCGCGATTAAGATTTAAATTATCGAGGACAATTCTAAGAACATTTTAACATCAACATCAATCTACTAAAGTTAATTAAACTGTATAATTTTAAACGACA"/>
                    <sequence id="seq_CP_Meis45_rps4_362614_28_USA_Vermont7" taxon="CP_Meis45_rps4_362614_28_USA_Vermont" totalcount="4" value="GAAACCTGATCGTAAAACCTATATAACTATAAAATCTCACTGGACATCTCTGAAGCCTTATGCAGAAGAGTAGCGTTCTCGACTGAGATCTGAGCAACGGACTGACACACGAGAAGAACATCTACCGTAAAAGCCATAAAAAAAAATTCATAGCACTATATTGAAGTGACACGCGTGGTAAAGTTGGGTTTCCGTGTGTTGGTGCTCGTCAACCATACGCTAACCCAAATCAAGTGTAAAAATGTAAGTCAGATTAATGTCGACAGCCGATTTATTATGTAATTTGTGTCCCTCGCGATTAAGATTTAAATTATCGAGGACAATTCTAAGAACATTTTAACATCAACATCAATCTACTAAAGTTAATTAAACTGTATAATTTTAAACGACA"/>
                    <sequence id="seq_CP_Meis47_rps4_272714_47_Hawaii7" taxon="CP_Meis47_rps4_272714_47_Hawaii" totalcount="4" value="GAAACCTGATCGTAAAACCTATATAACTATAAAATCTCACTGGACATCTCTGAAGCCTTATGCAGAAGAGTAGCGTTCTCGACTGAGATCTGAGCAACGGACTGACACACGAGAAGAACATCTACCGTAAAAGCCATAAAAAAAAATTCATAGCACTATATTGAAGTGACACGCGTGGTAAAGTTGGGTTTCCGTGTGTTGGTGCTCGTCAACCATACGCTAACCCAAATCAAGTGTAAAAATGTAAGTCAGATTAATGTCGACAGCCGATTTATTATGTAATTTGTGTCCCTCGCGATTAAGATTTAAATTATCGAGGACAATTCTAAGAACATTTTAACATCAACATCAATCTACTAAAGTTAATTAAACTGTATAATTTTAAACGACA"/>
                    <sequence id="seq_CP_Meis48_rps4_272723_56_Canada_Quebec7" taxon="CP_Meis48_rps4_272723_56_Canada_Quebec" totalcount="4" value="GAAACCTGATCGTAAAACCTATATAACTATAAAATCTCACTGGACATCTCTGAAGCCTTATGCAGAAGAGTAGCGTTCTCGACTGAGATCTGAGCAACGGACTGACACACGAGAAGAACATCTACCGTAAAAGCCATAAAAAAAAATTCATAGCACTATATTGAAGTGACACGCGTGGTAAAGTTGGGTTTCCGTGTGTTGGTGCTCGTCAACCATACGCTAACCCAAATCAAGTGTAAAAATGTAAGTCAGATTAATGTCGACAGCCGATTTATTATGTAATTTGTGTCCCTCGCGATTAAGATTTAAATTATCGAGGACAATTCTAAGAACATTTTAACATCAACATCAATCTACTAAAGTTAATTAAACTGTATAATTTTAAACGACA"/>
                    <sequence id="seq_CP_Meis49_rps4_272729_62_Greece7" taxon="CP_Meis49_rps4_272729_62_Greece" totalcount="4" value="GAAACCTGATCGTAAAACCTATATAACTATAAAATCTCACTGGACATCTCTGAAGCCTCATGCAGAAGAGTAGCGTTCTCGACTGAGATCTGAGCAACGGACTGACACACGAGAAGAACATCTACCGTAAAAGCCATAAAAAAAAATTCATAGCACTATATTGAAGTGACACACGTGGTAAAGTTGGGTTTCCGTGTGTTGGTGCTCGTCAACCATACGCTAACCCAAATCAAGTGTAAAAATGTAAGTCAGATTAATGTCGACAGCCGATTTATTATGTAATTTGTGTCCCTCGCGATTAAGATTTAAATTATCGAGGACAATTCTAAGAACATTTTAACATCAACATCAATCTACTAAAGTTAATTAAACTGTATAATTTTAAACGACA"/>
                    <sequence id="seq_CP_Meis73_272706_39_USA_Colorado7" taxon="CP_Meis73_272706_39_USA_Colorado" totalcount="4" value="GAAACCTGATCGTAAAACCTATATAACTATAAAATCTCACTGGACATCTCTGAAGCCTTATGCAGAAGAGTAGCGTTCTCGACTGAGATCTGAGCAACGGACTGACACACGAGAAGAACATCTACCGTAAAAGCCATAAAAAAAAATTCATAGCACTATATTGAAGTGACACGCGTGGTAAAGTTGGGTTTCCGTGTGTTGGTGCTCGTCAACCATACGCTAACCCAAATCAAGTGTAAAAATGTAAGTCAGATTAATGTCGACAGCCGATTTATTATGTAATTTGTGTCCCTCGCGATTAAGATTTAAATTATCGAGGACAATTCTAAGAACATTTTAACATCAACATCAATCTACTAAAGTTAATTAAACTGTATAATTTTAAACGACA"/>
                    <sequence id="seq_CP_Meis84_272809_45_Bolivia7" taxon="CP_Meis84_272809_45_Bolivia" totalcount="4" value="GAAACCTGATCGTAAAACCTATATAACTATAAAATCTCACTGGACATCTCTGAAGCCTCATGCATAAGAGTAGCGTTCTCGACTGAGATCTGAGCAACGGACTGACACACGAGAAGAACATCTACCGTAAAAGCCATAAAAAAAAATTCATAGCACTATATTGAAGTGACACGCGTGGTAAAGTTGGGTTTCCGTGTGTTGGTGCTCGTCAACCATACGCTAACCCAAATCAAGTGTAAAAATGTAAGTCAGATTAATGTCGACAGCCGATTTATTATGTAATTTGTGTCCCTCGCGATTAAGATTTAAATTATCGAGGACAATTCTAAGAACATTTTAACATCAACATCAATCTACTAAAGTTAATTAAACTGTATAATTTTAAACGACA"/>
                    <sequence id="seq_CP_NHM01_BM000977576_USA_Montana_17" taxon="CP_NHM01_BM000977576_USA_Montana_1" totalcount="4" value="GAAACCTGATCGTAAAACCTATATAACTATAAAATCTCACTGGACATCTCTGAAGCCTTATGCAGAAGAGTAGCGTTCTCGACTGAGATCTGAGCAACGGACTGACACACGAGAAGAACATCTACCGTAAAAGCCATAAAAAAAAATTCATAGCACTATATTGAAGTGACACGCGTGGTAAAGTTGGGTTTCCGTGTGTTGGTGCTCGTCAACCATACGCTAACCCAAATCAAGTGTAAAAATGTAAGTCAGATTAATGTCGACAGCCGATTTATTATGTAATTTGTGTCCCTCGCGATTAAGATTTAAATTATCGAGGACAATTCTAAGAACATTTTAACATCAACATCAATCTACTAAAGTTAATTAAACTGTATAATTTTAAACGACA"/>
                    <sequence id="seq_CP_NHM03_rps4_21661_Alaska7" taxon="CP_NHM03_rps4_21661_Alaska" totalcount="4" value="GAAACCTGATCGTAAAACCTATATAACTATAAAATCTCACTGGACATCTCTGAAGCCTTATGCAGAAGAGTAGCGTTCTCGACTGAGATCTGAGCAACGGACTGACACACGAGAAGAACATCTACCGTAAAAGCCATAAAAAAAAATTCATAGCACTATATTGAAGTGACACGCGTGGTAAAGTTGGGTTTCCGTGTGTTGGTGCTCGTCAACCATACGCTAACCCAAATCAAGTGTAAAAATGTAAGTCAGATTAATGTCGACAGCCGATTTATTATGTAATTTGTGTCCCTCGCGATTAAGATTTAAATTATCGAGGACAATTCTAAGAACATTTTAACATCAACATCAATCTACTAAAGTTAATTAAACTGTATAATTTTAAACGACA"/>
                    <sequence id="seq_CP_NHM10_rps4_A1003_Alaska7" taxon="CP_NHM10_rps4_A1003_Alaska" totalcount="4" value="GAAACCTGATCGTAAAACCTATATAACTATAAAATCTCACTGGACATCTCTGAAGCCTTATGCAGAAGAGTAGCGTTCTCGACTGAGATCTGAGCAACGGACTGACACACGAGAAGAACATCTACCGTAAAAGCCATAAAAAAAAATTCATAGCACTATATTGAAGTGACACGCGTGGTAAAGTTGGGTTTCCGTGTGTTGGTGCTCGTCAACCATACGCTAACCCAAATCAAGTGTAAAAATGTAAGTCAGATTAATGTCGACAGCCGATTTATTATGTAATTTGTGTCCCTCGCGATTAAGATTTAAATTATCGAGGACAATTCTAAGAACATTTTAACATCAACATCAATCTACTAAAGTTAATTAAACTGTATAATTTTAAACGACA"/>
                    <sequence id="seq_CP_NHM17_Cstenocarpus_rps4_33207_Chile7" taxon="CP_NHM17_Cstenocarpus_rps4_33207_Chile" totalcount="4" value="GAAACCTGATCGTAAAACCTATATAACTATAAAATCTCACTGGACATCTCTGAAGCCTTATGCAGAAGAGTAGCGTTCTCGACTGAGATCTGAGCAACGGACTGACACACGAGAAGAACATCTACCGTAAAAGCCATAAAAAAAAATTCATAGCACTATATTGAAGTGACACGCGTGGTAAAGTTGGGTTTCCGTGTGTTGGTGCTCGTCAACCATACGCTAACCCAAATCAAGTGTAAAAATGTAAGTCAGATTAATGTCGACAGCCGATTTATTATGTAATTTGTGTCCCTCGCGATTAAGATTTAAATTATCGAGGACAATTCTAAGAACATTTTAACGTCAACATCAATCTACTAAAGTTAATTAAACTGTATAATTTTAAACGACA"/>
                    <sequence id="seq_CP_NHM22a_22b_R08_277a_ReunionIsland7" taxon="CP_NHM22a_22b_R08_277a_ReunionIsland" totalcount="4" value="GAAACCTGATCGTAAAACCTATATAACTATAAAATCTCACTGGACATCTCTGAAGCCTTATGCAGAAGAGTAGCGTTCTCGACTGAGATCTGAGCAACGGACTGACACACGAGAAGAACATCTACCGTAAAAGCCATAAAAAAAAATTCATAGCACTATATTGAAGTGACACGCGTGGTAAAGTTGGGTTTCCGTGTGTTGGTGCTCGTCAACCATACGCTAACCCAAATCAAGTGTAAAAATGTAAGTCAGATTAATGTCGACAGCCGATTTATTATGTAATTTGTGTCCCTCGCGATTAAGATTTAAATTATCGAGGACAATTCTAAGAACATTTTAACATCAACATCAATCTACTAAAGTTAATTAAACTGTATAATTTTAAACGACA"/>
                    <sequence id="seq_CP_NHM32_rps4_1228_Japan7" taxon="CP_NHM32_rps4_1228_Japan" totalcount="4" value="GAAACCTGATCGTAAAACCTATATAACTATAAAATCTCACTGGACATCTCTGAAGCCTTATGCAGAAGAGTAGCGTTCTCGACTGAGATCTGAGCAACGGACTGACACACGAGAAGAACATCTACCGTAAAAGCCATAAAAAAAAATTCATAGCACTATATTGAAGTGACACGCGTGGTAAAGTTGGGTTTCCGTGTGTTGGTGCTCGTCAACCATACGCTAACCCAAATCAAGTGTAAAAATGTAAGTCAGATTAATGTCGACAGCCGATTTATTATGTAATTTGTGTCCCTCGCGATTAAGATTTAAATTATCGAGGACAATTCTAAGAACATTTTAACATCAACATCAATCTACTAAAGTTAATTAAACTGTATAATTTTAAACGACA"/>
                    <sequence id="seq_CP_Rhys_have01_Cp_14_Dovers_Moraine_Heard_Island_CP447" taxon="CP_Rhys_have01_Cp_14_Dovers_Moraine_Heard_Island_CP44" totalcount="4" value="GAAACCTGATCGTAAAACCTATATAACTATAAAATCTCACTGGACATCTCTGAAGCCTTATGCAGAAGAGTAGCGTTCTCGACTGAGATCTGAGCAACGGACTGACACACGAGAAGAACATCTACCGTAAAAGCCATAAAAAAAAATTCATAGCACTATATTGAAGTGACACGCGTGGTAAAGTTGGGTTTCCGTGTGTTGGTGCTCGTCAACCATACGCTAACCCAAATCAAGTGTAAAAATGTAAGTCAGATTAATGTCGACAGCCGATTTATTATGTAATTTGTGTCCCTCGCGATTAAGATTTAAATTATCGAGGACAATTCTAAGAACATTTTAACGTCAACATCAATCTACTAAAGTTAATTAAACTGTATAATTTTAAACGACA"/>
                    <sequence id="seq_CP_Rhys_have02_Cp_15_Ice_Axe_Peak_Robertskolen_WestDronningMaud_Antarctica_CP217" taxon="CP_Rhys_have02_Cp_15_Ice_Axe_Peak_Robertskolen_WestDronningMaud_Antarctica_CP21" totalcount="4" value="GAAACCTGATCGTAAAACCTATATAACTATAAAATCTCACTGGACATCTCTGAAGCCTTATGCAGAAGAGTAGCGTTCTCGACTGAGATCTGAGCAACGGACTGACACACGAGAAGAACATCTACCGTAAAAGCCATAAAAAAAAATTCATAGCACTATATTGAAGTGACACGCGTGGTAAAGTTGGGTTTCCGTGTGTTGGTGCTCGTCAACCATACGCTAACCCAAATCAAGTGTAAAAATGTAAGTCAGATTAATGTCGACAGCCGATTTATTATGTAATTTGTGTCCCTCGCGATTAAGATTTAAATTATCGAGGACAATTCTAAGAACATTTTAACGTCAACATCAATCTACTAAAGTTAATTAAACTGTATAATTTTAAACGACA"/>
                    <sequence id="seq_CP_Rhys_have03_Cp_16_Paddock_Valley_Heard_Island_CP397" taxon="CP_Rhys_have03_Cp_16_Paddock_Valley_Heard_Island_CP39" totalcount="4" value="GAAACCTGATCGTAAAACCTATATAACTATAAAATCTCACTGGACATCTCTGAAGCCTTATGCAGAAGAGTAGCGTTCTCGACTGAGATCTGAGCAACGGACTGACACACGAGAAGAACATCTACCGTAAAAGCCATAAAAAAAAATTCATAGCACTATATTGAAGTGACACGCGTGGTAAAGTTGGGTTTCCGTGTGTTGGTGCTCGTCAACCATACGCTAACCCAAATCAAGTGTAAAAATGTAAGTCAGATTAATGTCGACAGCCGATTTATTATGTAATTTGTGTCCCTCGCGATTAAGATTTAAATTATCGAGGACAATTCTAAGAACATTTTAACGTCAACATCAATCTACTAAAGTTAATTAAACTGTATAATTTTAAACGACA"/>
                    <sequence id="seq_CP_Rhys_have07_Cp_23_DeceptionIsland_SShetlandIsl_CP257" taxon="CP_Rhys_have07_Cp_23_DeceptionIsland_SShetlandIsl_CP25" totalcount="4" value="GAAACCTGATCGTAAAACCTATATAACTATAAAATCTCACTGGACATCTCTGAAGCCTTATGCAGAAGAGTAGCGTTCTCGACTGAGATCTGAGCAACGGACTGACACACGAGAAGAACATCTACCGTAAAAGCCATAAAAAAAAATTCATAGCACTATATTGAAGTGACACGCGTGGTAAAGTTGGGTTTCCGTGTGTTGGTGCTCGTCAACCATACGCTAACCCAAATCAAGTGTAAAAATGTAAGTCAGATTAATGTCGACAGCCGATTTATTATGTAATTTGTGTCCCTCGCGATTAAGATTTAAATTATCGAGGACAATTCTAAGAACATTTTAACATCAACATCAATCTACTAAAGTTAATTAAACTGTATAATTTTAAACGACA"/>
                    <sequence id="seq_CP_Rhys_have08_Cp_25_CharcotIs_AntarcticPen_CP327" taxon="CP_Rhys_have08_Cp_25_CharcotIs_AntarcticPen_CP32" totalcount="4" value="GAAACCTGATCGTAAAACCTATATAACTATAAAATCTCACTGGACATCTCTGAAGCCTTATGCAGAAGAGTAGCGTTCTCGACTGAGATCTGAGCAACGGACTGACACACGAGAAGAACATCTACCGTAAAAGCCATAAAAAAAAATTCATAGCACTATATTGAAGTGACACGCGTGGTAAAGTTGGGTTTCCGTGTGTTGGTGCTCGTCAACCATACGCTAACCCAAATCAAGTGTAAAAATGTAAGTCAGATTAATGTCGACAGCCGATTTATTATGTAATTTGTGTCCCTCGCGATTAAGATTTAAATTATCGAGGACAATTCTAAGAACATTTTAACATCAACATCAATCTACTAAAGTTAATTAAACTGTATAATTTTAAACGACA"/>
                    <sequence id="seq_CP_Rhys_have09_Cp_26_DancoCoast_CurvilleIsl_AntPen_CP287" taxon="CP_Rhys_have09_Cp_26_DancoCoast_CurvilleIsl_AntPen_CP28" totalcount="4" value="GAAACCTGATCGTAAAACCTATATAACTATAAAATCTCACTGGACATCTCTGAAGCCTTATGCAGAAGAGTAGCGTTCTCGACTGAGATCTGAGCAACGGACTGACACACGAGAAGAACATCTACCGTAAAAGCCATAAAAAAAAATTCATAGCACTATATTGAAGTGACACGCGTGGTAAAGTTGGGTTTCCGTGTGTTGGTGCTCGTCAACCATACGCTAACCCAAATCAAGTGTAAAAATGTAAGTCAGATTAATGTCGACAGCCGATTTATTATGTAATTTGTGTCCCTCGCGATTAAGATTTAAATTATCGAGGACAATTCTAAGAACATTTTAACATCAACATCAATCTACTAAAGTTAATTAAACTGTATAATTTTAAACGACA"/>
                    <sequence id="seq_CP_Rhys_have10_Cp_27_WestAnchorageIsl_PrincessElisabethLand_Antarctica_CP347" taxon="CP_Rhys_have10_Cp_27_WestAnchorageIsl_PrincessElisabethLand_Antarctica_CP34" totalcount="4" value="GAAACCTGATCGTAAAACCTATATAACTATAAAATCTCACTGGACATCTCTGAAGCCTTATGCAGAAGAGTAGCGTTCTCGACTGAGATCTGAGCAACGGACTGACACACGAGAAGAACATCTACCGTAAAAGCCATAAAAAAAAATTCATAGCACTATATTGAAGTGACACGCGTGGTAAAGTTGGGTTTCCGTGTGTTGGTGCTCGTCAACCATACGCTAACCCAAATCAAGTGTAAAAATGTAAGTCAGATTAATGTCGACAGCCGATTTATTATGTAATTTGTGTCCCTCGCGATTAAGATTTAAATTATCGAGGACAATTCTAAGAACATTTTAACATCAACATCAATCTACTAAAGTTAATTAAACTGTATAATTTTAAACGACA"/>
                    <sequence id="seq_CP_Rhys_have11_Cp_28_Visokai_Isl_SSandwichIsl_CP307" taxon="CP_Rhys_have11_Cp_28_Visokai_Isl_SSandwichIsl_CP30" totalcount="4" value="GAAACCTGATCGTAAAACCTATATAACTATAAAATCTCACTGGACATCTCTGAAGCCTTATGCAGAAGAGTAGCGTTCTCGACTGAGATCTGAGCAACGGACTGACACACGAGAAGAACATCTACCGTAAAAGCCATAAAAAAAAATTCATAGCACTATATTGAAGTGACACGCGTGGTAAAGTTGGGTTTCCGTGTGTTGGTGCTCGTCAACCATACGCTAACCCAAATCAAGTGTAAAAATGTAAGTCAGATTAATGTCGACAGCCGATTTATTATGTAATTTGTGTCCCTCGCGATTAAGATTTAAATTATCGAGGACAATTCTAAGAACATTTTAACATCAACATCAATCTACTAAAGTTAATTAAACTGTATAATTTTAAACGACA"/>
                    <sequence id="seq_CP_Rhys_have13_Cp_30_MaunaKea_Hawaii_USA_CP87" taxon="CP_Rhys_have13_Cp_30_MaunaKea_Hawaii_USA_CP8" totalcount="4" value="NNNNNNNGATCGTAAAACCTATATAACTATAAAATCTCACTGGACATCTCTGAAGCCTTATGCAGAAGAGTAGCGTTCTCGACTGAGATCTGAGCAACGGACTGACACACGAGAAGAACATCTACCGTAAAAGCCATAAAAAAAAATTCATAGCACTATATTGAAGTGACACGCGTGGTAAAGTTGGGTTTCCGTNNNNNNNNGCTCGTCAACCATACGCTAACCCAAATCAAGTGTAAAAATGTAAGTCAGATTAATGTCGACAGCCGATTTATTATGTAATTTGTGTCCCTCGCGATTAAGATTTAAATTATCGAGGACAATTCTAAGAACATTTTAACATCAACATCAATCTACTAAAGTTAATTAAACTGTATAATTTTAAACGACA"/>
                    <sequence id="seq_CP_Rhys_have14_Cp_31_NewYork_USA_CP117" taxon="CP_Rhys_have14_Cp_31_NewYork_USA_CP11" totalcount="4" value="GAAACCTGATCGTAAAACCTATATAACTATAAAATCTCACTGGACATCTCTGAAGCCTTATGCAGAAGAGTAGCGTTCTCGACTGAGATCTGAGCAACGGACTGACACACGAGAAGAACATCTACCGTAAAAGCCATAAAAAAAAATTCATAGCACTATATTGAAGTGACACGCGTGGTAAAGTTGGGTTTCCGTGTGTTGGTGCTCGTCAACCATACGCTAACCCAAATCAAGTGTAAAAATGTAAGTCAGATTAATGTCGACAGCCGATTTATTATGTAATTTGTGTCCCTCGCGATTAAGATTTAAATTATCGAGGACAATTCTAAGAACATTTTAACATCAACATCAATCTACTAAAGTTAATTAAACTGTATAATTTTAAACGACA"/>
                    <sequence id="seq_CP_Rhys_have15_Cp_32_Malawi_NorthEastAfrica_CP137" taxon="CP_Rhys_have15_Cp_32_Malawi_NorthEastAfrica_CP13" totalcount="4" value="GAAACCTGATCGTAAAACCTATATAACTATAAAATCTCACTGGACATCTCTGAAGCCTTATGCAGAAGAGTAGCGTTCTCGACTGAGATCTGAGCAACGGACTGACACACGAGAAGAACATCTACCGTAAAAGCCATAAAAAAAAATTCATAGCACTATATTGAAGTGACACGCGTGGTAAAGTTGGGTTTCCGTGTGTTGGTGCTCGTCAACCATACGCTAACCCAAATCAAGTGTAAAAATGTAAGTCAGATTAATGTCGACAGCCGATTTATTATGTAATTTGTGTCCCTCGCGATTAAGATTTAAATTATCGAGGACAATTCTAAGAACATTTTAACATCAACATCAATCTACTAAAGTTAATTAAACTGTATAATTTTAAACGACA"/>
                    <sequence id="seq_CP_Rhys_have16_Cp_3_Mt_Beauty_Victoria_Australia_CP57" taxon="CP_Rhys_have16_Cp_3_Mt_Beauty_Victoria_Australia_CP5" totalcount="4" value="GAAACCTGATCGTAAAACCTATATAACTATAAAATCTCACTGGACATCTCTGAAGCCTTATGCAGAAGAGTAGCGTTCTCGACTGAGATCTGAGCAACGGACTGACACACGAGAAGAACATCTACCGTAAAAGCCATAAAAAAAAATTCATAGCACTATATTGAAGTGACACGCGTGGTAAAGTTGGGTTTCCGTGTGTTGGTGCTCGTCAACCATACGCTAACCCAAATCAAGTGTAAAAATGTAAGTCAGATTAATGTCGACAGCCGATTTATTATGTAATTTGTGTCCCTCGCGATTAAGATTTAAATTATCGAGGACAATTCTAAGAACATTTTAACGTCAACATCAATCTACTAAAGTTAATTAAACTGTATAATTTTAAACGACA"/>
                    <sequence id="seq_JQ690710_Cheilothela_chloropus_rbcL_atpB_Churchill_et_al_134157" taxon="JQ690710_Cheilothela_chloropus_rbcL_atpB_Churchill_et_al_13415" totalcount="4" value="NNNNNNNNNNNNNNNNNNNNNNNNNNNNNNNNNNNNNNNNNNNNNNNNNNNNNNNNNNNNNNNNNNNNNNNNNNNNNNNNNNNNNNNNNNNNNNNNNNNNNNNNNNNNNNNNNNNNNNNNNNNNNNNNNNNNNNNNNNNNNNNNNNNNNNNNNNNNNNNNNNNNNNNNNNNNNNNNNNNNNNNNNNNNNNNNNNNNNNNNNNNNNNNNNNNNNNNNNNNNNNNNNNNNNNNNNNNNNNNNNNNNNNNNNNNNNNNNNNNNNNNNNNNNNNNNNNNNNNNNNNNNNNNNNNNNNNNNNNNNNNNNNNNNNNNNNNNNNNNNNNNNNNNNNNNNNNNNNNNNNNNNNNNNNNNNNNNNNNNNNNNNNNNNNNNNNNNNNNNNNNNNNNNNNNN"/>
                </data>
<data
id="160511_Cheilothela_rps4_splitcodonresults_base3">
                    <sequence id="seq_AJ554005_Cheilothela_chloropus_rps4_Hedderson_97238" taxon="AJ554005_Cheilothela_chloropus_rps4_Hedderson_9723" totalcount="4" value="NNNNNNNNNTAAAACTAACGAAGTCTTAAATTAATTATTTTAAAGAAGTTTCAAAAAAAATTATTTAAAAAAATATAAAACAGTATTTTTAATGTTATCAAAAAATTATTAATTTAATTATTTTATGTTTTAATGAATATGTTATATTTGATAGATTATTTTAACGAATTAAATAAATTAAATAAATAATTTTATA"/>
                    <sequence id="seq_AY881064_Cheilothela_chloropus_rbcL_atpB_Slabovljevic_and_Ros_14_3_19998" taxon="AY881064_Cheilothela_chloropus_rbcL_atpB_Slabovljevic_and_Ros_14_3_1999" totalcount="4" value="NNNNNNNNNNNNNNNNNNNNNNNNNNNNNNNNNNNNNNNNNNNNNNNNNNNNNNNNNNNNNNNNNNNNNNNNNNNNNNNNNNNNNNNNNNNNNNNNNNNNNNNNNNNNNNNNNNNNNNNNNNNNNNNNNNNNNNNNNNNNNNNNNNNNNNNNNNNNNNNNNNNNNNNNNNNNNNNNNNNNNNNNNNNNNNNNNNNN"/>
                    <sequence id="seq_AY908124_AY881063_Cheilothela_chloropus_Werner_and_Ros_14024_Nov_16_2002_isolateSM248_rps4_atpB8" taxon="AY908124_AY881063_Cheilothela_chloropus_Werner_and_Ros_14024_Nov_16_2002_isolateSM248_rps4_atpB" totalcount="4" value="NNAAATTAATAAAACTAACGAAGTCTTAAATTAATTATTTTAAAGAAGTTTCAAAAAAAATTATTTAAAAAAATATAAAACAGTATTTTTAATGTTATCAAAAAATTATTAATTTAATTATTTTATGTTTTAATGAATATGTTATATTTGATAGATTATTTTAACGAATTAAATAAATTAAATAAATAATTTTATA"/>
                    <sequence id="seq_CP_AAS09_725_Argentina8" taxon="CP_AAS09_725_Argentina" totalcount="4" value="TAAAATTAATAACATTAATGAATTCCTAAATTAATTGTTTTAAAGAAATTTTAAAAAAAATTATTTAAAAGAATATAAAACAGTATTTTTAATGTTATCAAAAAACTATTAATTCAATTATTTTATATTTTAATGAATATGTTATATTTAATAGATTATTTTAACGGATCACATAAGTTAAATAGATAATTTTATA"/>
                    <sequence id="seq_CP_AAS16_rps4_4545909_ClarkPen_Antarctica8" taxon="CP_AAS16_rps4_4545909_ClarkPen_Antarctica" totalcount="4" value="TAAAATTAATAACATTAATGAATTCCTAAATTAATTGTTTTAAAGAAATTTTAAAAAAAATTATTTAAAAGAATATAAAACAGTATTTTTAATGTTATCAAAAAACTATTAATTCAATTATTTTATATTTTAATGAATATGTTATATTTAATAGATTATTTTAACGGATCACATAAGTTAAATAGATAATTTTATA"/>
                    <sequence id="seq_CP_AAS22_rps4_03708_AntarcticPen8" taxon="CP_AAS22_rps4_03708_AntarcticPen" totalcount="4" value="TAAAATTAATAACATTAATGAATTCCTAAATTAATTGTTTTAAAGAAATTTTAAAAAAAATTATTTAAAAGAATATAAAACAGTATTTTTAATGTTATCAAAAAACTATTAATTCAATTATTTTATATTTTAATGAATATGTTATATTTAATAGATTATTTTAACGGATCACATAAGTTAAATAAATAATTTTATA"/>
                    <sequence id="seq_CP_AAS23_rps4_03988_AntarcticPeninsula8" taxon="CP_AAS23_rps4_03988_AntarcticPeninsula" totalcount="4" value="TAAAATTAATAACACTAATGAATTCCTAAATTAATTGTTTTAAAGAAATTTTAAAAAAAATTATTTAAAAGAATATAAAACAGTATTTTTAATGTTATCAAAAAACTATTAATTTACTTATTTTATATTTTAATGAATATGTTATATTTAATAGATTATTTTAACGGATTACATAAGTTAAATAGATAATTTTATA"/>
                    <sequence id="seq_CP_AAS24_rps4_04120_AntarcticPeninsula8" taxon="CP_AAS24_rps4_04120_AntarcticPeninsula" totalcount="4" value="TAAAATTAATAACATTAATGAATTCCTAAATTAATTGTTTTAAAGAAATTTTAAAAAAAATTATTTAAAAGAATATAAAACAGTATTTTTAATGTTATCAAAAAACTATTAATTCAATTATTTTATATTTTAATGAATATGTTATATTTAATAGATTATTTTAACGGATYACATAAGTTAAATAGATAATTTTATA"/>
                    <sequence id="seq_CP_AAS26_rps4_04324_AntarcticPen8" taxon="CP_AAS26_rps4_04324_AntarcticPen" totalcount="4" value="TAAAATTAATAACATTAATGAATTCCTAAATTAATTGTTTTAAAGAAATTTTAAAAAAAATTATTTAAAAGAATATAAAACAGTATTTTTAATGTTATCAAAAAACTATTAATTCAATTATTTTATATTTTAATGAATATGTTATATTTAATAGATTATTTTAACGGATCACATAAGTTAAATAAATAATTTTATA"/>
                    <sequence id="seq_CP_AAS28_rps4_07625_AntarcticPeninsula8" taxon="CP_AAS28_rps4_07625_AntarcticPeninsula" totalcount="4" value="TAAAATTAATAACACTAATGAATTCCTAAATTAATTGTTTTAAAGAAATTTTAAAAAAAATTATTTAAAAGAATATAAAACAGTATTTTTAATGTTATCAAAAAACTATTAATTTACTTATTTTATATTTTAATGAATATGTTATATTTAATAGATTATTTTAACGGATTACATAAGTTAAATAGATAATTTTATA"/>
                    <sequence id="seq_CP_AAS29_rps4_09644A_Antarctica_Ross8" taxon="CP_AAS29_rps4_09644A_Antarctica_Ross" totalcount="4" value="TAAAATTAATAACATTAATGAATTCCTAAATTAATTGTTTTAAAGAAATTTTAAAAAAAAGTATTTAAAAGAATATAAAACAGTATTTTTAATGTTATCAAAAAACTATTAATTCAATTATTTTATATTTTAATGAATATGTTATATTTAATAGATTATTTTAACGGATCACATAAGTTAAATAGATAATTTTATA"/>
                    <sequence id="seq_CP_AAS31_rps4_00165_SouthOrkney8" taxon="CP_AAS31_rps4_00165_SouthOrkney" totalcount="4" value="TAAAATTAATAACATTAATGAATTCCTAAATTAATTGTTTTAAAGAAATTTTAAAAAAAATTATTTAAAAGAATATAAAACAGTATTTTTAATGTTATCAAAAAACTATTAATTCAATTATTTTATATTTTAATGAATATGTTATATTTAATAGATTATTTTAACGGATCACATAAGTTAAATAGATAATTTTATA"/>
                    <sequence id="seq_CP_Chile5_rps4_Chile_beyond_sample188" taxon="CP_Chile5_rps4_Chile_beyond_sample18" totalcount="4" value="TAAAATTAATAACATTAATGAATTCCTAAATTAATTGTTTTAAAGAAATTTTAAAAAAAAGTATTTAAAAGAATATAAAACAGTATTTTTAATGTTATCAAAAAACTATTAATTCAATTATTTTATATTTTAATGAATATGTTATATTTAATAGATTATTTTAACGGATCACATAAGTTAAATAGATAATTTTATA"/>
                    <sequence id="seq_CP_Meis06_rps4_019077_65_USA_Idaho8" taxon="CP_Meis06_rps4_019077_65_USA_Idaho" totalcount="4" value="TAAAATTAATAACATTAATGAATTCCTAAATTAATTGTTTTAAAGAAATTTTAAAAAAAATTATTTAAAAGAATATAAAACAGTATTTTTAATGTTATCAAAAAACTATTAATTCAATTATTTTATATTTTAATGAATATGTTATATTTAATAGATTATTTTAACGGATCACATAAGTTAAATAAATAATTTTATA"/>
                    <sequence id="seq_CP_Meis10_rps4_021559_25_Switserland8" taxon="CP_Meis10_rps4_021559_25_Switserland" totalcount="4" value="TAAAATTAATAACATTAATGAATTCCTAAATTAATTGTTTTAAAGAAATTTTAAAAAAAATTATTTAAAAGAATATAAAACAGTATTTTTAATGTTATCAAAAAACTATTAATTCAATTATTTTATATTTTAATGAATATGTTATATTTAATAGATTATTTTAACGGATCACATAAGTTAAATAGATAATTTTATA"/>
                    <sequence id="seq_CP_Meis11_rps4_023167_81_Switserland8" taxon="CP_Meis11_rps4_023167_81_Switserland" totalcount="4" value="TAAAATTAATAACATTAATGAATTCCTAAATTAATTGTTTTAAAGAAATTTTAAAAAAAATTATTTAAAAGAATATAAAACAGTATTTTTAATGTTATCAAAAAACTATTAATTCAATTATTTTATATTTTAATGAATATGTTATATTTAATAGATTATTTTAACGGATCACATAAGTTAAATAGATAATTTTATA"/>
                    <sequence id="seq_CP_Meis12_rps4_028734_22_UK8" taxon="CP_Meis12_rps4_028734_22_UK" totalcount="4" value="TAAAATTAATAACATTAATGAATTCCTAAATTAATTGTTTTAAAGAAATTTTAAAAAAAATTATTTAAAAGAATATAAAACAGTATTTTTAATGTTATCAAAAAACTATTAATTCAATTATTTTATATTTTAATGAATATGTTATATTTAATAGATTATTTTAACGGATCACATAAGTTAAATAGATAATTTTATA"/>
                    <sequence id="seq_CP_Meis17_rps4_089304_64_Poland8" taxon="CP_Meis17_rps4_089304_64_Poland" totalcount="4" value="TAAAATTAATAACATTAATGAATTCCTAAATTAATTGTTTTAAAGAAATTTTAAAAAAAATTATTTAAAAGAATATAAAACAGTATTTTTAATGTTATCAAAAAACTATTAATTCAATTATTTTATATTTTAATGAATATGTTATATTTAATAGATTATTTTAACGGATCACATAAGTTAAATAGATAATTTTATA"/>
                    <sequence id="seq_CP_Meis20_rps4_120184_01_Siberia_Russia8" taxon="CP_Meis20_rps4_120184_01_Siberia_Russia" totalcount="4" value="TAAAATTAATAACATTAATGAATTCCTAAATTAATTGTTTTAAAGAAATTTTAAAAAAAATTATTTAAAAGAATATAAAACAGTATTTTTAATGTTATCAAAAAACTATTAATTCAATTATTTTATATTTTAATGAATATGTTATATTTAATAGATTATTTTAACGGATCACATAAGTTAAATAGATAATTTTATA"/>
                    <sequence id="seq_CP_Meis21_rps4_120453_76_Papoua8" taxon="CP_Meis21_rps4_120453_76_Papoua" totalcount="4" value="TAAAATTAATAACATTAATGAATTTCTAAATTAATTGTTTTAAAGAAATTTTAAAAAAAATTATTTAAAAGAATATAAAACAGTATTTTTAATGTTATCAAAAAACTATTAATTCAATTATTTTATATTTTAATGAATATGTTATATTTAATAGATTATTTTAACGGATCACATAAGTTAAATAGATAATTTTATA"/>
                    <sequence id="seq_CP_Meis22_rps4_130512_47_Svalbard8" taxon="CP_Meis22_rps4_130512_47_Svalbard" totalcount="4" value="TAAAATTAATAACATTAATGAATTCCTAAATTAATTGTTTTAAAGAAATTTTAAAAAAAATTATTTAAAAGAATATAAAACAGTATTTTTAATGTTATCAAAAAACTATTAATTCAATTATTTTATATTTTAATGAATATGTTATATTTAATAGATTATTTTAACGGATCACATAAGTTAAATAGATAATTTTATA"/>
                    <sequence id="seq_CP_Meis24_136222_34_France8" taxon="CP_Meis24_136222_34_France" totalcount="4" value="TAAAATTAATAACATTAATGAATTCCTAAATTAATTGTTTTAAAGAAATTTTAAAAAAAATTATTTAAAAGAATATAAAACAGTATTTTTAATGTTATCAAAAAACTATTAATTCAATTATTTTATATTTTAATGAATATGTTATATTTAATAGATTATTTTAACGGATCACATAAGTTAAATAGATAATTTTATA"/>
                    <sequence id="seq_CP_Meis29_rps4_306587_67_Japan_CP4_292" taxon="CP_Meis29_rps4_306587_67_Japan_CP4_29" totalcount="4" value="TNNNATTAATAACATTAATGAATTCCTAAATTAATTGTTTTAAAGAAATTTTAAAAAAAATTATTTAAAAGAATATAAAACAGTATTTTTAATGTTATCAAAAAACTATTAATTCAATTATTTTATATTTTAATGAATATGTTATATTTAATAGATTATTTTAACGGATCACATAAGTTAAATAGATAATTTTATA"/>
                    <sequence id="seq_CP_Meis34_rps4_312552_18_Hawaii8" taxon="CP_Meis34_rps4_312552_18_Hawaii" totalcount="4" value="TAAAATTAATAACATTAATGAATTCCTAAATTAATTGTTTTAAAGAAATTTTAAAAAAAATTATTTAAAAGAATATAAAACAGTATTTTTAATGTTATCAAAAAACTATTAATTCAATTATTTTATATTTTAATGAATATGTTATATTTAATAGATTATTTTAACGGATCACATAAGTTAAATAGATAATTTTATA"/>
                    <sequence id="seq_CP_Meis36_rps4_314602_31_Equador8" taxon="CP_Meis36_rps4_314602_31_Equador" totalcount="4" value="TAAAATTAATAACATTAATGAATTCCTAAATTAATTGTTTTAAAGAAATTTTAAAAAAAATTATTTAAAAGAATATAAAACAGTATTTTTAATGTTATCAAAAAACTATTAATTCAATTATTTTATATTTTAATGAATATGTTATATTTAATAGATTATTTTAACGGATCACATAAGTTAAATAGATAATTTTATA"/>
                    <sequence id="seq_CP_Meis37_rps4_320326_32_CostaRica8" taxon="CP_Meis37_rps4_320326_32_CostaRica" totalcount="4" value="TAAAATTAATAACATTAATGAATTTCTAAATTAATTGTTTTAAAGAAATTTTAAAAAAAATTATTTAAAAGAATATAAAACAGTATTTTTAATGTTATCAAAAAACTATTAATTCAATTATTTTATATTTTAATGAATATGTTATATTTAATAGATTATTTTAACGGATCACATAAGTTAAATAGATAATTTTATA"/>
                    <sequence id="seq_CP_Meis45_rps4_362614_28_USA_Vermont8" taxon="CP_Meis45_rps4_362614_28_USA_Vermont" totalcount="4" value="TAAAATTAATAACATTAATGAATTCCTAAATTAATTGTTTTAAAGAAATTTTAAAAAAAATTATTTAAAAGAATATAAAACAGTATTTTTAATGTTATCAAAAAACTATTAATTCAATTATTTTATATTTTAATGAATATGTTATATTTAATAGATTATTTTAACGGATCACATAAGTTAAATAGATAATTTTATA"/>
                    <sequence id="seq_CP_Meis47_rps4_272714_47_Hawaii8" taxon="CP_Meis47_rps4_272714_47_Hawaii" totalcount="4" value="TAAAATTAATAACATTAATGAATTCCTAAATTAATTGTTTTAAAGAAATTTTAAAAAAAATTATTTAAAAGAATATAAAACAGTATTTTTAATGTTATCAAAAAACTATTAATTCAATTATTTTATATTTTAATGAATATGTTATATTTAATAGATTATTTTAACGGATCACATAAGTTAAATAGATAATTTTATA"/>
                    <sequence id="seq_CP_Meis48_rps4_272723_56_Canada_Quebec8" taxon="CP_Meis48_rps4_272723_56_Canada_Quebec" totalcount="4" value="TAAAATTAATAACATTAATGAATTCCTAAATTAATTGTTTTAAAGAAATTTTAAAAAAAATTATTTAAAAGAATATAAAACAGTATTTTTAATGTTATCAAAAAACTATTAATTCAATTATTTTATATTTTAATGAATATGTTATATTTAATAGATTATTTTAACGGATCACATAAGTTAAATAGATAATTTTATA"/>
                    <sequence id="seq_CP_Meis49_rps4_272729_62_Greece8" taxon="CP_Meis49_rps4_272729_62_Greece" totalcount="4" value="TAAAATTAATAACATTAATGAATTCCTAAATTAATTGTTTTAAAGAAATTTTAAAAAAAATTATTTAAAAGAATATAAAACAGTATTTTTAATGTTATCAAAAAACTATTAATTCAATTATTTTATATTTTAATGAATATGTTATATTTAATAGATTATTTTAACGGATCACATAAGTTAAATAGATAATTTTATA"/>
                    <sequence id="seq_CP_Meis73_272706_39_USA_Colorado8" taxon="CP_Meis73_272706_39_USA_Colorado" totalcount="4" value="TAAAATTAATAACATTAATGAATTCCTAAATTAATTGTTTTAAAGAAATTTTAAAAAAAATTATTTAAAAGAATATAAAACAGTATTTTTAATGTTATCAAAAAACTATTAATTCAATTATTTTATATTTTAATGAATATGTTATATTTAATAGATTATTTTAACGGATCACATAAGTTAAATAGATAATTTTATA"/>
                    <sequence id="seq_CP_Meis84_272809_45_Bolivia8" taxon="CP_Meis84_272809_45_Bolivia" totalcount="4" value="TAAAATTAATAACATTAATGAATTTCTAAATTAATTGTTTTAAAGAAATTTTAAAAAAAATTATTTAAAAGAATATAAAACAGTATTTTTAATGTTATCAAAAAACTATTAATTCAATTATTTTATATTTTAATGAATATGTTATATTTAATAGATTATTTTAACGGATCACATAAGTTAAATAGATAATTTTATA"/>
                    <sequence id="seq_CP_NHM01_BM000977576_USA_Montana_18" taxon="CP_NHM01_BM000977576_USA_Montana_1" totalcount="4" value="TAAAATTAATAACATTAATGAATTCCTAAATTAATTGTTTTAAAGAAATTTTAAAAAAAATTATTTAAAAGAATATAAAACAGTATTTTTAATGTTATCAAAAAACTATTAATTCAATTATTTTATATTTTAATGAATATGTTATATTTAATAGATTATTTTAACGGATCACATAAGTTAAATAAATAATTTTATA"/>
                    <sequence id="seq_CP_NHM03_rps4_21661_Alaska8" taxon="CP_NHM03_rps4_21661_Alaska" totalcount="4" value="TAAAATTAATAACATTAATGAATTCCTAAATTAATTGTTTTAAAGAAATTTTAAAAAAAATTATTTAAAAGAATATAAAACAGTATTTTTAATGTTATCAAAAAACTATTAATTCAATTATTTTATATTTTAATGAATATGTTATATTTAATAGATTATTTTAACGGATCACATAAGTTAAATAAATAATTTTATA"/>
                    <sequence id="seq_CP_NHM10_rps4_A1003_Alaska8" taxon="CP_NHM10_rps4_A1003_Alaska" totalcount="4" value="TAAAATTAATAACATTAATGAATTCCTAAATTAATTGTTTTAAAGAAATTTTAAAAAAAATTATTTAAAAGAATATAAAACAGTATTTTTAATGTTATCAAAAAACTATTAATTCAATTATTTTATATTTTAATGAATATGTTATATTTAATAGATTATTTTAACGGATCACATAAGTTAAATAGATAATTTTATA"/>
                    <sequence id="seq_CP_NHM17_Cstenocarpus_rps4_33207_Chile8" taxon="CP_NHM17_Cstenocarpus_rps4_33207_Chile" totalcount="4" value="TAAAATTAATAACATTAATGAATTCCTAAATTAATTGTTTTAAAGAAATTTTAAAAAAAATTATTTAAAAGAATATAAAACAGTATTTTTAATGTTATCAAAAAACTATTAATTCAATTATTTTATATTTTAATGAATATGTTATATTTAATAGATTATTTTAACGGATCACATAAGTTAAATAGATAATTTTATA"/>
                    <sequence id="seq_CP_NHM22a_22b_R08_277a_ReunionIsland8" taxon="CP_NHM22a_22b_R08_277a_ReunionIsland" totalcount="4" value="TAAAATTAATAACATTAATGAATTCCTAAATTAATTGTTTTAAAGAAATTTTAAAAAAAATTATTTAAAAGAATATAAAACAGTATTTTTAATGTTATCAAAAAACTATTAATTCAATTATTTTATATTTTAATGAATATGTTATATTTAATAGATTATTTTAACGGATCACATAAGTTAAATAGATAATTTTATA"/>
                    <sequence id="seq_CP_NHM32_rps4_1228_Japan8" taxon="CP_NHM32_rps4_1228_Japan" totalcount="4" value="TAAAATTAATAACATTAATGAATTCCTAAATTAATTGTTTTAAAGAAATTTTAAAAAAAATTATTTAAAAGAATATAAAACAGTATTTTTAATGTTATCAAAAAACTATTAATTCAATTATTTTATATTTTAATGAATATGTTATATTTAATAGATTATTTTAACGGATCACATAAGTTAAATAGATAATTTTATA"/>
                    <sequence id="seq_CP_Rhys_have01_Cp_14_Dovers_Moraine_Heard_Island_CP448" taxon="CP_Rhys_have01_Cp_14_Dovers_Moraine_Heard_Island_CP44" totalcount="4" value="TAAAATTAATAACATTAATGAATTCCTAAATTAATTGTTTTAAAGAAATTTTAAAAAAAATTATTTAAAAGAATATAAAACAGTATTTTTAATGTTATCAAAAAACTATTAATTCAATTATTTTATATTTTAATGAATATGTTATATTTAATAGATTATTTTAACGGATCACATAAGTTAAATAGATAATTTTATA"/>
                    <sequence id="seq_CP_Rhys_have02_Cp_15_Ice_Axe_Peak_Robertskolen_WestDronningMaud_Antarctica_CP218" taxon="CP_Rhys_have02_Cp_15_Ice_Axe_Peak_Robertskolen_WestDronningMaud_Antarctica_CP21" totalcount="4" value="TAAAATNAATAACATTAATGAATTCCTAAATTAATTGTTTTAAAGAAATTTTAAAAAAAAGTATTTAAAAGAATATAAAACAGTATTTTTAATGTTATCAAAAAACTATTAATTCAATTATTTTATATTTTAATGAATATGTTATATTTAATAGATTATTTTAACGGATCACATAAGTTAAATAGATAATTTTATA"/>
                    <sequence id="seq_CP_Rhys_have03_Cp_16_Paddock_Valley_Heard_Island_CP398" taxon="CP_Rhys_have03_Cp_16_Paddock_Valley_Heard_Island_CP39" totalcount="4" value="TAAAATTANTAACATTAATGAATTCCTAAATTAATTGTTTTAAAGAAATTTTAAAAAAAAGTATTTAAAAGAATATAAAACAGTATTTTTAATGTTATCAAAAAACTATTAATTCAATTATTTTATATTTTAATGAATATGTTATATTTAATAGATTATTTTAACGGATCACATAAGTTAAATAGATAATTTTATA"/>
                    <sequence id="seq_CP_Rhys_have07_Cp_23_DeceptionIsland_SShetlandIsl_CP258" taxon="CP_Rhys_have07_Cp_23_DeceptionIsland_SShetlandIsl_CP25" totalcount="4" value="TAAAATTAATAACATTAATGAATTCCTAAATTAATTGTTTTAAAGAAATTTTAAAAAAAATTATTTAAAAGAATATAAAACAGTATTTTTAATGTTATCAAAAAACTATTAATTCAATTATTTTATATTTTAATGAATATGTTATATTTAATAGATTATTTTAACGGATCACATAAGTTAAATAAATAATTTTATA"/>
                    <sequence id="seq_CP_Rhys_have08_Cp_25_CharcotIs_AntarcticPen_CP328" taxon="CP_Rhys_have08_Cp_25_CharcotIs_AntarcticPen_CP32" totalcount="4" value="TAAAATTAATAACATTAATGAATTCCTAAATTAATTGTTTTAAAGAAATTTTAAAAAAAATTATTTAAAAGAATATAAAACAGTATTTTTAATGTTATCAAAAAACTATTAATTCAATTATTTTATATTTTAATGAATATGTTATATTTAATAGATTATTTTAACGGATCACATAAGTTAAATAAATAATTTTATA"/>
                    <sequence id="seq_CP_Rhys_have09_Cp_26_DancoCoast_CurvilleIsl_AntPen_CP288" taxon="CP_Rhys_have09_Cp_26_DancoCoast_CurvilleIsl_AntPen_CP28" totalcount="4" value="TAAAATTAATAACATTAATGAATTCCTAAATTAATTGTTTTAAAGAAATTTTAAAAAAAATTATTTAAAAGAATATAAAACAGTATTTTTAATGTTATCAAAAAACTATTAATTCAATTATTTTATATTTTAATGAATATGTTATATTTAATAGATTATTTTAACGGATCACATAAGTTAAATAAATAATTTTATA"/>
                    <sequence id="seq_CP_Rhys_have10_Cp_27_WestAnchorageIsl_PrincessElisabethLand_Antarctica_CP348" taxon="CP_Rhys_have10_Cp_27_WestAnchorageIsl_PrincessElisabethLand_Antarctica_CP34" totalcount="4" value="TAAAATTAATAACATTAATGAATTCCTAAATTAATTGTTTTAAAGAAATTTTAAAAAAAATTATTTAAAAGAATATAAAACAGTATTTTTAATGTTATCAAAAAACTATTAATTCAATTATTTTATATTTTAATGAATATGTTATATTTAATAGATTATTTTAACGGATCACATAAGTTAAATAAATAATTTTATA"/>
                    <sequence id="seq_CP_Rhys_have11_Cp_28_Visokai_Isl_SSandwichIsl_CP308" taxon="CP_Rhys_have11_Cp_28_Visokai_Isl_SSandwichIsl_CP30" totalcount="4" value="TAAAATTAATAACATTAATGAATTCCTAAATTAATTGTTTTAAAGAAATTTTAAAAAAAATTATTTAAAAGAATATAAAACAGTATTTTTAATGTTATCAAAAAACTATTAATTCAATTATTTTATATTTTAATGAATATGTTATATTTAATAGATTATTTTAACGGATCACATAAGTTAAATAAATAATTTTATA"/>
                    <sequence id="seq_CP_Rhys_have13_Cp_30_MaunaKea_Hawaii_USA_CP88" taxon="CP_Rhys_have13_Cp_30_MaunaKea_Hawaii_USA_CP8" totalcount="4" value="NNNNNNNAATAACATTAATGAATTCCTAAATTAATTGTTTTAAAGAAATTTTAAAAAAAATTATTTAAAAGAATATAAAACAGTATTTTTAATGTTATCAAAAAACTATTAATTCAATTATTTTATATTTTAATGAATATGTTATATTTAATAGATTATTTTAACGGATCACATAAGTTAAATAGATAATTTTATA"/>
                    <sequence id="seq_CP_Rhys_have14_Cp_31_NewYork_USA_CP118" taxon="CP_Rhys_have14_Cp_31_NewYork_USA_CP11" totalcount="4" value="TAAAATTAATAACATTAATGAATTCCTAAATTAATTGTTTTAAAGAAATTTTAAAAAAAATTATTTAAAAGAATATAAAACAGTATTTTTAATGTTATCAAAAAACTATTAATTCAATTATTTTATATTTTAATGAATATGTTATATTTAATAGATTATTTTAACGGATCACATAAGTTAAATAGATAATTTTATA"/>
                    <sequence id="seq_CP_Rhys_have15_Cp_32_Malawi_NorthEastAfrica_CP138" taxon="CP_Rhys_have15_Cp_32_Malawi_NorthEastAfrica_CP13" totalcount="4" value="TAAAATTAATAACATTAATGAATTCCTAAATTAATTGTTTTAAAGAAATTTTAAAAAAAATTATTTAAAAGAATATAAAACAGTATTTTTAATGTTATCAAAAAACTATTAATTCAATTATTTTATATTTTAATGAATATGTTATATTTAATAGATTATTTTAACGGATCACATAAGTTAAATAGATAATTTTATA"/>
                    <sequence id="seq_CP_Rhys_have16_Cp_3_Mt_Beauty_Victoria_Australia_CP58" taxon="CP_Rhys_have16_Cp_3_Mt_Beauty_Victoria_Australia_CP5" totalcount="4" value="TAAAATTAATAACATTAATGAATTCCTAAATTAATTGTTTTAAAGAAATTTTAAAAAAAATTATTTAAAAGAATATAAAACAGTATTTTTAATGTTATCAAAAAACTATTAATTCAATTATTTTATATTTTAATGAATATGTTATATTTAATAGATTATTTTAACGGATCACATAAGTTAAATAGATAATTTTATA"/>
                    <sequence id="seq_JQ690710_Cheilothela_chloropus_rbcL_atpB_Churchill_et_al_134158" taxon="JQ690710_Cheilothela_chloropus_rbcL_atpB_Churchill_et_al_13415" totalcount="4" value="NNNNNNNNNNNNNNNNNNNNNNNNNNNNNNNNNNNNNNNNNNNNNNNNNNNNNNNNNNNNNNNNNNNNNNNNNNNNNNNNNNNNNNNNNNNNNNNNNNNNNNNNNNNNNNNNNNNNNNNNNNNNNNNNNNNNNNNNNNNNNNNNNNNNNNNNNNNNNNNNNNNNNNNNNNNNNNNNNNNNNNNNNNNNNNNNNNNN"/>
                </data>
<data
id="160511_Cheilothela_trnLF">
                    <sequence id="seq_AJ554005_Cheilothela_chloropus_rps4_Hedderson_97239" taxon="AJ554005_Cheilothela_chloropus_rps4_Hedderson_9723" totalcount="4" value="NNNNNNNNNNNNNNNNNNNNNNNNNNNNNNNNNNNNNNNNNNNNNNNNNNNNNNNNNNNNNNNNNNNNNNNNNNNNNNNNNNNNNNNNNNNNNNNNNNNNNNNNNNNNNNNNNNNNNNNNNNNNNNNNNNNNNNNNNNNNNNNNNNNNNNNNNNNNNNNNNNNNNNNNNNNNNNNNNNNNNNNNNNNNNNNNNNNNNNNNNNNNNNNNNNNNNNNNNNNNNNNNNNNNNNNNNNNNNNNNNNNNNNNNNNNNNNNNNNNNNNNNNNNNNNNNNNNNNNNNNNNNNNNNNNNNNNNNNNNNNNNNNNNNNNNNNNNNNNNNNNNNNNNNNNNNNNNNNNNNNNNNNNNNNNNNNNNNNNNNNNNNNNNNNNNNNNNNNNNNNNNNNNNNNNNNNNNNNNNNNNNNNNNNNNNNNNNNNNNNNNNNNNNNNNNNNNNNNNNNNNNNNNNNN"/>
                    <sequence id="seq_AY881064_Cheilothela_chloropus_rbcL_atpB_Slabovljevic_and_Ros_14_3_19999" taxon="AY881064_Cheilothela_chloropus_rbcL_atpB_Slabovljevic_and_Ros_14_3_1999" totalcount="4" value="NNNNNNNNNNNNNNNNNNNNNNNNNNNNNNNNNNNNNNNNNNNNNNNNNNNNNNNNNNNNNNNNNNNNNNNNNNNNNNNNNNNNNNNNNNNNNNNNNNNNNNNNNNNNNNNNNNNNNNNNNNNNNNNNNNNNNNNNNNNNNNNNNNNNNNNNNNNNNNNNNNNNNNNNNNNNNNNNNNNNNNNNNNNNNNNNNNNNNNNNNNNNNNNNNNNNNNNNNNNNNNNNNNNNNNNNNNNNNNNNNNNNNNNNNNNNNNNNNNNNNNNNNNNNNNNNNNNNNNNNNNNNNNNNNNNNNNNNNNNNNNNNNNNNNNNNNNNNNNNNNNNNNNNNNNNNNNNNNNNNNNNNNNNNNNNNNNNNNNNNNNNNNNNNNNNNNNNNNNNNNNNNNNNNNNNNNNNNNNNNNNNNNNNNNNNNNNNNNNNNNNNNNNNNNNNNNNNNNNNNNNNNNNNNN"/>
                    <sequence id="seq_AY908124_AY881063_Cheilothela_chloropus_Werner_and_Ros_14024_Nov_16_2002_isolateSM248_rps4_atpB9" taxon="AY908124_AY881063_Cheilothela_chloropus_Werner_and_Ros_14024_Nov_16_2002_isolateSM248_rps4_atpB" totalcount="4" value="NNNNNNNNNNNNNNNNNNNNNNNNNNNNNNNNNNNNNNNNNNNNNNNNNNNNNNNNNNNNNNNNNNNNNNNNNNNNNNNNNNNNNNNNNNNNNNNNNNNNNNNNNNNNNNNNNNNNNNNNNNNNNNNNNNNNNNNNNNNNNNNNNNNNNNNNNNNNNNNNNNNNNNNNNNNNNNNNNNNNNNNNNNNNNNNNNNNNNNNNNNNNNNNNNNNNNNNNNNNNNNNNNNNNNNNNNNNNNNNNNNNNNNNNNNNNNNNNNNNNNNNNNNNNNNNNNNNNNNNNNNNNNNNNNNNNNNNNNNNNNNNNNNNNNNNNNNNNNNNNNNNNNNNNNNNNNNNNNNNNNNNNNNNNNNNNNNNNNNNNNNNNNNNNNNNNNNNNNNNNNNNNNNNNNNNNNNNNNNNNNNNNNNNNNNNNNNNNNNNNNNNNNNNNNNNNNNNNNNNNNNNNNNNNN"/>
                    <sequence id="seq_CP_AAS09_725_Argentina9" taxon="CP_AAS09_725_Argentina" totalcount="4" value="TGAGCTATTCCGGCTTTTTTATTTAGG-CTATCGTAACATAAACTATAAGCTTATGTCAATAAAAAAAAAATTTC-AATTTTGGGGGTAGAGGGACTTGAACCCTCACGGTCAATAAAGCCAACGGATTTTCTTTTTACTACAATTTAAATTGTTGTTAAAATTAACATGTAAAATTGGACTCTATCTTTATCCTCGCTTGTTAGTTAAAAAAAT------TCAGTTAAAATTTTTTATTTTGATTAGCTCAGAGAATTCAATTAAATAATTATTAAATCTTTTTGCGTTAGGATAGCTTCCATCGAGTCTCTGCACCTATCTTATTTTTAAAAAATAAAATTTGGCTCAGGATCGCTTATACTTTTTTCAACCTAAGTTTCCCTGAATCTGAAAGCTAGCATTTAGTAAGTTTTTCTACTAAAGCTCAAATTACTTAAGTCCGTAGCG"/>
                    <sequence id="seq_CP_AAS16_rps4_4545909_ClarkPen_Antarctica9" taxon="CP_AAS16_rps4_4545909_ClarkPen_Antarctica" totalcount="4" value="TGAGCTATTCCGGCTTTTTTATTTAGG-CTATCGTAACATAAACTATAAGCTTATGTCAATAAAAAAAAAATTTC-AATTTTGGGGGTAGAGGGACTTGAACCCTCACGGTCAATAAAGCCAACGGATTTTCTTTTTACTACAATTTAAATTGTTGTTAAAATTAACATGTAAAATTGGACTCTATCTTTATCCTCGCTTGTTAGTTAAAAAAAT------TCAGTTAAAATTTTTTATTTTGATTAGCTCAGAGAATTCAATTAAATAATTATTAAATCTTTTTGCGTTAGGATAGCTTCCATCGAGTCTCTGCACCTATCTTATTTTTAAAAAATAAAATTTGGCTCAGGATCGCTTATACTTTTTTCAACCTAAGTTTCCCTGAATCTGAAAGCTAGCATTTAGTAAGTTTTTCTACTAAAGCTCAAATTACTTAAGTCCGTAGCG"/>
                    <sequence id="seq_CP_AAS22_rps4_03708_AntarcticPen9" taxon="CP_AAS22_rps4_03708_AntarcticPen" totalcount="4" value="TGAGCTATTCCGGCTTTTTTATTTAGG-CTATCGTAACATAAACTATAAGCTTATGTCAATAAAAAAAAAATTTC-AATTTTGGGGGTAGAGGGACTTGAACCCTCACGGTCAATAAAGCCAACGGATTTTCTTTTTACTACAATTTAAATTGTTGTTAAAATTAACATGTAAAATTGGACTCTATCTTTATCCTCGCTTGTTAGTTAAAAAAAT------TCAGTTAAAATTTTTTATTTTGATTAGCTCAGAGAATTCAATTAAATAATTATTAAATCTTTTTGCGTTAGGATAGCTTCCATCGAGTCTCTGCACCTATCTTATTTTTAAAAAATAAAATTTGGCTCAGGATCGCTTATACTTTTTTCAACCTAAGTTTCCCTGAATCTGAAAGCTAGCATTTAGTAAGTTTTTCTACTAAAGCTCAAATTACTTAAGTCCGTAGCG"/>
                    <sequence id="seq_CP_AAS23_rps4_03988_AntarcticPeninsula9" taxon="CP_AAS23_rps4_03988_AntarcticPeninsula" totalcount="4" value="TGAGCTATTCCGGCTTTTTTATTTAGG-CTATCGTAACATAAACTATAAGCTTATGTCAATAAAAAAAAAATTTT-AATTTTGGGGGTAGAGGGACTTGAACCCTCACGGTCAATAAAGCCAACGGATTTTCTTTTTACTACAATTTAAATTGTTGTTAAAATTAACATGTAAAATTGGACTCTATCTTTATCCTCGCTTGTTAGTTAAAAAAAT------TTAGTTAAAATTTTTTATTTTGATTAGCTCAGAGAATTTAATTAAATAATTATTAAATATTTTTGCGTTAGGATAGCTTCCATCGAGTCTCTGCACCTATCTTATTTTTAAAACATAAAATTTGGCTCAGGATCGCTTATACTTTTTTCAACCTAAGTTTCCCTGAATCTGAAAGCTAGCATTTAGTAAGTTTTTCTACTAAAGCTCAAATTACTTAAGTCCGTAGCG"/>
                    <sequence id="seq_CP_AAS24_rps4_04120_AntarcticPeninsula9" taxon="CP_AAS24_rps4_04120_AntarcticPeninsula" totalcount="4" value="TGAGCTATTCCGGCTTTTTTATTTAGG-CTATCGTAACATAAACTATAAGCTTATGTCAATAAAAAAAAAATTTC-AATTTTGGGGGTAGAGGGACTTGAACCCTCACGGTCAATAAAGCCAACGGATTTTCTTTTTACTACAATTTAAATTGTTGTTAAAATTAACATGTAAAATTGGACTCTATCTTTATCCTCGCTTGTTAGTTAAAAAAAT------TCAGTTAAAATTTTTTATTTTGATTAGCTCAGAGAATTCAATTAAATAATTATTAAATCTTTTTGCGTTAGGATAGCTTCCATCGAGTCTCTGCACCTATCTTATTTTTAAAAAATAAAATTTGGCTCAGGATCGCTTATACTTTTTTCAACCTAAGTTTCCCTGAATCTGAAAGCTAGCATTTAGTAAGTTTTTCTACTAAAGCTCAAATTACTTAAGTCCGTAGCG"/>
                    <sequence id="seq_CP_AAS26_rps4_04324_AntarcticPen9" taxon="CP_AAS26_rps4_04324_AntarcticPen" totalcount="4" value="TGAGCTATTCCGGCTTTTTTATTTAGG-CTATCGTAACATAAACTATAAGCTTATGTCAATAAAAAAAAAATTTC-AATTTTGGGGGTAGAGGGACTTGAACCCTCACGGTCAATAAAGCCAACGGATTTTCTTTTTACTACAATTTAAATTGTTGTTAAAATTAACATGTAAAATTGGACTCTATCTTTATCCTCGCTTGTTAGTTAAAAAAAT------TCAGTTAAAATTTTTTATTTTGATTAGCTCAGAGAATTCAATTAAATAATTATTAAATCTTTTTGCGTTAGGATAGCTTCCATCGAGTCTCTGCACCTATCTTATTTTTAAAAAATAAAATTTGGCTCAGGATCGCTTATACTTTTTTCAACCTAAGTTTCCCTGAATCTGAAAGCTAGCATTTAGTAAGTTTTTCTACTAAAGCTCAAATTACTTAAGTCCGTAGCG"/>
                    <sequence id="seq_CP_AAS28_rps4_07625_AntarcticPeninsula9" taxon="CP_AAS28_rps4_07625_AntarcticPeninsula" totalcount="4" value="TGAGCTATTCCGGCTTTTTTATTTAGG-CTATCGTAACATAAACTATAAGCTTATGTCAATAAAAAAAAAATTTT-AATTTTGGGGGTAGAGGGACTTGAACCCTCACGGTCAATAAAGCCAACGGATTTTCTTTTTACTACAATTTAAATTGTTGTTAAAATTAACATGTAAAATTGGACTCTATCTTTATCCTCGCTTGTTAGTTAAAAAAAT------TTAGTTAAAATTTTTTATTTTGATTAGCTCAGAGAATTTAATTAAATAATTATTAAATATTTTTGCGTTAGGATAGCTTCCATCGAGTCTCTGCACCTATCTTATTTTTAAAACATAAAATTTGGCTCAGGATCGCTTATACTTTTTTCAACCTAAGTTTCCCTGAATCTGAAAGCTAGCATTTAGTAAGTTTTTCTACTAAAGCTCAAATTACTTAAGTCCGTAGCG"/>
                    <sequence id="seq_CP_AAS29_rps4_09644A_Antarctica_Ross9" taxon="CP_AAS29_rps4_09644A_Antarctica_Ross" totalcount="4" value="TGAGCTATTCCGGCTTTTTTATTTAGG-CTATCGTAACATAAACTATAAGCTTATGTCAATAAAAAAAAAATTTC-AATTTTGGGGGTAGAGGGACTTGAACCCTCACGGTCAATAAAGCCAACGGATTTTCTTTTTACTACAATTTAAATTGTTGTTAAAATTAACATGTAAAATTGGACTCTATCTTTATCCTCGCTTGTTAGTTAAAAAAAT------TCAGTTAAAATTTTTTATTTTGATTAGCTCAGAGAATTCAATTAAATAATTATTAAATCTTTTTGCGTTAGGATAGCTTCCATCGAGTCTCTGCACCTATCTTATTTTTAAAAAATAAAATTTGGCTCAGGATCGCTTATACTTTTTTCAACCTAAGTTTCCCTGAATCTGAAAGCTAGCATTTAGTAAGTTTTTCTACTAAAGCTCAAATTACTTAAGTCCGTAGCG"/>
                    <sequence id="seq_CP_AAS31_rps4_00165_SouthOrkney9" taxon="CP_AAS31_rps4_00165_SouthOrkney" totalcount="4" value="TGAGCTATTCCGGCTTTTTTATTTAGG-CTATCGTAACATAAACTATAAGCTTATGTCAATAAAAAAAAAATTTC-AATTTTGGGGGTAGAGGGACTTGAACCCTCACGGTCAATAAAGCCAACGGATTTTCTTTTTACTACAATTTAAATTGTTGTTAAAATTAACATGTAAAATTGGACTCTATCTTTATCCTCGCTTGTTAGTTAAAAAAAT------TCAGTTAAAATTTTTTATTTTGATTAGCTCAGAGAATTCAATTAAATAATTATTAAATCTTTTTGCGTTAGGATAGCTTCCATCGAGTCTCTGCACCTATCTTATTTTTAAAAAATAAAATTTGGCTCAGGATCGCTTATACTTTTTTCAACCTAAGTTTCCCTGAATCTGAAAGCTAGCATTTAGTAAGTTTTTCTACTAAAGCTCAAATTACTTAAGTCCGTAGCG"/>
                    <sequence id="seq_CP_Chile5_rps4_Chile_beyond_sample189" taxon="CP_Chile5_rps4_Chile_beyond_sample18" totalcount="4" value="TGAGCTATTCCGGCTTTTTTATTTAGG-CTATCGTAACATAAACTATAAGCTTATGTCAATAAAAAAAAAATTTC-AATTTTGGGGGTAGAGGGACTTGAACCCTCACGGTCAATAAAGCCAACGGATTTTCTTTTTACTACAATTTAAATTGTTGTTAAAATTAACATGTAAAATTGGACTCTATCTTTATCCTCGCTTGTTAGTTAAAAAAAT------TCAGTTAAAATTTTTTATTTTGATTAGCTCAGAGAATTCAATTAAATAATTATTAAATCTTTTTGCGTTAGGATAGCTTCCATCGAGTCTCTGCACCTATCTTATTTTTAAAAAATAAAATTTGGCTCAGGATCGCTTATACTTTTTTCAACCTAAGTTTCCCTGAATCTGAAAGCTAGCATTTAGTAAGTTTTTCTACTAAAGCTCAAATTACTTAAGTCCGTAGCG"/>
                    <sequence id="seq_CP_Meis06_rps4_019077_65_USA_Idaho9" taxon="CP_Meis06_rps4_019077_65_USA_Idaho" totalcount="4" value="TGAGCTATTCCGGCTTTTTTATTTAGG-CTATCGTAACATAAACTATAAGCTTATGTCAATAAAAAAAAAATTTC-AATTTTGGGGGTAGAGGGACTTGAACCCTCACGGTCAATAAAGCCAACGGATTTTCTTTTTACTACAATTTAAATTGTTGTTAAAATTAACATGTAAAATTGGACTCTATCTTTATCCTCGCTTGTTAGTTAAAAAAAT------TCAGTTAAAATTTTTTATTTTGATTAGCTCAGAGAATTCAATTAAATAATTATTAAATCTTTTTGCGTTAGGATAGCTTCCATCGAGTCTCTGCACCTATCTTATTTTTAAAAAATAAAATTTGGCTCAGGATCGCTTATACTTTTTTCAACCTAAGTTTCCCTGAATCTGAAAGCTAGCATTTAGTAAGTTTTTCTACTAAAGCTCAAATTACTTAAGTCCGTAGCG"/>
                    <sequence id="seq_CP_Meis10_rps4_021559_25_Switserland9" taxon="CP_Meis10_rps4_021559_25_Switserland" totalcount="4" value="TGAGCTATTCCGGCTTTTTTATTTAGG-CTATCGTAACATAAACTATAAGCTTATGTCAATAAAAAAAAAATTTC-AATTTTGGGGGTAGAGGGACTTGAACCCTCACGGTCAATAAAGCCAACGGATTTTCTTTTTACTACAATTTAAATTGTTGTTAAAATTAACATGTAAAATTGGACTCTATCTTTATCCTCGCTTGTTAGTTAAAAAAAT------TCAGTTAAAATTTTTTATTTTGATTAGCTCAGAGAATTCAATTAAATAATTATTAAATCTTTTTGCGTTAGGATAGCTTCCATCGAGTCTCTGCACCTATCTTATTTTTAAAAAATAAAATTTGGCTCAGGATCGCTTATACTTTTTTCAACCTAAGTTTCCCTGAATCTGAAAGCTAGCATTTAGTAAGTTTTTCTACTAAAGCTCAAATTACTTAAGTCCGTAGCG"/>
                    <sequence id="seq_CP_Meis11_rps4_023167_81_Switserland9" taxon="CP_Meis11_rps4_023167_81_Switserland" totalcount="4" value="TGAGCTATTCCGGCTTTTTTATTTAGG-CTATCGTAACATAAACTATAAGCTTATGTCAATAAAAAAAAAATTTC-AATTTTGGGGGTAGAGGGACTTGAACCCTCACGGTCAATAAAGCCAACGGATTTTCTTTTTACTACAATTTAAATTGTTGTTAAAATTAACATGTAAAATTGGACTCTATCTTTATCCTCGCTTGTTAGTTAAAAAAAT------TCAGTTAAAATTTTTTATTTTGATTAGCTCAGAGAATTCAATTAAATAATTATTAAATCTTTTTGCGTTAGGATAGCTTCCATCGAGTCTCTGCACCTATCTTATTTTTAAAAAATAAAATTTGGCTCAGGATCGCTTATACTTTTTTCAACCTAAGTTTCCCTGAATCTGAAAGCTAGCATTTAGTAAGTTTTTCTACTAAAGCTCAAATTACTTAAGTCCGTAGCG"/>
                    <sequence id="seq_CP_Meis12_rps4_028734_22_UK9" taxon="CP_Meis12_rps4_028734_22_UK" totalcount="4" value="TGAGCTATTCCGGCTTTTTTATTTAGG-CTATCGTAACATAAACTATAAGCTTATGTCAATAAAAAAAAA-TTTC-AATTTTGGGGGTAGAGGGACTTGAACCCTCACGGTCAATAAAGCCAACGGATTTTCTTTTTACTACAATTTAAATTGTTGTTAAAATTAACATGTAAAATTGGACTCTATCTTTATCCTCGCTTGTTAGTTAAAAAAAT------TCAGTTAAAATTTTTTATTTTGATTAGCTCAGAGAATTCAATTAAATAATTATTAAATCTTTTTGCGTTAGGATAGCTTCCATCGAGTCTCTGCACCTATCTTATTTTTTAAAAATAAAATTTGGCTCAGGATCGCTTATACTTTTTTCAACCTAAGTTTCCCTGAATCTGAAAGCTAGCATTTAGTAAGTTTTTCTACTAAAGCTCAAATTACTTAAGTCCGTAGCG"/>
                    <sequence id="seq_CP_Meis17_rps4_089304_64_Poland9" taxon="CP_Meis17_rps4_089304_64_Poland" totalcount="4" value="TGAGCTATTCCGGCTTTTTTATTTAGG-CTATCGTAACATAAACTATAAGCTTATGTCAATAAAAAAAAAATTTC-AATTTTGGGGGTAGAGGGACTTGAACCCTCACGGTCAATAAAGCCAACGGATTTTCTTTTTACTACAATTTAAATTGTTGTTAAAATTAACATGTAAAATTGGACTCTATCTTTATCCTCGCTTGTTAGTTAAAAAAAT------TCAGTTAAAATTTTTTATTTTGATTAGCTCAGAGAATTCAATTAAATAATTATTAAATCTTTTTGCGTTAGGATAGCTTCCATCGAGTCTCTGCACCTATCTTATTTTTAAAAAATAAAATTTGGCTCAGGATCGCTTATACTTTTTTCAACCTAAGTTTCCCTGAATCTGAAAGCTAGCATTTAGTAAGTTTTTCTACTNNNNNNNNNNNNNNNNNNNNNNNNNNNN"/>
                    <sequence id="seq_CP_Meis20_rps4_120184_01_Siberia_Russia9" taxon="CP_Meis20_rps4_120184_01_Siberia_Russia" totalcount="4" value="TGAGCTATTCCGGCTTTTTTATTTAGG-CTATCGTAACATAAACTATAAGCTTATGTCAATAAAAAAAAAATTTC-AATTTTGGGGGTAGAGGGACTTGAACCCTCACGGTCAATAAAGCCAACGGATTTTCTTTTTACTACAATTTAAATTGTTGTTAAAATTAACATGTAAAATTGGACTCTATCTTTATCCTCGCTTGTTAGTTAAAAAAAT------TCAGTTAAAATTTTTTATTTTGATTAGCTCAGAGAATTCAATTAAATAATTATTAAATCTTTTTGCGTTAGGATAGCTTCCATCGAGTCTCTGCACCTATCTTATTTTTAAAAAATAAAATTTGGCTCAGGATCGCTTATACTTTTTTCAACCTAAGTTTCCCTGAATCTGAAAGCTAGCATTTAGTAAGTTTTTCTACTAAAGCTCAAATTACTTAAGTCCGTAGCG"/>
                    <sequence id="seq_CP_Meis21_rps4_120453_76_Papoua9" taxon="CP_Meis21_rps4_120453_76_Papoua" totalcount="4" value="TGAGCTATTCCGGCTTTTTTATTTAGG-CTATCGTAACATAAACTATAAGCTTATGTCAATAAAAAAAAAATTTCTAATTTTGGGGGTAGAGGGACTTGAACCCTCACGGTCAATAAAGCCAACGGATTTTCTTTTTACTACAATTTAAATTGTTGTTAAAATTAACATGTAAAATTGGACTCTATCTTTATCCTCGCTTGTTAGTTAAAAAAAT------TCAGTTAAAATTTTTTATTTTGATTAGCTCAGAAAATTCAATTAAATAATTATTAAATCTTTTTGCGTTAGGATAGCTTCCATCGAGTCTCTGCACCTATCTTATTTTTAAAAAATAAAATTTGGCTCAGGATCGCTTATACTTTTTTCAACCTAAGTTTCCCTGAATCTGAAAGCTAGCATTTAGTAAGTTTTTCTACTAAAGCTCAAATTACTTAAGTCCGTAGCG"/>
                    <sequence id="seq_CP_Meis22_rps4_130512_47_Svalbard9" taxon="CP_Meis22_rps4_130512_47_Svalbard" totalcount="4" value="TGAGCTATTCCGGCTTTTTTATTTAGG-CTATCGTAACATAAACTATAAGCTTATGTCAATAAAAAAAAAATTTC-AATTTTGGGGGTAGAGGGACTTGAACCCTCACGGTCAATAAAGCCAACGGATTTTCTTTTTACTACAATTTAAATTGTTGTTAAAATTAACATGTAAAATTGGACTCTATCTTTATCCTCGCTTGTTAGTTAAAAAAAT------TCAGTTAAAATTTTTTATTTTGATTAGCTCAGAGAATTCAATTAAATAATTATTAAATCTTTTTGCGTTAGGATAGCTTCCATCGAGTCTCTGCACCTATCTTATTTTTAAAAAATAAAATTTGGCTCAGGATCGCTTATACTTTTTTCAACCTAAGTTTCCCTGAATCTGAAAGCTAGCATTTAGTAAGTTTTTCTACTAAAGCTCAAATTACTTAAGTCCGTAGCG"/>
                    <sequence id="seq_CP_Meis24_136222_34_France9" taxon="CP_Meis24_136222_34_France" totalcount="4" value="TGAGCTATTCCGGCTTTTTTATTTAGG-CTATCGTAACATAAACTATAAGCTTATGTCAATAAAAAAAAAATTTC-AATTTTGGGGGTAGAGGGACTTGAACCCTCACGGTCAATAAAGCCAACGGATTTTCTTTTTACTACAATTTAAATTGTTGTTAAAATTAACATGTAAAATTGGACTCTATCTTTATCCTCGCTTGTTAGTTAAAAAAAT------TCAGTTAAAATTTTTTATTTTGATTAGCTCAGAGAATTCAATTAAATAATTATTAAATCTTTTTGCGTTAGGATAGCTTCCATCGAGTCTCTGCACCTATCTTATTTTTAAAAAATAAAATTTGGCTCAGGATCGCTTATACTTTTTTCAACCTAAGTTTCCCTGAATCTGAAAGCTAGCATTTAGTAAGTTTTTCTACTAAAGCTCAAATTACTTAAGTCCGTAGCG"/>
                    <sequence id="seq_CP_Meis29_rps4_306587_67_Japan_CP4_293" taxon="CP_Meis29_rps4_306587_67_Japan_CP4_29" totalcount="4" value="TGAGCTATTCCGGCTTTTTTATTTAGG-CTATCGTAACATAAACTATAAGCTTATGTCAATAAAAAAAAAATTTC-AATTTTGGGGGTAGAGGGACTTGAACCCTCACGGTCAATAAAGCCAACGGATTTTCTTTTTACTACAATTTAAATTGTTGTTAAAATTAACATGTAAAATTGGACTCTATCTTTATCCTCGCTTGTTAGTTAAAAAAAT------TCAGTTAAAATTTTTTATTTTGATTAGCTCAGAGAATTCAATTAAATAATTATTAAATCTTTTTGCGTTAGGATAGCTTCCATCGAGTCTCTGCACCTATCTTATTTTTAAAAAATAAAATTTGGCTCAGGATCGCTTATACTTTTTTCAACCTAAGTTTCCCTGAATCTGAAAGCTAGCATTTAGTAAGTTTTTNNNNNNNNNNNNNNNNNNNNNNNNNNNNNNNNN"/>
                    <sequence id="seq_CP_Meis34_rps4_312552_18_Hawaii9" taxon="CP_Meis34_rps4_312552_18_Hawaii" totalcount="4" value="TGAGCTATTCCGGCTTTTTTATTTAGG-CTATCGTAACATAAACTATAAGCTTATGTCAATAAAAAAAAAATTTC-AATTTTGGGGGTAGAGGGACTTGAACCCTCACGGTCAATAAAGCCAACGGATTTTCTTTTTACTACAATTTAAATTGTTGTTAAAATTAACATGTAAAATTGGACTCTATCTTTATCCTCGCTTGTTAGTTAAAAAAAT------TCAGTTAAAATTTTTTATTTTGATTAGCTCAGAGAATTCAATTAAATAATTATTAAATCTTTTTGCGTTAGGATAGCTTCCATCGAGTCTCTGCACCTATCTTATTTTTAAAAAATAAAATTTGGCTCAGGATCGCTTATACTTTTTTCAACCTAAGTTTCCCTGAATCTGAAAGCTAGCATTTAGTAAGTTTTTCTACTAAAGCTCAAATTACTTAAGTCCGTAGCG"/>
                    <sequence id="seq_CP_Meis36_rps4_314602_31_Equador9" taxon="CP_Meis36_rps4_314602_31_Equador" totalcount="4" value="TGAGCTATTCCGGCTTTTTTATTTAGG-CTATCGTAACATAAACTATAAGCTTATGTCAATAAAAAAAAAATTTC-AATTTTGGGGGTAGAGGGACTTGAACCCTCACGGTCAATAAAGCCAACGGATTTTCTTTTTACTACAATTTAAATTGTTGTTAAAATTAACATGTAAAATTGGACTCTATCTTTATCCTCGCTTGTTAGTTAAAAAAAT------TCAGTTAAAATTTTTTATTTTGATTAGCTCAGAGAATTCAATTAAATAATTATTAAATCTTTTTGCGTTAGGATAGCTTCCATCGAGTCTCTGCACCTATCTTATTTTTAAAAAATAAAATTTGGCTCAGGATCGCTTATACTTTTTTCAACCTAAGTTTCCCTGAATCTGAAAGCTAGCATTTAGTAAGTTTTTCTACTAAAGCTCAAATTACTTAAGTCCGTAGCG"/>
                    <sequence id="seq_CP_Meis37_rps4_320326_32_CostaRica9" taxon="CP_Meis37_rps4_320326_32_CostaRica" totalcount="4" value="TGAGCTATTCCGGCTTTTTTATTTAGG-CTATCGTAACATAAACTATAAGCTTATGTCAATAAAAAAAAAATTTCTAATTTTGGGGGTAGAGGGACTTGAACCCTCACGGTCAATAAAGCCAACGGATTTTCTTTTTACTACAATTTAAATTGTTGTTAAAATTAACATGTAAAATTGGACTCTATCTTTATCCTCGCTTGTTAGTTAAAAAAAT------TCAGTTAAAATTTTTTATTTTGATTAGCTCAGAAAATTCAATTAAATAATTATTAAATCTTTTTGCGTTAGGATAGCTTCCATCGAGTCTCTGCACCTATCTTATTTTTAAAAAATAAAATTTGGCTCAGGATCGCTTATACTTTTTTCAACCTAAGTTTCCCTGAATCTGAAAGCTAGCATTTAGTAAGTTTTTCTACTAAAGCTCAAATTACTTAAGTCCGTAGCG"/>
                    <sequence id="seq_CP_Meis45_rps4_362614_28_USA_Vermont9" taxon="CP_Meis45_rps4_362614_28_USA_Vermont" totalcount="4" value="TGAGCTATTCCGGCTTTTTTATTTAGG-CTATCGTAACATAAACTATAAGCTTATGTCAATAAAAAAAAAATTTC-AATTTTGGGGGTAGAGGGACTTGAACCCTCACGGTCAATAAAGCCAACGGATTTTCTTTTTACTACAATTTAAATTGTTGTTAAAATTAACATGTAAAATTGGACTCTATCTTTATCCTCGCTTGTTAGTTAAAAAAAT------TCAGTTAAAATTTTTTATTTTGATTAGCTCAGAGAATTCAATTAAATAATTATTAAATCTTTTTGCGTTAGGATAGCTTCCATCGAGTCTCTGCACCTATCTTATTTTTAAAAAATAAAATTTGGCTCAGGATCGCTTATACTTTTTTCAACCTAAGTTTCCCTGAATCTGAAAGCTAGCATTTAGTAAGTTTTTCTACTAAAGCTCAAATTACTTAAGTCCGTAGCG"/>
                    <sequence id="seq_CP_Meis47_rps4_272714_47_Hawaii9" taxon="CP_Meis47_rps4_272714_47_Hawaii" totalcount="4" value="TGAGCTATTCCGGCTTTTTTATTTAGG-CTATCGTAACATAAACTATAAGCTTATGTCAATAAAAAAAAAATTTC-AATTTTGGGGGTAGAGGGACTTGAACCCTCACGGTCAATAAAGCCAACGGATTTTCTTTTTACTACAATTTAAATTGTTGTTAAAATTAACATGTAAAATTGGACTCTATCTTTATCCTCGCTTGTTAGTTAAAAAAAT------TCAGTTAAAATTTTTTATTTTGATTAGCTCAGAGAATTCAATTAAATAATTATTAAATCTTTTTGCGTTAGGATAGCTTCCATCGAGTCTCTGCACCTATCTTATTTTTAAAAAATAAAATTTGGCTCAGGATCGCTTATACTTTTTTCAACCTAAGTTTCCCTGAATCTGAAAGCTAGCATTTAGTAAGTTTTTCTACTAAAGCTCAAATTACTTAAGTCCGTAGCG"/>
                    <sequence id="seq_CP_Meis48_rps4_272723_56_Canada_Quebec9" taxon="CP_Meis48_rps4_272723_56_Canada_Quebec" totalcount="4" value="TGAGCTATTCCGGCTTTTTTATTTAGG-CTATCGTAACATAAACTATAAGCTTATGTCAATAAAAAAAAAATTTC-AATTTTGGGGGTAGAGGGACTTGAACCCTCACGGTCAATAAAGCCAACGGATTTTCTTTTTACTACAATTTAAATTGTTGTTAAAATTAACATGTAAAATTGGACTCTATCTTTATCCTCGCTTGTTAGTTAAAAAAAT------TCAGTTAAAATTTTTTATTTTGATTAGCTCAGAGAATTCAATTAAATAATTATTAAATCTTTTTGCGTTAGGATAGCTTCCATCGAGTCTCTGCACCTATCTTATTTTTAAAAAATAAAATTTGGCTCAGGATCGCTTATACTTTTTTCAACCTAAGTTTCCCTGAATCTGAAAGCTAGCATTTAGTAAGTTTTTCTACTAAAGCTCAAATTACTTAAGTCCGTAGCG"/>
                    <sequence id="seq_CP_Meis49_rps4_272729_62_Greece9" taxon="CP_Meis49_rps4_272729_62_Greece" totalcount="4" value="TGAGCTATTCCGGCTTTTTTATTTAGG-CTATCGTAACATAAACTATAAGCTTATGTCAATAAAAAA--AATCTCTAATTTTGGGGGTAGAGGGACTTGAACCCTCACGGTCAATAAAGCCAACGGATTTTCTTTTTACTACAATTTAAATTGTTGTTAAAATTAACATGTAAAATTGGACTCTATCTTTATCCTCGCTTGTTAGTTAAAAAAAT------TCAGTTAAAATTTTTTATTTTGATTAGCTCAGAGAATTCAATTAAATAATTATTAAATCTTTTTGCGTTAGGATAGCTTCCATCGAGTCTCTGCACCTATCTTATTTTTAAAAAATAAAATTTGGCTCAGGATCGCTTATACTTTTTTCAACCTAAGTTTCCCTGAATCTGAAAGCTAGCATTTAGTAAGTTTTTCTACTAAAGCTCAAATTACTTAAGTCCGTAGCG"/>
                    <sequence id="seq_CP_Meis73_272706_39_USA_Colorado9" taxon="CP_Meis73_272706_39_USA_Colorado" totalcount="4" value="TGAGCTATTCCGGCTTTTTTATTTAGG-CTATCGTAACATAAACTATAAGCTTATGTCAATAAAAAAAAAATTTC-AATTTTGGGGGTAGAGGGACTTGAACCCTCACGGTCAATAAAGCCAACGGATTTTCTTTTTACTACAATTTAAATTGTTGTTAAAATTAACATGTAAAATTGGACTCTATCTTTATCCTCGCTTGTTAGTTAAAAAAAT------TCAGTTAAAATTTTTTATTTTGATTAGCTCAGAGAATTCAATTAAATAATTATTAAATCTTTTTGCGTTAGGATAGCTTCCATCGAGTCTCTGCACCTATCTTATTTTTAAAAAATAAAATTTGGCTCAGGATCGCTTATACTTTTTTCAACCTAAGTTTCCCTGAATCTGAAAGCTAGCATTTAGTAAGTTTTTCTACTAAAGCTCAAATTACTTAAGTCCGTAGCG"/>
                    <sequence id="seq_CP_Meis84_272809_45_Bolivia9" taxon="CP_Meis84_272809_45_Bolivia" totalcount="4" value="TGAGCTATTCCGGCTTTTTTATTTAGG-CTATCGTAACATAAACTATAAGCTTATGTCAATAAAAAAAAAATTTCTAATTTTGGGGGTAGAGGGACTTGAACCCTCACGGTCAATAAAGCCAACGGATTTTCTTTTTACTACAATTTAAATTGTTGTTAAAATTAACATGTAAAATTGGACTCTATCTTTATCCTCGCTTGTTAGTTAAAAAAAT------TCAGTTAAAATTTTTTATTTTGATTAGCTCAGAAAATTCAATTAAATAATTATTAAATCTTTTTGCGTTAGGATAGCTTCCATCGAGTCTCTGCACCTATCTTATTTTTAAAAAATAAAATTTGGCTCAGGATCGCTTATACTTTTTTCAACCTAAGTTTCCCTGAATCTGAAAGCTAGCATTTAGTAAGTTTTTCTACTAAAGCTCAAATTACTTAAGTCCGTAGCG"/>
                    <sequence id="seq_CP_NHM01_BM000977576_USA_Montana_19" taxon="CP_NHM01_BM000977576_USA_Montana_1" totalcount="4" value="TGAGCTATTCCGGCTTTTTTATTTAGG-CTATCGTAACATAAACTATAAGCTTATGTCAATAAAAAAAAAATTTC-AATTTTGGGGGTAGAGGGACTTGAACCCTCACGGTCAATAAAGCCAACGGATTTTCTTTTTACTACAATTTAAATTGTTGTTAAAATTAACATGTAAAATTGGACTCTATCTTTATCCTCGCTTGTTAGTTAAAAAAAT------TCAGTTAAAATTTTTTATTTTGATTAGCTCAGAGAATTCAATTAAATAATTATTAAATCTTTTTGCGTTAGGATAGCTTCCATCGAGTCTCTGCACCTATCTTATTTTTAAAAAATAAAATTTGGCTCAGGATCGCTTATACTTTTTTCAACCTAAGTTTCCCTGAATCTGAAAGCTAGCATTTAGTAAGTTTTTCTACTAAAGCTCAAATTACTTAAGTCCGTAGCG"/>
                    <sequence id="seq_CP_NHM03_rps4_21661_Alaska9" taxon="CP_NHM03_rps4_21661_Alaska" totalcount="4" value="TGAGCTATTCCGGCTTTTTTATTTAGG-CTATCGTAACATAAACTATAAGCTTATGTCAATAAAAAAAAAATTTC-AATTTTGGGGGTAGAGGGACTTGAACCCTCACGGTCAATAAAGCCAACGGATTTTCTTTTTACTACAATTTAAATTGTTGTTAAAATTAACATGTAAAATTGGACTCTATCTTTATCCTCGCTTGTTAGTTAAAAAAAT------TCAGTTAAAATTTTTTATTTTGATTAGCTCAGAGAATTCAATTAAATAATTATTAAATCTTTTTGCGTTAGGATAGCTTCCATCGAGTCTCTGCACCTATCTTATTTTTAAAAAATAAAATTTGGCTCAGGATCGCTTATACTTTTTTCAACCTAAGTTTCCCTGAATCTGAAAGCTAGCATTTAGTAAGTTTTTCTACTAAAGCTCAAATTACTTAAGTCCGTAGCG"/>
                    <sequence id="seq_CP_NHM10_rps4_A1003_Alaska9" taxon="CP_NHM10_rps4_A1003_Alaska" totalcount="4" value="TGAGCTATTCCGGCTTTTTTATTTAGG-CTATCGTAACATAAACTATAAGCTTATGTCAATAAAAAAAAA-TTTC-AATTTTGGGGGTAGAGGGACTTGAACCCTCACGGTCAATAAAGCCAACGGATTTTCTTTTTACTACAATTTAAATTGTTGTTAAAATTAACATGTAAAATTGGACTCTATCTTTATCCTCGCTTGTTAGTTAAAAAAAT------TCAGTTAAAATTTTTTATTTTGATTAGCTCAGAGAATTCAATTAAATAATTATTAAATCTTTTTGCGTTAGGATAGCTTCCATCGAGTCTCTGCACCTATCTTATTTTTAAAAAATAAAATTTGGCTCAGGATCGCTTATACTTTTTTCAACCTAAGTTTCCCTGAATCTGAAAGCTAGCATTTAGTAAGTTTTTCTACTAAAGCTCAAATTACTTAAGTCCGTAGCG"/>
                    <sequence id="seq_CP_NHM17_Cstenocarpus_rps4_33207_Chile9" taxon="CP_NHM17_Cstenocarpus_rps4_33207_Chile" totalcount="4" value="TGAGCTATTCCGGCTTTTTTATTTAGG-CTATCGTAACATAAACTATAAGCTTATGTCAATAAAAAAAAAATTTC-AATTTTGGGGGTAGAGGGACTTGAACCCTCACGGTCAATAAAGCCAACGGATTTTCTTTTTACTACAATTTAAATTGTTGTTAAAATTAACATGTAAAATTGGACTCTATCTTTATCCTCGCTTGTTAGTTAAAAAAAT------TCAGTTAAAATTTTTTATTTTGATTAGCTCAGAGAATTCAATTAAATAATTATTAAATCTTTTTGCGTTAGGATAGCTTCCATCGAGTCTCTGCACCTATCTTATTTTTAAAAAATAAAATTTGGCTCAGGATCGCTTATACTTTTTTCAACCTAAGTTTCCCTGAATCTGAAAGCTAGCATTTAGTAAGTTTTTCTACTAAAGCTCAAATTACTTAAGTCCGTAGCG"/>
                    <sequence id="seq_CP_NHM22a_22b_R08_277a_ReunionIsland9" taxon="CP_NHM22a_22b_R08_277a_ReunionIsland" totalcount="4" value="TGAGCTATTCCGGCTTTTTTATTTAGG-CTATCGTAACATAAACTATAAGCTTATGTCAATAAAAAAAAAATTTC-AATTTTGGGGGTAGAGGGACTTGAACCCTCACGGTCAATAAAGCCAACGGATTTTCTTTTTACTACAATTTAAATTGTTGTTAAAATTAACATGTAAAATTGGACTCTATCTTTATCCTCGCTTGTTAGTTAAAAAAAT------TCAGTTAAAATTTTTTATTTTGATTAGCTCAGAGAATTCAATTAAATAATTATTAAATCTTTTTGCGTTAGGATAGCTTCCATCGAGTCTCTGCACCTATCTTATTTTTAAAAAATAAAATTTGGCTCAGGATCGCTTATACTTTTTTCAACCTAAGTTTCCCTGAATCTGAAAGCTAGCATTTAGTAAGTTTTTCTACTAAAGCTCAAATTACTTAAGTCCGTAGCG"/>
                    <sequence id="seq_CP_NHM32_rps4_1228_Japan9" taxon="CP_NHM32_rps4_1228_Japan" totalcount="4" value="TGAGCTATTCCGGCTTTTTTATTTAGG-CTATCGTAACATAAACTATAAGCTTATGTCAATAAAAAAAAA-TTTC-AATTTTGGGGGTAGAGGGACTTGAACCCTCACGGTCAATAAAGCCAACGGATTTTCTTTTTACTACAATTTAAATTGTTGTTAAAATTAACATGTAAAATTGGACTCTATCTTTATCCTCGCTTGTTAGTTAAAAAAAT------TCAGTTAAAATTTTTTATTTTGATTAGCTCAGAGAATTCAATTAAATAATTATTAAATCTTTTTGCGTTAGGATAGCTTCCATCGAGTCTCTGCACCTATCTTATTTTTAAAAAATAAAATTTGGCTCAGGATCGCTTATACTTTTTTCAACCTAAGTTTCCCTGAATCTGAAAGCTAGCATTTAGTAAGTTTTTCTACTAAAGCTCAAATTACTTAAGTCCGTAGCG"/>
                    <sequence id="seq_CP_Rhys_have01_Cp_14_Dovers_Moraine_Heard_Island_CP449" taxon="CP_Rhys_have01_Cp_14_Dovers_Moraine_Heard_Island_CP44" totalcount="4" value="TGAGCTATTCCGGCTTTTTTATTTAGG-CTATCGTAACATAAACTATAAGCTTATGTCAATAAAAAAAAAATTTC-AATTTTGGGGGTAGAGGGACTTGAACCCTCACGGTCAATAAAGCCAACGGATTTTCTTTTTACTACAATTTAAATTGTTGTTAAAATTAACATGTAAAATTGGACTCTATCTTTATCCTCGCTTGTTAGTTAAAAAAAT------TCAGTTAAAATTTTTTATTTTGATTAGCTCAGAGAATTCAATTAAATAATTATTAAATCTTTTTGCGTTAGGATAGCTTCCATCGAGTCTCTGCACCTATCTTATTTTTAAAAAATAAAATTTGGCTCAGGATCGCTTATACTTTTTTCAACCTAAGTTTCCCTGAATCTGAAAGCTAGCATTTAGTAAGTTTTTCTACTAAAGCTCAAATTACTTAAGTCCGTAGCG"/>
                    <sequence id="seq_CP_Rhys_have02_Cp_15_Ice_Axe_Peak_Robertskolen_WestDronningMaud_Antarctica_CP219" taxon="CP_Rhys_have02_Cp_15_Ice_Axe_Peak_Robertskolen_WestDronningMaud_Antarctica_CP21" totalcount="4" value="TGAGCTATTCCGGCTTTTTTATTTAGG-CTATCGTAACATAAACTATAAGCTTATGTCAATAAAAAAAAAATTTC-AATTTTGGGGGTAGAGGGACTTGAACCCTCACGGTCAATAAAGCCAACGGATTTTCTTTTTACTACAATTTAAATTGTTGTTAAAATTAACATGTAAAATTGGACTCTATCTTTATCCTCGCTTGTTAGTTAAAAAAAT------TCAGTTAAAATTTTTTATTTTGATTAGCTCAGAGAATTCAATTAAATAATTATTAAATCTTTTTGCGTTAGGATAGCTTCCATCGAGTCTCTGCACCTATCTTATTTTTAAAAAATAAAATTTGGCTCAGGATCGCTTATACTTTTTTCAACCTAAGTTTCCCTGAATCTGAAAGCTAGCATTTAGTAAGTTTTTCTACTAAAGCTCAAATTACTTAAGTCCGTAGCG"/>
                    <sequence id="seq_CP_Rhys_have03_Cp_16_Paddock_Valley_Heard_Island_CP399" taxon="CP_Rhys_have03_Cp_16_Paddock_Valley_Heard_Island_CP39" totalcount="4" value="TGAGCTATTCCGGCTTTTTTATTTAGG-CTATCGTAACATAAACTATAAGCTTATGTCAATAAAAAAAAAATTTC-AATTTTGGGGGTAGAGGGACTTGAACCCTCACGGTCAATAAAGCCAACGGATTTTCTTTTTACTACAATTTAAATTGTTGTTAAAATTAACATGTAAAATTGGACTCTATCTTTATCCTCGCTTGTTAGTTAAAAAAAT------TCAGTTAAAATTTTTTATTTTGATTAGCTCAGAGAATTCAATTAAATAATTATTAAATCTTTTTGCGTTAGGATAGCTTCCATCGAGTCTCTGCACCTATCTTATTTTTAAAAAATAAAATTTGGCTCAGGATCGCTTATACTTTTTTCAACCTAAGTTTCCCTGAATCTGAAAGCTAGCATTTAGTAAGTTTTTCTACTAAAGCTCAAATTACTTAAGTCCGTAGCG"/>
                    <sequence id="seq_CP_Rhys_have07_Cp_23_DeceptionIsland_SShetlandIsl_CP259" taxon="CP_Rhys_have07_Cp_23_DeceptionIsland_SShetlandIsl_CP25" totalcount="4" value="TGAGCTATTCCGGCTTTTTTATTTAGG-CTATCGTAACATAAACTATAAGCTTATGTCAATAAAAAAAAAATTTC-AATTTTGGGGGTAGAGGGACTTGAACCCTCACGGTCAATAAAGCCAACGGATTTTCTTTTTACTACAATTTAAATTGTTGTTAAAATTAACATGTAAAATTGGACTCTATCTTTATCCTCGCTTGTTAGTTAAAAAAAT------TCAGTTAAAATTTTTTATTTTGATTAGCTCAGAGAATTCAATTAAATAATTATTAAATCTTTTTGCGTTAGGATAGCTTCCATCGAGTCTCTGCACCTATCTTATTTTTAAAAAATAAAATTTGGCTCAGGATCGCTTATACTTTTTTCAACCTAAGTTTCCCTGAATCTGAAAGCTAGCATTTAGTAAGTTTTTCTACTAAAGCTCAAATTACTTAAGTCCGTAGCG"/>
                    <sequence id="seq_CP_Rhys_have08_Cp_25_CharcotIs_AntarcticPen_CP329" taxon="CP_Rhys_have08_Cp_25_CharcotIs_AntarcticPen_CP32" totalcount="4" value="TGAGCTATTCCGGCTTTTTTATTTAGG-CTATCGTAACATAAACTATAAGCTTATGTCAATAAAAAAAAAATTTC-AATTTTGGGGGTAGAGGGACTTGAACCCTCACGGTCAATAAAGCCAACGGATTTTCTTTTTACTACAATTTAAATTGTTGTTAAAATTAACATGTAAAATTGGACTCTATCTTTATCCTCGCTTGTTAGTTAAAAAAAT------TCAGTTAAAATTTTTTATTTTGATTAGCTCAGAGAATTCAATTAAATAATTATTAAATCTTTTTGCGTTAGGATAGCTTCCATCGAGTCTCTGCACCTATCTTATTTTTAAAAAATAAAATTTGGCTCAGGATCGCTTATACTTTTTTCAACCTAAGTTTCCCTGAATCTGAAAGCTAGCATTTAGTAAGTTTTTCTACTAAAGCTCAAATTACTTAAGTCCGTAGCG"/>
                    <sequence id="seq_CP_Rhys_have09_Cp_26_DancoCoast_CurvilleIsl_AntPen_CP289" taxon="CP_Rhys_have09_Cp_26_DancoCoast_CurvilleIsl_AntPen_CP28" totalcount="4" value="TGAGCTATTCCGGCTTTTTTATTTAGG-CTATCGTAACATAAACTATAAGCTTATGTCAATAAAAAAAAAATTTC-AATTTTGGGGGTAGAGGGACTTGAACCCTCACGGTCAATAAAGCCAACGGATTTTCTTTTTACTACAATTTAAATTGTTGTTAAAATTAACATGTAAAATTGGACTCTATCTTTATCCTCGCTTGTTAGTTAAAAAAAT------TCAGTTAAAATTTTTTATTTTGATTAGCTCAGAGAATTCAATTAAATAATTATTAAATCTTTTTGCGTTAGGATAGCTTCCATCGAGTCTCTGCACCTATCTTATTTTTAAAAAATAAAATTTGGCTCAGGATCGCTTATACTTTTTTCAACCTAAGTTTCCCTGAATCTGAAAGCTAGCATTTAGTAAGTTTTTCTACTAAAGCTCAAATTACTTAAGTCCGTAGCG"/>
                    <sequence id="seq_CP_Rhys_have10_Cp_27_WestAnchorageIsl_PrincessElisabethLand_Antarctica_CP349" taxon="CP_Rhys_have10_Cp_27_WestAnchorageIsl_PrincessElisabethLand_Antarctica_CP34" totalcount="4" value="TGAGCTATTCCGGCTTTTTTATTTAGG-CTATCGTAACATAAACTATAAGCTTATGTCAATAAAAAAAAAATTTC-AATTTTGGGGGTAGAGGGACTTGAACCCTCACGGTCAATAAAGCCAACGGATTTTCTTTTTACTACAATTTAAATTGTTGTTAAAATTAACATGTAAAATTGGACTCTATCTTTATCCTCGCTTGTTAGTTAAAAAAAT------TCAGTTAAAATTTTTTATTTTGATTAGCTCAGAGAATTCAATTAAATAATTATTAAATCTTTTTGCGTTAGGATAGCTTCCATCGAGTCTCTGCACCTATCTTATTTTTAAAAAATAAAATTTGGCTCAGGATCGCTTATACTTTTTTCAACCTAAGTTTCCCTGAATCTGAAAGCTAGCATTTAGTAAGTTTTTCTACTAAAGCTCAAATTACTTAAGTCCGTAGCG"/>
                    <sequence id="seq_CP_Rhys_have11_Cp_28_Visokai_Isl_SSandwichIsl_CP309" taxon="CP_Rhys_have11_Cp_28_Visokai_Isl_SSandwichIsl_CP30" totalcount="4" value="TGAGCTATTCCGGCTTTTTTATTTAGG-CTATCGTAACATAAACTATAAGCTTATGTCAATAAAAAAAAAATTTC-AATTTTGGGGGTAGAGGGACTTGAACCCTCACGGTCAATAAAGCCAACGGATTTTCTTTTTACTACAATTTAAATTGTTGTTAAAATTAACATGTAAAATTGGACTCTATCTTTATCCTCGCTTGTTAGTTAAAAAAAT------TCAGTTAAAATTTTTTATTTTGATTAGCTCAGAGAATTCAATTAAATAATTATTAAATCTTTTTGCGTTAGGATAGCTTCCATCGAGTCTCTGCACCTATCTTATTTTTAAAAAATAAAATTTGGCTCAGGATCGCTTATACTTTTTTCAACCTAAGTTTCCCTGAATCTGAAAGCTAGCATTTAGTAAGTTTTTCTACTAAAGCTCAAATTACTTAAGTCCGTAGCG"/>
                    <sequence id="seq_CP_Rhys_have13_Cp_30_MaunaKea_Hawaii_USA_CP89" taxon="CP_Rhys_have13_Cp_30_MaunaKea_Hawaii_USA_CP8" totalcount="4" value="TGAGCTATTCCGGCTTTTTTATTTAGG-CTATCGTAACATAAACTATAAGCTTATGTCAATAAAAAAAAAATTTC-AATTTTGGGGGTAGAGGGACTTGAACCCTCACGGTCAATAAAGCCAACGGATTTTCTTTTTACTACAATTTAAATTGTTGTTAAAATTAACATGTAAAATTGGACTCTATCTTTATCCTCGCTTGTTAGTTAAAAAAAT------TCAGTTAAAATTTTTTATTTTGATTAGCTCAGAGAATTCAATTAAATAATTATTAAATCTTTTTGCGTTAGGATAGCTTCCATCGAGTCTCTGCACCTATCTTATTTTTAAAAAATAAAATTTGGCTCAGGATCGCTTATACTTTTTTCAACCTAAGTTTCCCTGAATCTGAAAGCTAGCATTTAGTAAGTTTTTCTACTAAAGCTCAAATTACTTAAGTCCGTAGCG"/>
                    <sequence id="seq_CP_Rhys_have14_Cp_31_NewYork_USA_CP119" taxon="CP_Rhys_have14_Cp_31_NewYork_USA_CP11" totalcount="4" value="TGAGCTATTCCGGCTTTTTTATTTAGG-CTATCGTAACATAAACTATAAGCTTATGTCAATAAAAAAAAAATTTC-AATTTTGGGGGTAGAGGGACTTGAACCCTCACGGTCAATAAAGCCAACGGATTTTCTTTTTACTACAATTTAAATTGTTGTTAAAATTAACATGTAAAATTGGACTCTATCTTTATCCTCGCTTGTTAGTTAAAAAAAT------TCAGTTAAAATTTTTTATTTTGATTAGCTCAGAGAATTCAATTAAATAATTATTAAATCTTTTTGCGTTAGGATAGCTTCCATCGAGTCTCTGCACCTATCTTATTTTTAAAAAATAAAATTTGGCTCAGGATCGCTTATACTTTTTTCAACCTAAGTTTCCCTGAATCTGAAAGCTAGCATTTAGTAAGTTTTTCTACTAAAGCTCAAATTACTTAAGTCCGTAGCG"/>
                    <sequence id="seq_CP_Rhys_have15_Cp_32_Malawi_NorthEastAfrica_CP139" taxon="CP_Rhys_have15_Cp_32_Malawi_NorthEastAfrica_CP13" totalcount="4" value="TGAGCTATTCCGGCTTTTTTATTTAGG-CTATCGTAACATAAACTATAAGCTTATGTCAATAAAAAAAAAATTTC-AATTTTGGGGGTAGAGGGACTTGAACCCTCACGGTCAATAAAGCCAACGGATTTTCTTTTTACTACAATTTAAATTGTTGTTAAAATTAACATGTAAAATTGGACTCTATCTTTATCCTCGCTTGTTAGTTAAAAAAAT------TCAGTTAAAATTTTTTATTTTGATTAGCTCAGAGAATTCAATTAAATAATTATTAAATCTTTTTGCGTTAGGATAGCTTCCATCGAGTCTCTGCACCTATCTTATTTTTAAAAAATAAAATTTGGCTCAGGATCGCTTATACTTTTTTCAACCTAAGTTTCCCTGAATCTGAAAGCTAGCATTTAGNAAGTTTTTCTACTAAAGCTCAAATTACTTAAGTCCGTAGCG"/>
                    <sequence id="seq_CP_Rhys_have16_Cp_3_Mt_Beauty_Victoria_Australia_CP59" taxon="CP_Rhys_have16_Cp_3_Mt_Beauty_Victoria_Australia_CP5" totalcount="4" value="TGAGCTATTCCGGCTTTTTTATTTAGG-CTATCGTAACATAAACTATAAGCTTATGTCAATAAAAAAAAAATTTC-AATTTTGGGGGTAGAGGGACTTGAACCCTCACGGTCAATAAAGCCAACGGATTTTCTTTTTACTACAATTTAAATTGTTGTTAAAATTAACATGTAAAATTGGACTCTATCTTTATCCTCGCTTGTTAGTTAAAAAAAT------TCAGTTAAAATTTTTTATTTTGATTAGCTCAGAGAATTCAATTAAATAATTATTAAATCTTTTTGCGTTAGGATAGCTTCCATCGAGTCTCTGCACCTATCTTATTTTTAAAAAATAAAATTTGGCTCAGGATCGCTTATACTTTTTTCAACCTAAGTTTCCCTGAATCTGAAAGCTAGCATTTAGTAAGTTTTTCTACTAAAGCTCAAATTACTTAAGTCCGTAGCG"/>
                    <sequence id="seq_JQ690710_Cheilothela_chloropus_rbcL_atpB_Churchill_et_al_134159" taxon="JQ690710_Cheilothela_chloropus_rbcL_atpB_Churchill_et_al_13415" totalcount="4" value="NNNNNNNNNNNNNNNNNNNNNNNNNNNNNNNNNNNNNNNNNNNNNNNNNNNNNNNNNNNNNNNNNNNNNNNNNNNNNNNNNNNNNNNNNNNNNNNNNNNNNNNNNNNNNNNNNNNNNNNNNNNNNNNNNNNNNNNNNNNNNNNNNNNNNNNNNNNNNNNNNNNNNNNNNNNNNNNNNNNNNNNNNNNNNNNNNNNNNNNNNNNNNNNNNNNNNNNNNNNNNNNNNNNNNNNNNNNNNNNNNNNNNNNNNNNNNNNNNNNNNNNNNNNNNNNNNNNNNNNNNNNNNNNNNNNNNNNNNNNNNNNNNNNNNNNNNNNNNNNNNNNNNNNNNNNNNNNNNNNNNNNNNNNNNNNNNNNNNNNNNNNNNNNNNNNNNNNNNNNNNNNNNNNNNNNNNNNNNNNNNNNNNNNNNNNNNNNNNNNNNNNNNNNNNNNNNNNNNNNNNNNNNNNNN"/>
                </data>


    


    


    
<map name="Uniform" >beast.math.distributions.Uniform</map>
<map name="Exponential" >beast.math.distributions.Exponential</map>
<map name="LogNormal" >beast.math.distributions.LogNormalDistributionModel</map>
<map name="Normal" >beast.math.distributions.Normal</map>
<map name="Beta" >beast.math.distributions.Beta</map>
<map name="Gamma" >beast.math.distributions.Gamma</map>
<map name="LaplaceDistribution" >beast.math.distributions.LaplaceDistribution</map>
<map name="prior" >beast.math.distributions.Prior</map>
<map name="InverseGamma" >beast.math.distributions.InverseGamma</map>
<map name="OneOnX" >beast.math.distributions.OneOnX</map>


<run id="mcmc" spec="MCMC" chainLength="100000000">
    <state id="state" storeEvery="5000">
        <tree id="Tree.t:tree" name="stateNode">
            <taxonset id="TaxonSet.160511_Cheilothela_atpB" spec="TaxonSet">
                <alignment idref="160511_Cheilothela_atpB"/>
            </taxonset>
        </tree>
        <parameter id="birthRate.t:tree" name="stateNode">1.0</parameter>
        <parameter id="rateAC.s:160511_Cheilothela_atpB" lower="0.0" name="stateNode">1.0</parameter>
        <parameter id="rateAG.s:160511_Cheilothela_atpB" lower="0.0" name="stateNode">1.0</parameter>
        <parameter id="rateAT.s:160511_Cheilothela_atpB" lower="0.0" name="stateNode">1.0</parameter>
        <parameter id="rateCG.s:160511_Cheilothela_atpB" lower="0.0" name="stateNode">1.0</parameter>
        <parameter id="rateGT.s:160511_Cheilothela_atpB" lower="0.0" name="stateNode">1.0</parameter>
        <parameter id="rateAC.s:160511_Cheilothela_rps4_splitcodonresults_base12" lower="0.0" name="stateNode">1.0</parameter>
        <parameter id="rateAG.s:160511_Cheilothela_rps4_splitcodonresults_base12" lower="0.0" name="stateNode">1.0</parameter>
        <parameter id="rateAT.s:160511_Cheilothela_rps4_splitcodonresults_base12" lower="0.0" name="stateNode">1.0</parameter>
        <parameter id="rateCG.s:160511_Cheilothela_rps4_splitcodonresults_base12" lower="0.0" name="stateNode">1.0</parameter>
        <parameter id="rateGT.s:160511_Cheilothela_rps4_splitcodonresults_base12" lower="0.0" name="stateNode">1.0</parameter>
        <parameter id="kappa.s:160511_Cheilothela_trnLF" lower="0.0" name="stateNode">2.0</parameter>
        <parameter id="gammaShape.s:160511_Cheilothela_trnLF" name="stateNode">1.0</parameter>
        <parameter id="gammaShape.s:160511_Cheilothela_atpB" name="stateNode">1.0</parameter>
        <parameter id="ucldStdev.c:clock" lower="0.0" name="stateNode">0.1</parameter>
        <stateNode id="rateCategories.c:clock" spec="parameter.IntegerParameter" dimension="100">1</stateNode>
        <parameter id="freqParameter.s:160511_Cheilothela_rps4_splitcodonresults_base12" dimension="4" lower="0.0" name="stateNode" upper="1.0">0.25</parameter>
        <parameter id="freqParameter.s:160511_Cheilothela_trnLF" dimension="4" lower="0.0" name="stateNode" upper="1.0">0.25</parameter>
        <parameter id="freqParameter.s:160511_Cheilothela_atpB" dimension="4" lower="0.0" name="stateNode" upper="1.0">0.25</parameter>
    </state>

    <init id="RandomTree.t:tree" spec="beast.evolution.tree.RandomTree" estimate="false" initial="@Tree.t:tree" taxa="@160511_Cheilothela_atpB">
        <populationModel id="ConstantPopulation0.t:tree" spec="ConstantPopulation">
            <parameter id="randomPopSize.t:tree" name="popSize">1.0</parameter>
        </populationModel>
    </init>

    <distribution id="posterior" spec="util.CompoundDistribution">
        <distribution id="prior" spec="util.CompoundDistribution">
            <distribution id="YuleModel.t:tree" spec="beast.evolution.speciation.YuleModel" birthDiffRate="@birthRate.t:tree" tree="@Tree.t:tree"/>
            <prior id="YuleBirthRatePrior.t:tree" name="distribution" x="@birthRate.t:tree">
                <Uniform id="Uniform.0" name="distr" upper="Infinity"/>
            </prior>
            <prior id="GammaShapePrior.s:160511_Cheilothela_atpB" name="distribution" x="@gammaShape.s:160511_Cheilothela_atpB">
                <Exponential id="Exponential.0" name="distr">
                    <parameter id="RealParameter.0" lower="0.0" name="mean" upper="0.0">1.0</parameter>
                </Exponential>
            </prior>
            <prior id="GammaShapePrior.s:160511_Cheilothela_trnLF" name="distribution" x="@gammaShape.s:160511_Cheilothela_trnLF">
                <Exponential id="Exponential.01" name="distr">
                    <parameter id="RealParameter.01" lower="0.0" name="mean" upper="0.0">1.0</parameter>
                </Exponential>
            </prior>
            <prior id="KappaPrior.s:160511_Cheilothela_trnLF" name="distribution" x="@kappa.s:160511_Cheilothela_trnLF">
                <LogNormal id="LogNormalDistributionModel.0" name="distr">
                    <parameter id="RealParameter.02" estimate="false" name="M">1.0</parameter>
                    <parameter id="RealParameter.03" estimate="false" name="S">1.25</parameter>
                </LogNormal>
            </prior>
            <prior id="RateACPrior.s:160511_Cheilothela_atpB" name="distribution" x="@rateAC.s:160511_Cheilothela_atpB">
                <Gamma id="Gamma.0" name="distr">
                    <parameter id="RealParameter.04" estimate="false" name="alpha">0.05</parameter>
                    <parameter id="RealParameter.05" estimate="false" name="beta">10.0</parameter>
                </Gamma>
            </prior>
            <prior id="RateACPrior.s:160511_Cheilothela_rps4_splitcodonresults_base12" name="distribution" x="@rateAC.s:160511_Cheilothela_rps4_splitcodonresults_base12">
                <Gamma id="Gamma.01" name="distr">
                    <parameter id="RealParameter.06" estimate="false" name="alpha">0.05</parameter>
                    <parameter id="RealParameter.07" estimate="false" name="beta">10.0</parameter>
                </Gamma>
            </prior>
            <prior id="RateAGPrior.s:160511_Cheilothela_atpB" name="distribution" x="@rateAG.s:160511_Cheilothela_atpB">
                <Gamma id="Gamma.02" name="distr">
                    <parameter id="RealParameter.08" estimate="false" name="alpha">0.05</parameter>
                    <parameter id="RealParameter.09" estimate="false" name="beta">20.0</parameter>
                </Gamma>
            </prior>
            <prior id="RateAGPrior.s:160511_Cheilothela_rps4_splitcodonresults_base12" name="distribution" x="@rateAG.s:160511_Cheilothela_rps4_splitcodonresults_base12">
                <Gamma id="Gamma.03" name="distr">
                    <parameter id="RealParameter.010" estimate="false" name="alpha">0.05</parameter>
                    <parameter id="RealParameter.011" estimate="false" name="beta">20.0</parameter>
                </Gamma>
            </prior>
            <prior id="RateATPrior.s:160511_Cheilothela_atpB" name="distribution" x="@rateAT.s:160511_Cheilothela_atpB">
                <Gamma id="Gamma.04" name="distr">
                    <parameter id="RealParameter.012" estimate="false" name="alpha">0.05</parameter>
                    <parameter id="RealParameter.013" estimate="false" name="beta">10.0</parameter>
                </Gamma>
            </prior>
            <prior id="RateATPrior.s:160511_Cheilothela_rps4_splitcodonresults_base12" name="distribution" x="@rateAT.s:160511_Cheilothela_rps4_splitcodonresults_base12">
                <Gamma id="Gamma.05" name="distr">
                    <parameter id="RealParameter.014" estimate="false" name="alpha">0.05</parameter>
                    <parameter id="RealParameter.015" estimate="false" name="beta">10.0</parameter>
                </Gamma>
            </prior>
            <prior id="RateCGPrior.s:160511_Cheilothela_atpB" name="distribution" x="@rateCG.s:160511_Cheilothela_atpB">
                <Gamma id="Gamma.06" name="distr">
                    <parameter id="RealParameter.016" estimate="false" name="alpha">0.05</parameter>
                    <parameter id="RealParameter.017" estimate="false" name="beta">10.0</parameter>
                </Gamma>
            </prior>
            <prior id="RateCGPrior.s:160511_Cheilothela_rps4_splitcodonresults_base12" name="distribution" x="@rateCG.s:160511_Cheilothela_rps4_splitcodonresults_base12">
                <Gamma id="Gamma.07" name="distr">
                    <parameter id="RealParameter.018" estimate="false" name="alpha">0.05</parameter>
                    <parameter id="RealParameter.019" estimate="false" name="beta">10.0</parameter>
                </Gamma>
            </prior>
            <prior id="RateGTPrior.s:160511_Cheilothela_atpB" name="distribution" x="@rateGT.s:160511_Cheilothela_atpB">
                <Gamma id="Gamma.08" name="distr">
                    <parameter id="RealParameter.020" estimate="false" name="alpha">0.05</parameter>
                    <parameter id="RealParameter.021" estimate="false" name="beta">10.0</parameter>
                </Gamma>
            </prior>
            <prior id="RateGTPrior.s:160511_Cheilothela_rps4_splitcodonresults_base12" name="distribution" x="@rateGT.s:160511_Cheilothela_rps4_splitcodonresults_base12">
                <Gamma id="Gamma.09" name="distr">
                    <parameter id="RealParameter.022" estimate="false" name="alpha">0.05</parameter>
                    <parameter id="RealParameter.023" estimate="false" name="beta">10.0</parameter>
                </Gamma>
            </prior>
            <prior id="ucldStdevPrior.c:clock" name="distribution" x="@ucldStdev.c:clock">
                <Gamma id="Gamma.010" name="distr">
                    <parameter id="RealParameter.024" estimate="false" name="alpha">0.5396</parameter>
                    <parameter id="RealParameter.025" estimate="false" name="beta">0.3819</parameter>
                </Gamma>
            </prior>
            <distribution id="III_Mediterranean.prior" spec="beast.math.distributions.MRCAPrior" monophyletic="true" tree="@Tree.t:tree">
                <taxonset id="III_Mediterranean" spec="TaxonSet">
                    <taxon id="CP_Meis49_rps4_272729_62_Greece" spec="Taxon"/>
                </taxonset>
            </distribution>
            <distribution id="III_VII_incl_Greece" spec="beast.math.distributions.MRCAPrior" monophyletic="true" tree="@Tree.t:tree">
                <taxonset id="III_VII_incl_Greece1" spec="TaxonSet">
                    <taxon id="CP_AAS09_725_Argentina" spec="Taxon"/>
                    <taxon id="CP_AAS16_rps4_4545909_ClarkPen_Antarctica" spec="Taxon"/>
                    <taxon id="CP_AAS22_rps4_03708_AntarcticPen" spec="Taxon"/>
                    <taxon id="CP_AAS24_rps4_04120_AntarcticPeninsula" spec="Taxon"/>
                    <taxon id="CP_AAS26_rps4_04324_AntarcticPen" spec="Taxon"/>
                    <taxon id="CP_AAS29_rps4_09644A_Antarctica_Ross" spec="Taxon"/>
                    <taxon id="CP_AAS31_rps4_00165_SouthOrkney" spec="Taxon"/>
                    <taxon id="CP_Chile5_rps4_Chile_beyond_sample18" spec="Taxon"/>
                    <taxon id="CP_Meis06_rps4_019077_65_USA_Idaho" spec="Taxon"/>
                    <taxon id="CP_Meis10_rps4_021559_25_Switserland" spec="Taxon"/>
                    <taxon id="CP_Meis11_rps4_023167_81_Switserland" spec="Taxon"/>
                    <taxon id="CP_Meis12_rps4_028734_22_UK" spec="Taxon"/>
                    <taxon id="CP_Meis17_rps4_089304_64_Poland" spec="Taxon"/>
                    <taxon id="CP_Meis20_rps4_120184_01_Siberia_Russia" spec="Taxon"/>
                    <taxon id="CP_Meis22_rps4_130512_47_Svalbard" spec="Taxon"/>
                    <taxon id="CP_Meis24_136222_34_France" spec="Taxon"/>
                    <taxon id="CP_Meis29_rps4_306587_67_Japan_CP4_29" spec="Taxon"/>
                    <taxon id="CP_Meis34_rps4_312552_18_Hawaii" spec="Taxon"/>
                    <taxon id="CP_Meis36_rps4_314602_31_Equador" spec="Taxon"/>
                    <taxon id="CP_Meis45_rps4_362614_28_USA_Vermont" spec="Taxon"/>
                    <taxon id="CP_Meis47_rps4_272714_47_Hawaii" spec="Taxon"/>
                    <taxon id="CP_Meis48_rps4_272723_56_Canada_Quebec" spec="Taxon"/>
                    <taxon idref="CP_Meis49_rps4_272729_62_Greece"/>
                    <taxon id="CP_Meis73_272706_39_USA_Colorado" spec="Taxon"/>
                    <taxon id="CP_NHM01_BM000977576_USA_Montana_1" spec="Taxon"/>
                    <taxon id="CP_NHM03_rps4_21661_Alaska" spec="Taxon"/>
                    <taxon id="CP_NHM10_rps4_A1003_Alaska" spec="Taxon"/>
                    <taxon id="CP_NHM17_Cstenocarpus_rps4_33207_Chile" spec="Taxon"/>
                    <taxon id="CP_NHM22a_22b_R08_277a_ReunionIsland" spec="Taxon"/>
                    <taxon id="CP_NHM32_rps4_1228_Japan" spec="Taxon"/>
                    <taxon id="CP_Rhys_have01_Cp_14_Dovers_Moraine_Heard_Island_CP44" spec="Taxon"/>
                    <taxon id="CP_Rhys_have02_Cp_15_Ice_Axe_Peak_Robertskolen_WestDronningMaud_Antarctica_CP21" spec="Taxon"/>
                    <taxon id="CP_Rhys_have03_Cp_16_Paddock_Valley_Heard_Island_CP39" spec="Taxon"/>
                    <taxon id="CP_Rhys_have07_Cp_23_DeceptionIsland_SShetlandIsl_CP25" spec="Taxon"/>
                    <taxon id="CP_Rhys_have08_Cp_25_CharcotIs_AntarcticPen_CP32" spec="Taxon"/>
                    <taxon id="CP_Rhys_have09_Cp_26_DancoCoast_CurvilleIsl_AntPen_CP28" spec="Taxon"/>
                    <taxon id="CP_Rhys_have10_Cp_27_WestAnchorageIsl_PrincessElisabethLand_Antarctica_CP34" spec="Taxon"/>
                    <taxon id="CP_Rhys_have11_Cp_28_Visokai_Isl_SSandwichIsl_CP30" spec="Taxon"/>
                    <taxon id="CP_Rhys_have13_Cp_30_MaunaKea_Hawaii_USA_CP8" spec="Taxon"/>
                    <taxon id="CP_Rhys_have14_Cp_31_NewYork_USA_CP11" spec="Taxon"/>
                    <taxon id="CP_Rhys_have15_Cp_32_Malawi_NorthEastAfrica_CP13" spec="Taxon"/>
                    <taxon id="CP_Rhys_have16_Cp_3_Mt_Beauty_Victoria_Australia_CP5" spec="Taxon"/>
                </taxonset>
            </distribution>
            <distribution id="II_Trop.prior" spec="beast.math.distributions.MRCAPrior" monophyletic="true" tree="@Tree.t:tree">
                <taxonset id="II_Trop" spec="TaxonSet">
                    <taxon id="CP_Meis84_272809_45_Bolivia" spec="Taxon"/>
                    <taxon id="CP_Meis21_rps4_120453_76_Papoua" spec="Taxon"/>
                    <taxon id="CP_Meis37_rps4_320326_32_CostaRica" spec="Taxon"/>
                </taxonset>
            </distribution>
            <distribution id="II_Trop_II_Mediterr.prior" spec="beast.math.distributions.MRCAPrior" tree="@Tree.t:tree">
                <taxonset id="II_Trop_II_Mediterr" spec="TaxonSet">
                    <taxon idref="CP_Meis84_272809_45_Bolivia"/>
                    <taxon idref="CP_Meis21_rps4_120453_76_Papoua"/>
                    <taxon idref="CP_Meis37_rps4_320326_32_CostaRica"/>
                    <taxon idref="CP_Meis49_rps4_272729_62_Greece"/>
                </taxonset>
            </distribution>
            <distribution id="IV_East_African.prior" spec="beast.math.distributions.MRCAPrior" monophyletic="true" tree="@Tree.t:tree">
                <taxonset id="IV_East_African" spec="TaxonSet">
                    <taxon idref="CP_Rhys_have15_Cp_32_Malawi_NorthEastAfrica_CP13"/>
                    <taxon idref="CP_NHM22a_22b_R08_277a_ReunionIsland"/>
                </taxonset>
            </distribution>
            <distribution id="IV_VII_excl_Greece.prior" spec="beast.math.distributions.MRCAPrior" monophyletic="true" tree="@Tree.t:tree">
                <taxonset id="IV_VII_excl_Greece" spec="TaxonSet">
                    <taxon idref="CP_AAS09_725_Argentina"/>
                    <taxon idref="CP_AAS16_rps4_4545909_ClarkPen_Antarctica"/>
                    <taxon idref="CP_AAS22_rps4_03708_AntarcticPen"/>
                    <taxon idref="CP_AAS24_rps4_04120_AntarcticPeninsula"/>
                    <taxon idref="CP_AAS26_rps4_04324_AntarcticPen"/>
                    <taxon idref="CP_AAS29_rps4_09644A_Antarctica_Ross"/>
                    <taxon idref="CP_AAS31_rps4_00165_SouthOrkney"/>
                    <taxon idref="CP_Chile5_rps4_Chile_beyond_sample18"/>
                    <taxon idref="CP_Meis06_rps4_019077_65_USA_Idaho"/>
                    <taxon idref="CP_Meis10_rps4_021559_25_Switserland"/>
                    <taxon idref="CP_Meis11_rps4_023167_81_Switserland"/>
                    <taxon idref="CP_Meis12_rps4_028734_22_UK"/>
                    <taxon idref="CP_Meis17_rps4_089304_64_Poland"/>
                    <taxon idref="CP_Meis20_rps4_120184_01_Siberia_Russia"/>
                    <taxon idref="CP_Meis22_rps4_130512_47_Svalbard"/>
                    <taxon idref="CP_Meis24_136222_34_France"/>
                    <taxon idref="CP_Meis29_rps4_306587_67_Japan_CP4_29"/>
                    <taxon idref="CP_Meis34_rps4_312552_18_Hawaii"/>
                    <taxon idref="CP_Meis36_rps4_314602_31_Equador"/>
                    <taxon idref="CP_Meis45_rps4_362614_28_USA_Vermont"/>
                    <taxon idref="CP_Meis47_rps4_272714_47_Hawaii"/>
                    <taxon idref="CP_Meis48_rps4_272723_56_Canada_Quebec"/>
                    <taxon idref="CP_Meis73_272706_39_USA_Colorado"/>
                    <taxon idref="CP_NHM01_BM000977576_USA_Montana_1"/>
                    <taxon idref="CP_NHM03_rps4_21661_Alaska"/>
                    <taxon idref="CP_NHM10_rps4_A1003_Alaska"/>
                    <taxon idref="CP_NHM17_Cstenocarpus_rps4_33207_Chile"/>
                    <taxon idref="CP_NHM22a_22b_R08_277a_ReunionIsland"/>
                    <taxon idref="CP_NHM32_rps4_1228_Japan"/>
                    <taxon idref="CP_Rhys_have01_Cp_14_Dovers_Moraine_Heard_Island_CP44"/>
                    <taxon idref="CP_Rhys_have02_Cp_15_Ice_Axe_Peak_Robertskolen_WestDronningMaud_Antarctica_CP21"/>
                    <taxon idref="CP_Rhys_have03_Cp_16_Paddock_Valley_Heard_Island_CP39"/>
                    <taxon idref="CP_Rhys_have07_Cp_23_DeceptionIsland_SShetlandIsl_CP25"/>
                    <taxon idref="CP_Rhys_have08_Cp_25_CharcotIs_AntarcticPen_CP32"/>
                    <taxon idref="CP_Rhys_have09_Cp_26_DancoCoast_CurvilleIsl_AntPen_CP28"/>
                    <taxon idref="CP_Rhys_have10_Cp_27_WestAnchorageIsl_PrincessElisabethLand_Antarctica_CP34"/>
                    <taxon idref="CP_Rhys_have11_Cp_28_Visokai_Isl_SSandwichIsl_CP30"/>
                    <taxon idref="CP_Rhys_have13_Cp_30_MaunaKea_Hawaii_USA_CP8"/>
                    <taxon idref="CP_Rhys_have14_Cp_31_NewYork_USA_CP11"/>
                    <taxon idref="CP_Rhys_have15_Cp_32_Malawi_NorthEastAfrica_CP13"/>
                    <taxon idref="CP_Rhys_have16_Cp_3_Mt_Beauty_Victoria_Australia_CP5"/>
                </taxonset>
            </distribution>
            <distribution id="I_Ant_II_Trop.prior" spec="beast.math.distributions.MRCAPrior" monophyletic="true" tree="@Tree.t:tree">
                <taxonset id="I_Ant_II_Trop" spec="TaxonSet">
                    <taxon id="CP_AAS23_rps4_03988_AntarcticPeninsula" spec="Taxon"/>
                    <taxon id="CP_AAS28_rps4_07625_AntarcticPeninsula" spec="Taxon"/>
                    <taxon idref="CP_Meis21_rps4_120453_76_Papoua"/>
                    <taxon idref="CP_Meis37_rps4_320326_32_CostaRica"/>
                    <taxon idref="CP_Meis84_272809_45_Bolivia"/>
                </taxonset>
            </distribution>
            <distribution id="I_Antarctic.prior" spec="beast.math.distributions.MRCAPrior" monophyletic="true" tree="@Tree.t:tree">
                <taxonset id="I_Antarctic" spec="TaxonSet">
                    <taxon idref="CP_AAS23_rps4_03988_AntarcticPeninsula"/>
                    <taxon idref="CP_AAS28_rps4_07625_AntarcticPeninsula"/>
                </taxonset>
            </distribution>
            <distribution id="VII_Holarctic.prior" spec="beast.math.distributions.MRCAPrior" monophyletic="true" tree="@Tree.t:tree">
                <taxonset id="VII_Holarctic" spec="TaxonSet">
                    <taxon idref="CP_NHM10_rps4_A1003_Alaska"/>
                    <taxon idref="CP_Meis48_rps4_272723_56_Canada_Quebec"/>
                    <taxon idref="CP_Meis45_rps4_362614_28_USA_Vermont"/>
                    <taxon idref="CP_Meis73_272706_39_USA_Colorado"/>
                    <taxon idref="CP_Rhys_have13_Cp_30_MaunaKea_Hawaii_USA_CP8"/>
                    <taxon idref="CP_Rhys_have14_Cp_31_NewYork_USA_CP11"/>
                    <taxon idref="CP_Meis34_rps4_312552_18_Hawaii"/>
                    <taxon idref="CP_Meis47_rps4_272714_47_Hawaii"/>
                    <taxon idref="CP_Meis20_rps4_120184_01_Siberia_Russia"/>
                    <taxon idref="CP_Meis29_rps4_306587_67_Japan_CP4_29"/>
                    <taxon idref="CP_NHM32_rps4_1228_Japan"/>
                    <taxon idref="CP_Meis22_rps4_130512_47_Svalbard"/>
                    <taxon idref="CP_Meis17_rps4_089304_64_Poland"/>
                    <taxon idref="CP_Meis12_rps4_028734_22_UK"/>
                    <taxon idref="CP_Meis24_136222_34_France"/>
                    <taxon idref="CP_Meis10_rps4_021559_25_Switserland"/>
                    <taxon idref="CP_Meis11_rps4_023167_81_Switserland"/>
                    <taxon idref="CP_Meis36_rps4_314602_31_Equador"/>
                </taxonset>
            </distribution>
            <distribution id="VI_Holantarctic.prior" spec="beast.math.distributions.MRCAPrior" monophyletic="true" tree="@Tree.t:tree">
                <taxonset id="VI_Holantarctic" spec="TaxonSet">
                    <taxon idref="CP_Chile5_rps4_Chile_beyond_sample18"/>
                    <taxon idref="CP_NHM17_Cstenocarpus_rps4_33207_Chile"/>
                    <taxon idref="CP_AAS09_725_Argentina"/>
                    <taxon idref="CP_Rhys_have16_Cp_3_Mt_Beauty_Victoria_Australia_CP5"/>
                    <taxon idref="CP_Rhys_have01_Cp_14_Dovers_Moraine_Heard_Island_CP44"/>
                    <taxon idref="CP_Rhys_have03_Cp_16_Paddock_Valley_Heard_Island_CP39"/>
                    <taxon idref="CP_AAS31_rps4_00165_SouthOrkney"/>
                    <taxon idref="CP_AAS24_rps4_04120_AntarcticPeninsula"/>
                    <taxon idref="CP_AAS16_rps4_4545909_ClarkPen_Antarctica"/>
                    <taxon idref="CP_Rhys_have02_Cp_15_Ice_Axe_Peak_Robertskolen_WestDronningMaud_Antarctica_CP21"/>
                    <taxon idref="CP_AAS29_rps4_09644A_Antarctica_Ross"/>
                </taxonset>
            </distribution>
            <distribution id="V_Bipolar.prior" spec="beast.math.distributions.MRCAPrior" monophyletic="true" tree="@Tree.t:tree">
                <taxonset id="V_Bipolar" spec="TaxonSet">
                    <taxon idref="CP_NHM03_rps4_21661_Alaska"/>
                    <taxon idref="CP_Meis06_rps4_019077_65_USA_Idaho"/>
                    <taxon idref="CP_NHM01_BM000977576_USA_Montana_1"/>
                    <taxon idref="CP_Rhys_have11_Cp_28_Visokai_Isl_SSandwichIsl_CP30"/>
                    <taxon idref="CP_Rhys_have07_Cp_23_DeceptionIsland_SShetlandIsl_CP25"/>
                    <taxon idref="CP_AAS22_rps4_03708_AntarcticPen"/>
                    <taxon idref="CP_AAS26_rps4_04324_AntarcticPen"/>
                    <taxon idref="CP_Rhys_have08_Cp_25_CharcotIs_AntarcticPen_CP32"/>
                    <taxon idref="CP_Rhys_have09_Cp_26_DancoCoast_CurvilleIsl_AntPen_CP28"/>
                    <taxon idref="CP_Rhys_have10_Cp_27_WestAnchorageIsl_PrincessElisabethLand_Antarctica_CP34"/>
                </taxonset>
            </distribution>
            <distribution id="ingroup.prior" spec="beast.math.distributions.MRCAPrior" monophyletic="true" tree="@Tree.t:tree">
                <taxonset id="ingroup" spec="TaxonSet">
                    <taxon idref="CP_AAS09_725_Argentina"/>
                    <taxon idref="CP_AAS16_rps4_4545909_ClarkPen_Antarctica"/>
                    <taxon idref="CP_AAS22_rps4_03708_AntarcticPen"/>
                    <taxon idref="CP_AAS23_rps4_03988_AntarcticPeninsula"/>
                    <taxon idref="CP_AAS24_rps4_04120_AntarcticPeninsula"/>
                    <taxon idref="CP_AAS26_rps4_04324_AntarcticPen"/>
                    <taxon idref="CP_AAS28_rps4_07625_AntarcticPeninsula"/>
                    <taxon idref="CP_AAS29_rps4_09644A_Antarctica_Ross"/>
                    <taxon idref="CP_AAS31_rps4_00165_SouthOrkney"/>
                    <taxon idref="CP_Chile5_rps4_Chile_beyond_sample18"/>
                    <taxon idref="CP_Meis06_rps4_019077_65_USA_Idaho"/>
                    <taxon idref="CP_Meis10_rps4_021559_25_Switserland"/>
                    <taxon idref="CP_Meis11_rps4_023167_81_Switserland"/>
                    <taxon idref="CP_Meis12_rps4_028734_22_UK"/>
                    <taxon idref="CP_Meis17_rps4_089304_64_Poland"/>
                    <taxon idref="CP_Meis20_rps4_120184_01_Siberia_Russia"/>
                    <taxon idref="CP_Meis21_rps4_120453_76_Papoua"/>
                    <taxon idref="CP_Meis22_rps4_130512_47_Svalbard"/>
                    <taxon idref="CP_Meis24_136222_34_France"/>
                    <taxon idref="CP_Meis29_rps4_306587_67_Japan_CP4_29"/>
                    <taxon idref="CP_Meis34_rps4_312552_18_Hawaii"/>
                    <taxon idref="CP_Meis36_rps4_314602_31_Equador"/>
                    <taxon idref="CP_Meis37_rps4_320326_32_CostaRica"/>
                    <taxon idref="CP_Meis45_rps4_362614_28_USA_Vermont"/>
                    <taxon idref="CP_Meis47_rps4_272714_47_Hawaii"/>
                    <taxon idref="CP_Meis48_rps4_272723_56_Canada_Quebec"/>
                    <taxon idref="CP_Meis49_rps4_272729_62_Greece"/>
                    <taxon idref="CP_Meis73_272706_39_USA_Colorado"/>
                    <taxon idref="CP_Meis84_272809_45_Bolivia"/>
                    <taxon idref="CP_NHM01_BM000977576_USA_Montana_1"/>
                    <taxon idref="CP_NHM03_rps4_21661_Alaska"/>
                    <taxon idref="CP_NHM10_rps4_A1003_Alaska"/>
                    <taxon idref="CP_NHM17_Cstenocarpus_rps4_33207_Chile"/>
                    <taxon idref="CP_NHM22a_22b_R08_277a_ReunionIsland"/>
                    <taxon idref="CP_NHM32_rps4_1228_Japan"/>
                    <taxon idref="CP_Rhys_have01_Cp_14_Dovers_Moraine_Heard_Island_CP44"/>
                    <taxon idref="CP_Rhys_have02_Cp_15_Ice_Axe_Peak_Robertskolen_WestDronningMaud_Antarctica_CP21"/>
                    <taxon idref="CP_Rhys_have03_Cp_16_Paddock_Valley_Heard_Island_CP39"/>
                    <taxon idref="CP_Rhys_have07_Cp_23_DeceptionIsland_SShetlandIsl_CP25"/>
                    <taxon idref="CP_Rhys_have08_Cp_25_CharcotIs_AntarcticPen_CP32"/>
                    <taxon idref="CP_Rhys_have09_Cp_26_DancoCoast_CurvilleIsl_AntPen_CP28"/>
                    <taxon idref="CP_Rhys_have10_Cp_27_WestAnchorageIsl_PrincessElisabethLand_Antarctica_CP34"/>
                    <taxon idref="CP_Rhys_have11_Cp_28_Visokai_Isl_SSandwichIsl_CP30"/>
                    <taxon idref="CP_Rhys_have13_Cp_30_MaunaKea_Hawaii_USA_CP8"/>
                    <taxon idref="CP_Rhys_have14_Cp_31_NewYork_USA_CP11"/>
                    <taxon idref="CP_Rhys_have15_Cp_32_Malawi_NorthEastAfrica_CP13"/>
                    <taxon idref="CP_Rhys_have16_Cp_3_Mt_Beauty_Victoria_Australia_CP5"/>
                </taxonset>
            </distribution>
        </distribution>
        <distribution id="likelihood" spec="util.CompoundDistribution">
            <distribution id="treeLikelihood.160511_Cheilothela_atpB" spec="TreeLikelihood" data="@160511_Cheilothela_atpB" tree="@Tree.t:tree" useAmbiguities="true">
                <siteModel id="SiteModel.s:160511_Cheilothela_atpB" spec="SiteModel" gammaCategoryCount="4" shape="@gammaShape.s:160511_Cheilothela_atpB">
                    <parameter id="mutationRate.s:160511_Cheilothela_atpB" estimate="false" name="mutationRate">1.0</parameter>
                    <parameter id="proportionInvariant.s:160511_Cheilothela_atpB" estimate="false" lower="0.0" name="proportionInvariant" upper="1.0">0.0</parameter>
                    <substModel id="gtr.s:160511_Cheilothela_atpB" spec="GTR" rateAC="@rateAC.s:160511_Cheilothela_atpB" rateAG="@rateAG.s:160511_Cheilothela_atpB" rateAT="@rateAT.s:160511_Cheilothela_atpB" rateCG="@rateCG.s:160511_Cheilothela_atpB" rateGT="@rateGT.s:160511_Cheilothela_atpB">
                        <parameter id="rateCT.s:160511_Cheilothela_atpB" estimate="false" lower="0.0" name="rateCT">1.0</parameter>
                        <frequencies id="estimatedFreqs.s:160511_Cheilothela_atpB" spec="Frequencies" frequencies="@freqParameter.s:160511_Cheilothela_atpB"/>
                    </substModel>
                </siteModel>
                <branchRateModel id="RelaxedClock.c:clock" spec="beast.evolution.branchratemodel.UCRelaxedClockModel" rateCategories="@rateCategories.c:clock" tree="@Tree.t:tree">
                    <LogNormal id="LogNormalDistributionModel.c:clock" S="@ucldStdev.c:clock" meanInRealSpace="true" name="distr">
                        <parameter id="RealParameter.026" estimate="false" lower="0.0" name="M" upper="1.0">1.0</parameter>
                    </LogNormal>
                    <parameter id="ucldMean.c:clock" estimate="false" lower="4.0E-4" name="clock.rate" upper="6.0E-4">5.0E-4</parameter>
                </branchRateModel>
            </distribution>
            <distribution id="treeLikelihood.160511_Cheilothela_rps4_splitcodonresults_base12" spec="TreeLikelihood" branchRateModel="@RelaxedClock.c:clock" tree="@Tree.t:tree" useAmbiguities="true">
                <data idref="160511_Cheilothela_rps4_splitcodonresults_base12"/>
                <siteModel id="SiteModel.s:160511_Cheilothela_rps4_splitcodonresults_base12" spec="SiteModel">
                    <parameter id="mutationRate.s:160511_Cheilothela_rps4_splitcodonresults_base12" estimate="false" name="mutationRate">1.0</parameter>
                    <parameter id="gammaShape.s:160511_Cheilothela_rps4_splitcodonresults_base12" estimate="false" name="shape">1.0</parameter>
                    <parameter id="proportionInvariant.s:160511_Cheilothela_rps4_splitcodonresults_base12" estimate="false" lower="0.0" name="proportionInvariant" upper="1.0">0.0</parameter>
                    <substModel id="gtr.s:160511_Cheilothela_rps4_splitcodonresults_base12" spec="GTR" rateAC="@rateAC.s:160511_Cheilothela_rps4_splitcodonresults_base12" rateAG="@rateAG.s:160511_Cheilothela_rps4_splitcodonresults_base12" rateAT="@rateAT.s:160511_Cheilothela_rps4_splitcodonresults_base12" rateCG="@rateCG.s:160511_Cheilothela_rps4_splitcodonresults_base12" rateGT="@rateGT.s:160511_Cheilothela_rps4_splitcodonresults_base12">
                        <parameter id="rateCT.s:160511_Cheilothela_rps4_splitcodonresults_base12" estimate="false" lower="0.0" name="rateCT">1.0</parameter>
                        <frequencies id="estimatedFreqs.s:160511_Cheilothela_rps4_splitcodonresults_base12" spec="Frequencies" frequencies="@freqParameter.s:160511_Cheilothela_rps4_splitcodonresults_base12"/>
                    </substModel>
                </siteModel>
            </distribution>
            <distribution id="treeLikelihood.160511_Cheilothela_rps4_splitcodonresults_base3" spec="TreeLikelihood" branchRateModel="@RelaxedClock.c:clock" tree="@Tree.t:tree" useAmbiguities="true">
                <data idref="160511_Cheilothela_rps4_splitcodonresults_base3"/>
                <siteModel id="SiteModel.s:160511_Cheilothela_rps4_splitcodonresults_base3" spec="SiteModel">
                    <parameter id="mutationRate.s:160511_Cheilothela_rps4_splitcodonresults_base3" estimate="false" name="mutationRate">1.0</parameter>
                    <parameter id="gammaShape.s:160511_Cheilothela_rps4_splitcodonresults_base3" estimate="false" name="shape">1.0</parameter>
                    <parameter id="proportionInvariant.s:160511_Cheilothela_rps4_splitcodonresults_base3" estimate="false" lower="0.0" name="proportionInvariant" upper="1.0">0.0</parameter>
                    <substModel id="JC69.s:160511_Cheilothela_rps4_splitcodonresults_base3" spec="JukesCantor"/>
                </siteModel>
            </distribution>
            <distribution id="treeLikelihood.160511_Cheilothela_trnLF" spec="TreeLikelihood" branchRateModel="@RelaxedClock.c:clock" tree="@Tree.t:tree" useAmbiguities="true">
                <data idref="160511_Cheilothela_trnLF"/>
                <siteModel id="SiteModel.s:160511_Cheilothela_trnLF" spec="SiteModel" gammaCategoryCount="4" shape="@gammaShape.s:160511_Cheilothela_trnLF">
                    <parameter id="mutationRate.s:160511_Cheilothela_trnLF" estimate="false" name="mutationRate">1.0</parameter>
                    <parameter id="proportionInvariant.s:160511_Cheilothela_trnLF" estimate="false" lower="0.0" name="proportionInvariant" upper="1.0">0.0</parameter>
                    <substModel id="hky.s:160511_Cheilothela_trnLF" spec="HKY" kappa="@kappa.s:160511_Cheilothela_trnLF">
                        <frequencies id="estimatedFreqs.s:160511_Cheilothela_trnLF" spec="Frequencies" frequencies="@freqParameter.s:160511_Cheilothela_trnLF"/>
                    </substModel>
                </siteModel>
            </distribution>
        </distribution>
    </distribution>

    <operator id="YuleBirthRateScaler.t:tree" spec="ScaleOperator" parameter="@birthRate.t:tree" scaleFactor="0.75" weight="3.0"/>

    <operator id="YuleModelTreeScaler.t:tree" spec="ScaleOperator" scaleFactor="0.5" tree="@Tree.t:tree" weight="3.0"/>

    <operator id="YuleModelTreeRootScaler.t:tree" spec="ScaleOperator" rootOnly="true" scaleFactor="0.5" tree="@Tree.t:tree" weight="3.0"/>

    <operator id="YuleModelUniformOperator.t:tree" spec="Uniform" tree="@Tree.t:tree" weight="30.0"/>

    <operator id="YuleModelSubtreeSlide.t:tree" spec="SubtreeSlide" tree="@Tree.t:tree" weight="15.0"/>

    <operator id="YuleModelNarrow.t:tree" spec="Exchange" tree="@Tree.t:tree" weight="15.0"/>

    <operator id="YuleModelWide.t:tree" spec="Exchange" isNarrow="false" tree="@Tree.t:tree" weight="3.0"/>

    <operator id="YuleModelWilsonBalding.t:tree" spec="WilsonBalding" tree="@Tree.t:tree" weight="3.0"/>

    <operator id="RateACScaler.s:160511_Cheilothela_atpB" spec="ScaleOperator" parameter="@rateAC.s:160511_Cheilothela_atpB" scaleFactor="0.5" weight="0.1"/>

    <operator id="RateAGScaler.s:160511_Cheilothela_atpB" spec="ScaleOperator" parameter="@rateAG.s:160511_Cheilothela_atpB" scaleFactor="0.5" weight="0.1"/>

    <operator id="RateATScaler.s:160511_Cheilothela_atpB" spec="ScaleOperator" parameter="@rateAT.s:160511_Cheilothela_atpB" scaleFactor="0.5" weight="0.1"/>

    <operator id="RateCGScaler.s:160511_Cheilothela_atpB" spec="ScaleOperator" parameter="@rateCG.s:160511_Cheilothela_atpB" scaleFactor="0.5" weight="0.1"/>

    <operator id="RateGTScaler.s:160511_Cheilothela_atpB" spec="ScaleOperator" parameter="@rateGT.s:160511_Cheilothela_atpB" scaleFactor="0.5" weight="0.1"/>

    <operator id="RateACScaler.s:160511_Cheilothela_rps4_splitcodonresults_base12" spec="ScaleOperator" parameter="@rateAC.s:160511_Cheilothela_rps4_splitcodonresults_base12" scaleFactor="0.5" weight="0.1"/>

    <operator id="RateAGScaler.s:160511_Cheilothela_rps4_splitcodonresults_base12" spec="ScaleOperator" parameter="@rateAG.s:160511_Cheilothela_rps4_splitcodonresults_base12" scaleFactor="0.5" weight="0.1"/>

    <operator id="RateATScaler.s:160511_Cheilothela_rps4_splitcodonresults_base12" spec="ScaleOperator" parameter="@rateAT.s:160511_Cheilothela_rps4_splitcodonresults_base12" scaleFactor="0.5" weight="0.1"/>

    <operator id="RateCGScaler.s:160511_Cheilothela_rps4_splitcodonresults_base12" spec="ScaleOperator" parameter="@rateCG.s:160511_Cheilothela_rps4_splitcodonresults_base12" scaleFactor="0.5" weight="0.1"/>

    <operator id="RateGTScaler.s:160511_Cheilothela_rps4_splitcodonresults_base12" spec="ScaleOperator" parameter="@rateGT.s:160511_Cheilothela_rps4_splitcodonresults_base12" scaleFactor="0.5" weight="0.1"/>

    <operator id="KappaScaler.s:160511_Cheilothela_trnLF" spec="ScaleOperator" parameter="@kappa.s:160511_Cheilothela_trnLF" scaleFactor="0.5" weight="0.1"/>

    <operator id="gammaShapeScaler.s:160511_Cheilothela_trnLF" spec="ScaleOperator" parameter="@gammaShape.s:160511_Cheilothela_trnLF" scaleFactor="0.5" weight="0.1"/>

    <operator id="gammaShapeScaler.s:160511_Cheilothela_atpB" spec="ScaleOperator" parameter="@gammaShape.s:160511_Cheilothela_atpB" scaleFactor="0.5" weight="0.1"/>

    <operator id="ucldStdevScaler.c:clock" spec="ScaleOperator" parameter="@ucldStdev.c:clock" scaleFactor="0.5" weight="3.0"/>

    <operator id="CategoriesRandomWalk.c:clock" spec="IntRandomWalkOperator" parameter="@rateCategories.c:clock" weight="10.0" windowSize="1"/>

    <operator id="CategoriesSwapOperator.c:clock" spec="SwapOperator" intparameter="@rateCategories.c:clock" weight="10.0"/>

    <operator id="CategoriesUniform.c:clock" spec="UniformOperator" parameter="@rateCategories.c:clock" weight="10.0"/>

    <operator id="FrequenciesExchanger.s:160511_Cheilothela_rps4_splitcodonresults_base12" spec="DeltaExchangeOperator" delta="0.01" weight="0.1">
        <parameter idref="freqParameter.s:160511_Cheilothela_rps4_splitcodonresults_base12"/>
    </operator>

    <operator id="FrequenciesExchanger.s:160511_Cheilothela_trnLF" spec="DeltaExchangeOperator" delta="0.01" weight="0.1">
        <parameter idref="freqParameter.s:160511_Cheilothela_trnLF"/>
    </operator>

    <operator id="FrequenciesExchanger.s:160511_Cheilothela_atpB" spec="DeltaExchangeOperator" delta="0.01" weight="0.1">
        <parameter idref="freqParameter.s:160511_Cheilothela_atpB"/>
    </operator>

    <logger id="tracelog" fileName="160511_Cheilothela_atpB.log" logEvery="1000" model="@posterior" sanitiseHeaders="true" sort="smart">
        <log idref="posterior"/>
        <log idref="likelihood"/>
        <log idref="prior"/>
        <log idref="treeLikelihood.160511_Cheilothela_atpB"/>
        <log id="TreeHeight.t:tree" spec="beast.evolution.tree.TreeHeightLogger" tree="@Tree.t:tree"/>
        <log idref="YuleModel.t:tree"/>
        <log idref="birthRate.t:tree"/>
        <log idref="treeLikelihood.160511_Cheilothela_rps4_splitcodonresults_base12"/>
        <log idref="treeLikelihood.160511_Cheilothela_rps4_splitcodonresults_base3"/>
        <log idref="treeLikelihood.160511_Cheilothela_trnLF"/>
        <log idref="rateAC.s:160511_Cheilothela_atpB"/>
        <log idref="rateAG.s:160511_Cheilothela_atpB"/>
        <log idref="rateAT.s:160511_Cheilothela_atpB"/>
        <log idref="rateCG.s:160511_Cheilothela_atpB"/>
        <log idref="rateGT.s:160511_Cheilothela_atpB"/>
        <log idref="rateAC.s:160511_Cheilothela_rps4_splitcodonresults_base12"/>
        <log idref="rateAG.s:160511_Cheilothela_rps4_splitcodonresults_base12"/>
        <log idref="rateAT.s:160511_Cheilothela_rps4_splitcodonresults_base12"/>
        <log idref="rateCG.s:160511_Cheilothela_rps4_splitcodonresults_base12"/>
        <log idref="rateGT.s:160511_Cheilothela_rps4_splitcodonresults_base12"/>
        <log idref="kappa.s:160511_Cheilothela_trnLF"/>
        <log idref="gammaShape.s:160511_Cheilothela_trnLF"/>
        <log idref="gammaShape.s:160511_Cheilothela_atpB"/>
        <log idref="I_Antarctic.prior"/>
        <log idref="I_Ant_II_Trop.prior"/>
        <log idref="II_Trop.prior"/>
        <log idref="III_Mediterranean.prior"/>
        <log idref="II_Trop_II_Mediterr.prior"/>
        <log idref="III_VII_incl_Greece"/>
        <log idref="IV_VII_excl_Greece.prior"/>
        <log idref="IV_East_African.prior"/>
        <log idref="V_Bipolar.prior"/>
        <log idref="VI_Holantarctic.prior"/>
        <log idref="VII_Holarctic.prior"/>
        <log idref="ucldStdev.c:clock"/>
        <log id="rate.c:clock" spec="beast.evolution.branchratemodel.RateStatistic" branchratemodel="@RelaxedClock.c:clock" tree="@Tree.t:tree"/>
        <log idref="ingroup.prior"/>
        <log idref="freqParameter.s:160511_Cheilothela_rps4_splitcodonresults_base12"/>
        <log idref="freqParameter.s:160511_Cheilothela_trnLF"/>
        <log idref="freqParameter.s:160511_Cheilothela_atpB"/>
    </logger>

    <logger id="screenlog" logEvery="1000">
        <log idref="posterior"/>
        <log id="ESS.0" spec="util.ESS" arg="@posterior"/>
        <log idref="likelihood"/>
        <log idref="prior"/>
    </logger>

    <logger id="treelog.t:tree" fileName="$(tree).trees" logEvery="1000" mode="tree">
        <log id="TreeWithMetaDataLogger.t:tree" spec="beast.evolution.tree.TreeWithMetaDataLogger" branchratemodel="@RelaxedClock.c:clock" tree="@Tree.t:tree"/>
    </logger>

</run>

</beast>
