# Supplementary material for: Latitudinal Biogeographic Structuring in the Globally Distributed Moss Ceratodon purpureus
Source: Front Plant Sci. 2020 Aug 28;11:502359. doi: 10.3389/fpls.2020.502359 (PMC7484499; doi:10.3389/fpls.2020.502359)
Supplement: Supplementary file 1 [file DataSheet_1.zip › supplementary_materials_matrixes/BEAST_files/FigS4_BEAST_Yule.tre]

#NEXUS
Begin taxa;
	Dimensions ntax=51;
	Taxlabels
		AJ554005_Cheilothela_chloropus_rps4_Hedderson_9723
		AY881064_Cheilothela_chloropus_rbcL_atpB_Slabovljevic_and_Ros_14_3_1999
		AY908124_AY881063_Cheilothela_chloropus_Werner_and_Ros_14024_Nov_16_2002_isolateSM248_rps4_atpB
		CP_AAS09_725_Argentina
		CP_AAS16_rps4_4545909_ClarkPen_Antarctica
		CP_AAS22_rps4_03708_AntarcticPen
		CP_AAS23_rps4_03988_AntarcticPeninsula
		CP_AAS24_rps4_04120_AntarcticPeninsula
		CP_AAS26_rps4_04324_AntarcticPen
		CP_AAS28_rps4_07625_AntarcticPeninsula
		CP_AAS29_rps4_09644A_Antarctica_Ross
		CP_AAS31_rps4_00165_SouthOrkney
		CP_Chile5_rps4_Chile_beyond_sample18
		CP_Meis06_rps4_019077_65_USA_Idaho
		CP_Meis10_rps4_021559_25_Switserland
		CP_Meis11_rps4_023167_81_Switserland
		CP_Meis12_rps4_028734_22_UK
		CP_Meis17_rps4_089304_64_Poland
		CP_Meis20_rps4_120184_01_Siberia_Russia
		CP_Meis21_rps4_120453_76_Papoua
		CP_Meis22_rps4_130512_47_Svalbard
		CP_Meis24_136222_34_France
		CP_Meis29_rps4_306587_67_Japan_CP4_29
		CP_Meis34_rps4_312552_18_Hawaii
		CP_Meis36_rps4_314602_31_Equador
		CP_Meis37_rps4_320326_32_CostaRica
		CP_Meis45_rps4_362614_28_USA_Vermont
		CP_Meis47_rps4_272714_47_Hawaii
		CP_Meis48_rps4_272723_56_Canada_Quebec
		CP_Meis49_rps4_272729_62_Greece
		CP_Meis73_272706_39_USA_Colorado
		CP_Meis84_272809_45_Bolivia
		CP_NHM01_BM000977576_USA_Montana_1
		CP_NHM03_rps4_21661_Alaska
		CP_NHM10_rps4_A1003_Alaska
		CP_NHM17_Cstenocarpus_rps4_33207_Chile
		CP_NHM22a_22b_R08_277a_ReunionIsland
		CP_NHM32_rps4_1228_Japan
		CP_Rhys_have01_Cp_14_Dovers_Moraine_Heard_Island_CP44
		CP_Rhys_have02_Cp_15_Ice_Axe_Peak_Robertskolen_WestDronningMaud_Antarctica_CP21
		CP_Rhys_have03_Cp_16_Paddock_Valley_Heard_Island_CP39
		CP_Rhys_have07_Cp_23_DeceptionIsland_SShetlandIsl_CP25
		CP_Rhys_have08_Cp_25_CharcotIs_AntarcticPen_CP32
		CP_Rhys_have09_Cp_26_DancoCoast_CurvilleIsl_AntPen_CP28
		CP_Rhys_have10_Cp_27_WestAnchorageIsl_PrincessElisabethLand_Antarctica_CP34
		CP_Rhys_have11_Cp_28_Visokai_Isl_SSandwichIsl_CP30
		CP_Rhys_have13_Cp_30_MaunaKea_Hawaii_USA_CP8
		CP_Rhys_have14_Cp_31_NewYork_USA_CP11
		CP_Rhys_have15_Cp_32_Malawi_NorthEastAfrica_CP13
		CP_Rhys_have16_Cp_3_Mt_Beauty_Victoria_Australia_CP5
		JQ690710_Cheilothela_chloropus_rbcL_atpB_Churchill_et_al_13415
		;
End;
Begin trees;
	Translate
		1 AJ554005_Cheilothela_chloropus_rps4_Hedderson_9723,
		2 AY881064_Cheilothela_chloropus_rbcL_atpB_Slabovljevic_and_Ros_14_3_1999,
		3 AY908124_AY881063_Cheilothela_chloropus_Werner_and_Ros_14024_Nov_16_2002_isolateSM248_rps4_atpB,
		4 CP_AAS09_725_Argentina,
		5 CP_AAS16_rps4_4545909_ClarkPen_Antarctica,
		6 CP_AAS22_rps4_03708_AntarcticPen,
		7 CP_AAS23_rps4_03988_AntarcticPeninsula,
		8 CP_AAS24_rps4_04120_AntarcticPeninsula,
		9 CP_AAS26_rps4_04324_AntarcticPen,
		10 CP_AAS28_rps4_07625_AntarcticPeninsula,
		11 CP_AAS29_rps4_09644A_Antarctica_Ross,
		12 CP_AAS31_rps4_00165_SouthOrkney,
		13 CP_Chile5_rps4_Chile_beyond_sample18,
		14 CP_Meis06_rps4_019077_65_USA_Idaho,
		15 CP_Meis10_rps4_021559_25_Switserland,
		16 CP_Meis11_rps4_023167_81_Switserland,
		17 CP_Meis12_rps4_028734_22_UK,
		18 CP_Meis17_rps4_089304_64_Poland,
		19 CP_Meis20_rps4_120184_01_Siberia_Russia,
		20 CP_Meis21_rps4_120453_76_Papoua,
		21 CP_Meis22_rps4_130512_47_Svalbard,
		22 CP_Meis24_136222_34_France,
		23 CP_Meis29_rps4_306587_67_Japan_CP4_29,
		24 CP_Meis34_rps4_312552_18_Hawaii,
		25 CP_Meis36_rps4_314602_31_Equador,
		26 CP_Meis37_rps4_320326_32_CostaRica,
		27 CP_Meis45_rps4_362614_28_USA_Vermont,
		28 CP_Meis47_rps4_272714_47_Hawaii,
		29 CP_Meis48_rps4_272723_56_Canada_Quebec,
		30 CP_Meis49_rps4_272729_62_Greece,
		31 CP_Meis73_272706_39_USA_Colorado,
		32 CP_Meis84_272809_45_Bolivia,
		33 CP_NHM01_BM000977576_USA_Montana_1,
		34 CP_NHM03_rps4_21661_Alaska,
		35 CP_NHM10_rps4_A1003_Alaska,
		36 CP_NHM17_Cstenocarpus_rps4_33207_Chile,
		37 CP_NHM22a_22b_R08_277a_ReunionIsland,
		38 CP_NHM32_rps4_1228_Japan,
		39 CP_Rhys_have01_Cp_14_Dovers_Moraine_Heard_Island_CP44,
		40 CP_Rhys_have02_Cp_15_Ice_Axe_Peak_Robertskolen_WestDronningMaud_Antarctica_CP21,
		41 CP_Rhys_have03_Cp_16_Paddock_Valley_Heard_Island_CP39,
		42 CP_Rhys_have07_Cp_23_DeceptionIsland_SShetlandIsl_CP25,
		43 CP_Rhys_have08_Cp_25_CharcotIs_AntarcticPen_CP32,
		44 CP_Rhys_have09_Cp_26_DancoCoast_CurvilleIsl_AntPen_CP28,
		45 CP_Rhys_have10_Cp_27_WestAnchorageIsl_PrincessElisabethLand_Antarctica_CP34,
		46 CP_Rhys_have11_Cp_28_Visokai_Isl_SSandwichIsl_CP30,
		47 CP_Rhys_have13_Cp_30_MaunaKea_Hawaii_USA_CP8,
		48 CP_Rhys_have14_Cp_31_NewYork_USA_CP11,
		49 CP_Rhys_have15_Cp_32_Malawi_NorthEastAfrica_CP13,
		50 CP_Rhys_have16_Cp_3_Mt_Beauty_Victoria_Australia_CP5,
		51 JQ690710_Cheilothela_chloropus_rbcL_atpB_Churchill_et_al_13415
		;
tree TREE1 = [&R] (((1[&rate_range={6.069185867539835E-11,0.013794652211312895},height_95%_HPD={0.0,2.6645352591003757E-15},length_range={1.0153489957499014E-6,62.257801587947185},height_median=8.881784197001252E-16,length_95%_HPD={1.0153489957499014E-6,2.380199756181602},height=1.1232190687121863E-15,rate=2.1922778387875133E-4,height_range={0.0,4.263256414560601E-14},rate_median=4.18273414451400…
End;
