# Supplementary material for: Latitudinal Biogeographic Structuring in the Globally Distributed Moss Ceratodon purpureus
Source: Front Plant Sci. 2020 Aug 28;11:502359. doi: 10.3389/fpls.2020.502359 (PMC7484499; doi:10.3389/fpls.2020.502359)
Supplement: Supplementary file 1 [file DataSheet_1.zip › supplementary_materials_matrixes/BEAST_files/Fig5_BEAST_Coalescent_Bay_Sky.tre]

#NEXUS
begin taxa;
	dimensions ntax=51;
	taxlabels
	AJ554005_Cheilothela_chloropus_rps4_Hedderson_9723
	AY881064_Cheilothela_chloropus_rbcL_atpB_Slabovljevic_and_Ros_14_3_1999
	AY908124_AY881063_Cheilothela_chloropus_Werner_and_Ros_14024_Nov_16_2002_isolateSM248_rps4_atpB
	CP_AAS09_725_Argentina
	CP_AAS16_rps4_4545909_ClarkPen_Antarctica
	CP_AAS22_rps4_03708_AntarcticPen
	CP_AAS23_rps4_03988_AntarcticPeninsula
	CP_AAS24_rps4_04120_AntarcticPeninsula
	CP_AAS26_rps4_04324_AntarcticPen
	CP_AAS28_rps4_07625_AntarcticPeninsula
	CP_AAS29_rps4_09644A_Antarctica_Ross
	CP_AAS31_rps4_00165_SouthOrkney
	CP_Chile5_rps4_Chile_beyond_sample18
	CP_Meis06_rps4_019077_65_USA_Idaho
	CP_Meis10_rps4_021559_25_Switserland
	CP_Meis11_rps4_023167_81_Switserland
	CP_Meis12_rps4_028734_22_UK
	CP_Meis17_rps4_089304_64_Poland
	CP_Meis20_rps4_120184_01_Siberia_Russia
	CP_Meis21_rps4_120453_76_Papoua
	CP_Meis22_rps4_130512_47_Svalbard
	CP_Meis24_136222_34_France
	CP_Meis29_rps4_306587_67_Japan_CP4_29
	CP_Meis34_rps4_312552_18_Hawaii
	CP_Meis36_rps4_314602_31_Equador
	CP_Meis37_rps4_320326_32_CostaRica
	CP_Meis45_rps4_362614_28_USA_Vermont
	CP_Meis47_rps4_272714_47_Hawaii
	CP_Meis48_rps4_272723_56_Canada_Quebec
	CP_Meis49_rps4_272729_62_Greece
	CP_Meis73_272706_39_USA_Colorado
	CP_Meis84_272809_45_Bolivia
	CP_NHM01_BM000977576_USA_Montana_1
	CP_NHM03_rps4_21661_Alaska
	CP_NHM10_rps4_A1003_Alaska
	CP_NHM17_Cstenocarpus_rps4_33207_Chile
	CP_NHM22a_22b_R08_277a_ReunionIsland
	CP_NHM32_rps4_1228_Japan
	CP_Rhys_have01_Cp_14_Dovers_Moraine_Heard_Island_CP44
	CP_Rhys_have02_Cp_15_Ice_Axe_Peak_Robertskolen_WestDronningMaud_Antarctica_CP21
	CP_Rhys_have03_Cp_16_Paddock_Valley_Heard_Island_CP39
	CP_Rhys_have07_Cp_23_DeceptionIsland_SShetlandIsl_CP25
	CP_Rhys_have08_Cp_25_CharcotIs_AntarcticPen_CP32
	CP_Rhys_have09_Cp_26_DancoCoast_CurvilleIsl_AntPen_CP28
	CP_Rhys_have10_Cp_27_WestAnchorageIsl_PrincessElisabethLand_Antarctica_CP34
	CP_Rhys_have11_Cp_28_Visokai_Isl_SSandwichIsl_CP30
	CP_Rhys_have13_Cp_30_MaunaKea_Hawaii_USA_CP8
	CP_Rhys_have14_Cp_31_NewYork_USA_CP11
	CP_Rhys_have15_Cp_32_Malawi_NorthEastAfrica_CP13
	CP_Rhys_have16_Cp_3_Mt_Beauty_Victoria_Australia_CP5
	JQ690710_Cheilothela_chloropus_rbcL_atpB_Churchill_et_al_13415
;
end;
begin trees;
	tree TREE1 = [&R] (((AJ554005_Cheilothela_chloropus_rps4_Hedderson_9723[&rate_range={5.760950083946516E-7,0.00994657485794128},height_95%_HPD={0.0,2.8421709430404007E-14},length_range={8.053344713449623E-9,16.287975668024377},height_median=1.4210854715202004E-14,length_95%_HPD={8.053344713449623E-9,0.5378959427186526},height=1.1643027853270414E-14,rate=4.966079914460421E-4,height_range={0.0,1.136…
end;
begin figtree;
	set appearance.backgroundColorAttribute="Default";
	set appearance.backgroundColour=#ffffff;
	set appearance.branchColorAttribute="User selection";
	set appearance.branchColorGradient=false;
	set appearance.branchLineWidth=1.0;
	set appearance.branchMinLineWidth=0.0;
	set appearance.branchWidthAttribute="Fixed";
	set appearance.foregroundColour=#000000;
	set appearance.hilightingGradient=false;
	set appearance.selectionColour=#2d3680;
	set branchLabels.colorAttribute="User selection";
	set branchLabels.displayAttribute="Branch times";
	set branchLabels.fontName="sansserif";
	set branchLabels.fontSize=8;
	set branchLabels.fontStyle=0;
	set branchLabels.isShown=false;
	set branchLabels.significantDigits=4;
	set layout.expansion=0;
	set layout.layoutType="RECTILINEAR";
	set layout.zoom=644;
	set legend.attribute="height_median";
	set legend.fontSize=10.0;
	set legend.isShown=false;
	set legend.significantDigits=4;
	set nodeBars.barWidth=4.0;
	set nodeBars.displayAttribute="height_95%_HPD";
	set nodeBars.isShown=true;
	set nodeLabels.colorAttribute="User selection";
	set nodeLabels.displayAttribute="posterior";
	set nodeLabels.fontName="sansserif";
	set nodeLabels.fontSize=8;
	set nodeLabels.fontStyle=0;
	set nodeLabels.isShown=true;
	set nodeLabels.significantDigits=2;
	set nodeShape.colourAttribute=null;
	set nodeShape.isShown=false;
	set nodeShape.minSize=10.0;
	set nodeShape.scaleType=Width;
	set nodeShape.shapeType=Circle;
	set nodeShape.size=4.0;
	set nodeShape.sizeAttribute=null;
	set polarLayout.alignTipLabels=false;
	set polarLayout.angularRange=0;
	set polarLayout.rootAngle=0;
	set polarLayout.rootLength=100;
	set polarLayout.showRoot=true;
	set radialLayout.spread=0.0;
	set rectilinearLayout.alignTipLabels=false;
	set rectilinearLayout.curvature=0;
	set rectilinearLayout.rootLength=100;
	set scale.offsetAge=0.0;
	set scale.rootAge=1.0;
	set scale.scaleFactor=1.0;
	set scale.scaleRoot=false;
	set scaleAxis.automaticScale=true;
	set scaleAxis.fontSize=8.0;
	set scaleAxis.isShown=true;
	set scaleAxis.lineWidth=1.0;
	set scaleAxis.majorTicks=10.0;
	set scaleAxis.origin=0.0;
	set scaleAxis.reverseAxis=true;
	set scaleAxis.showGrid=true;
	set scaleBar.automaticScale=true;
	set scaleBar.fontSize=10.0;
	set scaleBar.isShown=true;
	set scaleBar.lineWidth=1.0;
	set scaleBar.scaleRange=0.0;
	set tipLabels.colorAttribute="User selection";
	set tipLabels.displayAttribute="Names";
	set tipLabels.fontName="sansserif";
	set tipLabels.fontSize=8;
	set tipLabels.fontStyle=0;
	set tipLabels.isShown=true;
	set tipLabels.significantDigits=4;
	set trees.order=true;
	set trees.orderType="decreasing";
	set trees.rooting=false;
	set trees.rootingType="User Selection";
	set trees.transform=false;
	set trees.transformType="cladogram";
end;
