# Supplementary material for: Latitudinal Biogeographic Structuring in the Globally Distributed Moss Ceratodon purpureus
Source: Front Plant Sci. 2020 Aug 28;11:502359. doi: 10.3389/fpls.2020.502359 (PMC7484499; doi:10.3389/fpls.2020.502359)
Supplement: Supplementary file 1 [file DataSheet_1.zip › supplementary_materials_matrixes/MrBayes_files/iii_Fig2A_concatenated_cpDNA.tre]

#NEXUS
[ID: 4173198377]
begin taxa;
	dimensions ntax=51;
	taxlabels
		AY908124_AY881063_Cheilothela_chloropus_Werner_and_Ros_14024_Nov_16_2002_isolateSM248_rps4_atpB
		AJ554005_Cheilothela_chloropus_rps4_Hedderson_9723
		JQ690710_Cheilothela_chloropus_rbcL_atpB_Churchill_et_al_13415
		AY881064_Cheilothela_chloropus_rbcL_atpB_Slabovljevic_and_Ros_14_3_1999
		AAS_03988_Ant__Peninsula
		AAS_07625_Ant__Peninsula
		BR_12045376_Papoua_New_Guinea
		BR_32032632_Costa_Rica
		BR_27280945_Bolivia
		AAS_725_Argentina
		AAS_4545909_Wilkes_sector__Antarctica
		AAS_03708_Ant__Peninsula
		AAS_04324_Ant__Peninsula
		AAS_04120_Ant__Peninsula
		AAS_09644A_Ross_sector__Antarctica
		AAS_00165_S__Orkney_Isl_
		Biersma_18_Chile
		BR_01907765_Idaho__USA
		BR_02155925_Switzerland
		BR_02316781_Switzerland
		BR_02873422_UK
		BR_08930464_Poland
		BR_12018401_Russia
		BR_13051247_Svalbard
		BR_13622234_France
		BR_30658767_Japan
		BR_31255218_Hawaii
		BR_31460231_Ecuador
		BR_36261428_Vermont__USA
		BR_27271447_Hawaii
		BR_27272356_Quebec__Canada
		BR_27272962_Greece
		BR_27270639_Colorado__USA
		BM_BM000977576_Montana__USA
		BM_21661_Alaska__USA
		BM_A1003_Alaska__USA
		BM_33207_Chile
		BM_R08277a_Reunion_Isl_
		BM_1228_Japan
		CP25_S__Shetland_Isl_
		CP8_Mauna_Kea__Hawaii
		CP11_New_York__USA
		CP13_Malawi
		CP5_Australia
		CP44_Heard_Isl_
		CP21_Maud_Land__Antarctica
		CP39_Heard_Isl_
		CP32_Ant_Peninsula
		CP28_Ant__Peninsula
		CP30_S__Sandwich_Isl_
		CP34_Pr__Elisabeth_Land__Antarctica
		;
end;
begin trees;
	translate
		1	AY908124_AY881063_Cheilothela_chloropus_Werner_and_Ros_14024_Nov_16_2002_isolateSM248_rps4_atpB,
		2	AJ554005_Cheilothela_chloropus_rps4_Hedderson_9723,
		3	JQ690710_Cheilothela_chloropus_rbcL_atpB_Churchill_et_al_13415,
		4	AY881064_Cheilothela_chloropus_rbcL_atpB_Slabovljevic_and_Ros_14_3_1999,
		5	AAS_03988_Ant__Peninsula,
		6	AAS_07625_Ant__Peninsula,
		7	BR_12045376_Papoua_New_Guinea,
		8	BR_32032632_Costa_Rica,
		9	BR_27280945_Bolivia,
		10	AAS_725_Argentina,
		11	AAS_4545909_Wilkes_sector__Antarctica,
		12	AAS_03708_Ant__Peninsula,
		13	AAS_04324_Ant__Peninsula,
		14	AAS_04120_Ant__Peninsula,
		15	AAS_09644A_Ross_sector__Antarctica,
		16	AAS_00165_S__Orkney_Isl_,
		17	Biersma_18_Chile,
		18	BR_01907765_Idaho__USA,
		19	BR_02155925_Switzerland,
		20	BR_02316781_Switzerland,
		21	BR_02873422_UK,
		22	BR_08930464_Poland,
		23	BR_12018401_Russia,
		24	BR_13051247_Svalbard,
		25	BR_13622234_France,
		26	BR_30658767_Japan,
		27	BR_31255218_Hawaii,
		28	BR_31460231_Ecuador,
		29	BR_36261428_Vermont__USA,
		30	BR_27271447_Hawaii,
		31	BR_27272356_Quebec__Canada,
		32	BR_27272962_Greece,
		33	BR_27270639_Colorado__USA,
		34	BM_BM000977576_Montana__USA,
		35	BM_21661_Alaska__USA,
		36	BM_A1003_Alaska__USA,
		37	BM_33207_Chile,
		38	BM_R08277a_Reunion_Isl_,
		39	BM_1228_Japan,
		40	CP25_S__Shetland_Isl_,
		41	CP8_Mauna_Kea__Hawaii,
		42	CP11_New_York__USA,
		43	CP13_Malawi,
		44	CP5_Australia,
		45	CP44_Heard_Isl_,
		46	CP21_Maud_Land__Antarctica,
		47	CP39_Heard_Isl_,
		48	CP32_Ant_Peninsula,
		49	CP28_Ant__Peninsula,
		50	CP30_S__Sandwich_Isl_,
		51	CP34_Pr__Elisabeth_Land__Antarctica
		;
tree con_50_majrule = [&U] (1[&prob=1.00000000e+00,prob_stddev=0.00000000e+00,prob_range={1.00000000e+00,1.00000000e+00},prob(percent)="100",prob+-sd="100+-0"]:2.636131e-04[&length_mean=3.87549884e-04,length_median=2.63613100e-04,length_95%HPD={1.23678500e-07,1.17975600e-03}],2[&prob=1.00000000e+00,prob_stddev=0.00000000e+00,prob_range={1.00000000e+00,1.00000000e+00},prob(percent)="100",prob+-sd=…
end;
