# Supplementary material for: Latitudinal Biogeographic Structuring in the Globally Distributed Moss Ceratodon purpureus
Source: Front Plant Sci. 2020 Aug 28;11:502359. doi: 10.3389/fpls.2020.502359 (PMC7484499; doi:10.3389/fpls.2020.502359)
Supplement: Supplementary file 1 [file DataSheet_1.zip › supplementary_materials_matrixes/MrBayes_files/i_FigS1C_trnL-F.nex]

#NEXUS
begin data;
dimensions nchar=473 ntax=76 [ingroup=74];
format datatype=mixed(DNA:1-458,Restriction:459-473) missing=? gap=-;
matrix
EU186546                              ????????????????????????????????????????????????????????????????????????????????????????????????????????????????????????????????????CTTTTTACTACAATTTAAATTGTTGCTAAAATTAACATGTAAAATTGGACTCTATCTTTATCCTCGCTTATTAGGTAAAAAAA------ATTTCGTTA-AATTTTTCTATTTTCATTAACTCAGAGAAGAGAATTTAATTAAATAACTCTTAAAACTTTTTGCGTTAGGATAGCTTCCATCGAGTCTCTGCACCTATCTTATTTTTT-----AATATATATAAAATTTGGCTCAGGATCGCTTATACTTTTTTCAACCTAAGTTTCCCTGAATCTGAAAGCTAGCATTTAGTAAGTTTTTCTACTAAAGCTCAAATTATTT?????000001010000100
KX446935                              ?????????????????????TGTTTAGGCTATCGTAACATAAACTGTAAGCTTATGTCAATAAAAAAAAA-TTCATAATTTTGGGGGTAGAGGGACTTGAACCCTCACGGTCAATAAAGCCAACGGATTTTCTTTTTACTACAATTTAAATTGTTGCTAAAATTAACATGTAAAATTGGACTCTATCTTTATCCTCGCTTGTTAGTT-AAAAAA------ATTTAGTTA-AAATTTTTTATTTTCATTAACTCAGAAAA-----TTCAATTAAATAATTATTAAACCTTTTTGCGTTAGGATAGCTTCCATCGAGTCTCTGCACCTATCTTA-TTTCTAATTTAA-A-ATATAAAATTTGGCTCAGGATCGCTTATACTTTTTTCAACCTAAGTTTCCCTGAATCTGAAAGCTAGCA????????????????????????????????????????001011010110011
BR_27272962_Greece                    TGAGCTATTCCGGCTT--TTTTATTTAGGCTATCGTAACATAAACTATAAGCTTATGTCAATAAAAAAAA--TCTCTAATTTTGGGGGTAGAGGGACTTGAACCCTCACGGTCAATAAAGCCAACGGATTTTCTTTTTACTACAATTTAAATTGTTGTTAAAATTAACATGTAAAATTGGACTCTATCTTTATCCTCGCTTGTTAGTTAAAAAAAT------TCAGTTAAAATTTTTT--ATTTTGATTAGCTCAGAGAA-----TTCAATTAAATAATTATTAAATCTTTTTGCGTTAGGATAGCTTCCATCGAGTCTCTGCACCTATCTTATTTTT------AA-A-AAATAAAATTTGGCTCAGGATCGCTTATACTTTTTTCAACCTAAGTTTCCCTGAATCTGAAAGCTAGCATTTAGTAAGTTTTTCTACTAAAGCTCAAATTACTTAAGTC11?000101101?11
BM_27_Canary_Isl_                     TGAGCTATTCCGGCTT--TTTTATTTAGGCTATCGTAACATAAACTATAAGCTTATGTCAATAAAAAAAA--TCTCTAATTTTGGGGGTAGAGGGACTTGAACCCTCACGGTCAATAAAGCCAACGGATTTTCTTTTTACTACAATTTAAATTGTTGTTAAAATTAACATGTAAAATTGGACTCTATCTTTATCCTCGCTTGTTAGTTAAAAAAAT------TCAGTTAAAATTTTTT--ATTTTGATTAGCTCAGAGAA-----TTCAATTAAATAATTATTAAATCTTTTTGCGTTAGGATAGCTTCCATCGAGTCTCTGCACCTATCTTATTTTT------AA-A-AAATAAAATTTGGCTCAGGATCGCTTATACTTTTTTCAACCTAAGTTTCCCTGAATCTGAAAGCTAGCATTTAGTAAGTTTTTCTACTAAAGCTCAAATTACTTAAGTC11?000101101?11
BR_12045376_Papoua_New_Guinea         TGAGCTATTCCGGCTT--TTTTATTTAGGCTATCGTAACATAAACTATAAGCTTATGTCAATAAAAAAAAAATTTCTAATTTTGGGGGTAGAGGGACTTGAACCCTCACGGTCAATAAAGCCAACGGATTTTCTTTTTACTACAATTTAAATTGTTGTTAAAATTAACATGTAAAATTGGACTCTATCTTTATCCTCGCTTGTTAGTTAAAAAAAT------TCAGTTAAAATTTTTT--ATTTTGATTAGCTCAGAAAA-----TTCAATTAAATAATTATTAAATCTTTTTGCGTTAGGATAGCTTCCATCGAGTCTCTGCACCTATCTTATTTTT------AA-A-AAATAAAATTTGGCTCAGGATCGCTTATACTTTTTTCAACCTAAGTTTCCCTGAATCTGAAAGCTAGCATTTAGTAAGTTTTTCTACTAAAGCTCAAATTACTTAAGTC100000101101?11
BM_20823_Mexico                       TGAGCTATTCCGGCTT--TTTTATTTAGGCTATCGTAACATAAACTATAAGCTTGTGTCAATAAAAAAAAAATTTCTAATTTTGGGGGTAGAGGGACTTGAACCCTCACGGTCAATAAAGCCAACGGATTTTCTTTTTACTACAATTTAAATTGTTGTTAAAATTAACATGTAAAATTGGACTCTATCTTTATCCTCGCTTGTTAGTTAAAAAAAT------TCAGTTAAAATTTTTT--ATTTTGATTAGCTCAGAAAA-----TTCAATTAAATAATTATTAAATCTTTTTGCGTTAGGATAGCTTCCATCGAGTCTCTGCACCTATCTTATTTTT------AA-A-AAATAAAATTTGGCTCAGGATCGCTTATACTTTTTTCAACCTAAGTTTCCCTGAATCTGAAAGCTAGCATTTAGTAAGTTTTTCTACTAAAGCTCAAATTACTTAAGTC100000101101?11
BR_32032632_Costa_Rica                TGAGCTATTCCGGCTT--TTTTATTTAGGCTATCGTAACATAAACTATAAGCTTATGTCAATAAAAAAAAAATTTCTAATTTTGGGGGTAGAGGGACTTGAACCCTCACGGTCAATAAAGCCAACGGATTTTCTTTTTACTACAATTTAAATTGTTGTTAAAATTAACATGTAAAATTGGACTCTATCTTTATCCTCGCTTGTTAGTTAAAAAAAT------TCAGTTAAAATTTTTT--ATTTTGATTAGCTCAGAAAA-----TTCAATTAAATAATTATTAAATCTTTTTGCGTTAGGATAGCTTCCATCGAGTCTCTGCACCTATCTTATTTTT------AA-A-AAATAAAATTTGGCTCAGGATCGCTTATACTTTTTTCAACCTAAGTTTCCCTGAATCTGAAAGCTAGCATTTAGTAAGTTTTTCTACTAAAGCTCAAATTACTTAAGTC100000101101?11
CP17_Nepal                            TGAGCTATTCCGGCTT--TTTTATTTAGGCTATCGTAACATAAACTATAAGCTTATGTCAATAAAAAAAAAATTTCTAATTTTGGGGGTAGAGGGACTTGAACCCTCACGGTCAATAAAGCCAACGGATTTTCTTTTTACTACAATTTAAATTGTTGTTAAAATTAACATGTAAAATTGGACTCTATCTTTATCCTCGCTTGTTAGTTAAAAAAAT------TCAGTTAAAATTTTTT--ATTTTGATTAGCTCAGAAAA-----TTCAATTAAATAATTATTAAATCTTTTTGCGTTAGGATAGCTTCCATCGAGTCTCTGCACCTATCTTATTTTT------AA-A-AAATAAAATTTGGCTCAGGATCGCTTATACTTTTTTCAACCTAAGTTTCCCTGAATCTGAAAGCTAGCATTTAGTAAGTTTTTCTACTAAAGCTCAAATTACTTAAGTC100000101101?11
BR_27280945_Bolivia                   TGAGCTATTCCGGCTT--TTTTATTTAGGCTATCGTAACATAAACTATAAGCTTATGTCAATAAAAAAAAAATTTCTAATTTTGGGGGTAGAGGGACTTGAACCCTCACGGTCAATAAAGCCAACGGATTTTCTTTTTACTACAATTTAAATTGTTGTTAAAATTAACATGTAAAATTGGACTCTATCTTTATCCTCGCTTGTTAGTTAAAAAAAT------TCAGTTAAAATTTTTT--ATTTTGATTAGCTCAGAAAA-----TTCAATTAAATAATTATTAAATCTTTTTGCGTTAGGATAGCTTCCATCGAGTCTCTGCACCTATCTTATTTTT------AA-A-AAATAAAATTTGGCTCAGGATCGCTTATACTTTTTTCAACCTAAGTTTCCCTGAATCTGAAAGCTAGCATTTAGTAAGTTTTTCTACTAAAGCTCAAATTACTTAAGTC100000101101?11
BM_21661_Alaska__USA                  TGAGCTATTCCGGCTT--TTTTATTTAGGCTATCGTAACATAAACTATAAGCTTATGTCAATAAAAAAAAAATTTC-AATTTTGGGGGTAGAGGGACTTGAACCCTCACGGTCAATAAAGCCAACGGATTTTCTTTTTACTACAATTTAAATTGTTGTTAAAATTAACATGTAAAATTGGACTCTATCTTTATCCTCGCTTGTTAGTTAAAAAAAT------TCAGTTAAAATTTTTT--ATTTTGATTAGCTCAGAGAA-----TTCAATTAAATAATTATTAAATCTTTTTGCGTTAGGATAGCTTCCATCGAGTCTCTGCACCTATCTTATTTTT------AA-A-AAATAAAATTTGGCTCAGGATCGCTTATACTTTTTTCAACCTAAGTTTCCCTGAATCTGAAAGCTAGCATTTAGTAAGTTTTTCTACTAAAGCTCAAATTACTTAAGTC100100101101?11
BM_33207_Chile                        TGAGCTATTCCGGCTT--TTTTATTTAGGCTATCGTAACATAAACTATAAGCTTATGTCAATAAAAAAAAAATTTC-AATTTTGGGGGTAGAGGGACTTGAACCCTCACGGTCAATAAAGCCAACGGATTTTCTTTTTACTACAATTTAAATTGTTGTTAAAATTAACATGTAAAATTGGACTCTATCTTTATCCTCGCTTGTTAGTTAAAAAAAT------TCAGTTAAAATTTTTT--ATTTTGATTAGCTCAGAGAA-----TTCAATTAAATAATTATTAAATCTTTTTGCGTTAGGATAGCTTCCATCGAGTCTCTGCACCTATCTTATTTTT------AA-A-AAATAAAATTTGGCTCAGGATCGCTTATACTTTTTTCAACCTAAGTTTCCCTGAATCTGAAAGCTAGCATTTAGTAAGTTTTTCTACTAAAGCTCAAATTACTTAAGTC100100101101?11
AAS_03708_Ant__Peninsula              TGAGCTATTCCGGCTT--TTTTATTTAGGCTATCGTAACATAAACTATAAGCTTATGTCAATAAAAAAAAAATTTC-AATTTTGGGGGTAGAGGGACTTGAACCCTCACGGTCAATAAAGCCAACGGATTTTCTTTTTACTACAATTTAAATTGTTGTTAAAATTAACATGTAAAATTGGACTCTATCTTTATCCTCGCTTGTTAGTTAAAAAAAT------TCAGTTAAAATTTTTT--ATTTTGATTAGCTCAGAGAA-----TTCAATTAAATAATTATTAAATCTTTTTGCGTTAGGATAGCTTCCATCGAGTCTCTGCACCTATCTTATTTTT------AA-A-AAATAAAATTTGGCTCAGGATCGCTTATACTTTTTTCAACCTAAGTTTCCCTGAATCTGAAAGCTAGCATTTAGTAAGTTTTTCTACTAAAGCTCAAATTACTTAAGTC100100101101?11
BR_33783783_Luxemburg                 TGAGCTATTCCGGCTT--TTTTATTTAGGCTATCGTAACATAAACTATAAGCTTATGTCAATAAAAAAAAAATTTC-AATTTTGGGGGTAGAGGGACTTGAACCCTCACGGTCAATAAAGCCAACGGATTTTCTTTTTACTACAATTTAAATTGTTGTTAAAATTAACATGTAAAATTGGACTCTATCTTTATCCTCGCTTGTTAGTTAAAAAAAT------TCAGTTAAAATTTTTT--ATTTTGATTAGCTCAGAGAA-----TTCAATTAAATAATTATTAAATCTTTTTGCGTTAGGATAGCTTCCATCGAGTCTCTGCACCTATCTTATTTTT------AA-A-AAATAAAATTTGGCTCAGGATCGCTTATACTTTTTTCAACCTAAGTTTCCCTGAATCTGAAAGCTAGCATTTAGTAAGTTTTTCTACTAAAGCTCAAATTACTTAAGTC100100101101?11
AAS_04324_Ant__Peninsula              TGAGCTATTCCGGCTT--TTTTATTTAGGCTATCGTAACATAAACTATAAGCTTATGTCAATAAAAAAAAAATTTC-AATTTTGGGGGTAGAGGGACTTGAACCCTCACGGTCAATAAAGCCAACGGATTTTCTTTTTACTACAATTTAAATTGTTGTTAAAATTAACATGTAAAATTGGACTCTATCTTTATCCTCGCTTGTTAGTTAAAAAAAT------TCAGTTAAAATTTTTT--ATTTTGATTAGCTCAGAGAA-----TTCAATTAAATAATTATTAAATCTTTTTGCGTTAGGATAGCTTCCATCGAGTCTCTGCACCTATCTTATTTTT------AA-A-AAATAAAATTTGGCTCAGGATCGCTTATACTTTTTTCAACCTAAGTTTCCCTGAATCTGAAAGCTAGCATTTAGTAAGTTTTTCTACTAAAGCTCAAATTACTTAAGTC100100101101?11
AAS_725_Argentina                     TGAGCTATTCCGGCTT--TTTTATTTAGGCTATCGTAACATAAACTATAAGCTTATGTCAATAAAAAAAAAATTTC-AATTTTGGGGGTAGAGGGACTTGAACCCTCACGGTCAATAAAGCCAACGGATTTTCTTTTTACTACAATTTAAATTGTTGTTAAAATTAACATGTAAAATTGGACTCTATCTTTATCCTCGCTTGTTAGTTAAAAAAAT------TCAGTTAAAATTTTTT--ATTTTGATTAGCTCAGAGAA-----TTCAATTAAATAATTATTAAATCTTTTTGCGTTAGGATAGCTTCCATCGAGTCTCTGCACCTATCTTATTTTT------AA-A-AAATAAAATTTGGCTCAGGATCGCTTATACTTTTTTCAACCTAAGTTTCCCTGAATCTGAAAGCTAGCATTTAGTAAGTTTTTCTACTAAAGCTCAAATTACTTAAGTC100100101101?11
AAS_04120_Ant__Peninsula              TGAGCTATTCCGGCTT--TTTTATTTAGGCTATCGTAACATAAACTATAAGCTTATGTCAATAAAAAAAAAATTTC-AATTTTGGGGGTAGAGGGACTTGAACCCTCACGGTCAATAAAGCCAACGGATTTTCTTTTTACTACAATTTAAATTGTTGTTAAAATTAACATGTAAAATTGGACTCTATCTTTATCCTCGCTTGTTAGTTAAAAAAAT------TCAGTTAAAATTTTTT--ATTTTGATTAGCTCAGAGAA-----TTCAATTAAATAATTATTAAATCTTTTTGCGTTAGGATAGCTTCCATCGAGTCTCTGCACCTATCTTATTTTT------AA-A-AAATAAAATTTGGCTCAGGATCGCTTATACTTTTTTCAACCTAAGTTTCCCTGAATCTGAAAGCTAGCATTTAGTAAGTTTTTCTACTAAAGCTCAAATTACTTAAGTC100100101101?11
BR_02316781_Switzerland               TGAGCTATTCCGGCTT--TTTTATTTAGGCTATCGTAACATAAACTATAAGCTTATGTCAATAAAAAAAAAATTTC-AATTTTGGGGGTAGAGGGACTTGAACCCTCACGGTCAATAAAGCCAACGGATTTTCTTTTTACTACAATTTAAATTGTTGTTAAAATTAACATGTAAAATTGGACTCTATCTTTATCCTCGCTTGTTAGTTAAAAAAAT------TCAGTTAAAATTTTTT--ATTTTGATTAGCTCAGAGAA-----TTCAATTAAATAATTATTAAATCTTTTTGCGTTAGGATAGCTTCCATCGAGTCTCTGCACCTATCTTATTTTT------AA-A-AAATAAAATTTGGCTCAGGATCGCTTATACTTTTTTCAACCTAAGTTTCCCTGAATCTGAAAGCTAGCATTTAGTAAGTTTTTCTACTAAAGCTCAAATTACTTAAGTC100100101101?11
AAS_03988_Ant__Peninsula              TGAGCTATTCCGGCTT--TTTTATTTAGGCTATCGTAACATAAACTATAAGCTTATGTCAATAAAAAAAAAATTTT-AATTTTGGGGGTAGAGGGACTTGAACCCTCACGGTCAATAAAGCCAACGGATTTTCTTTTTACTACAATTTAAATTGTTGTTAAAATTAACATGTAAAATTGGACTCTATCTTTATCCTCGCTTGTTAGTTAAAAAAAT------TTAGTTAAAATTTTTT--ATTTTGATTAGCTCAGAGAA-----TTTAATTAAATAATTATTAAATATTTTTGCGTTAGGATAGCTTCCATCGAGTCTCTGCACCTATCTTATTTTT------AA-A-ACATAAAATTTGGCTCAGGATCGCTTATACTTTTTTCAACCTAAGTTTCCCTGAATCTGAAAGCTAGCATTTAGTAAGTTTTTCTACTAAAGCTCAAATTACTTAAGTC100100101101?11
AAS_07625_Ant__Peninsula              TGAGCTATTCCGGCTT--TTTTATTTAGGCTATCGTAACATAAACTATAAGCTTATGTCAATAAAAAAAAAATTTT-AATTTTGGGGGTAGAGGGACTTGAACCCTCACGGTCAATAAAGCCAACGGATTTTCTTTTTACTACAATTTAAATTGTTGTTAAAATTAACATGTAAAATTGGACTCTATCTTTATCCTCGCTTGTTAGTTAAAAAAAT------TTAGTTAAAATTTTTT--ATTTTGATTAGCTCAGAGAA-----TTTAATTAAATAATTATTAAATATTTTTGCGTTAGGATAGCTTCCATCGAGTCTCTGCACCTATCTTATTTTT------AA-A-ACATAAAATTTGGCTCAGGATCGCTTATACTTTTTTCAACCTAAGTTTCCCTGAATCTGAAAGCTAGCATTTAGTAAGTTTTTCTACTAAAGCTCAAATTACTTAAGTC100100101101?11
BR_31460231_Ecuador                   TGAGCTATTCCGGCTT--TTTTATTTAGGCTATCGTAACATAAACTATAAGCTTATGTCAATAAAAAAAAAATTTC-AATTTTGGGGGTAGAGGGACTTGAACCCTCACGGTCAATAAAGCCAACGGATTTTCTTTTTACTACAATTTAAATTGTTGTTAAAATTAACATGTAAAATTGGACTCTATCTTTATCCTCGCTTGTTAGTTAAAAAAAT------TCAGTTAAAATTTTTT--ATTTTGATTAGCTCAGAGAA-----TTCAATTAAATAATTATTAAATCTTTTTGCGTTAGGATAGCTTCCATCGAGTCTCTGCACCTATCTTATTTTT------AA-A-AAATAAAATTTGGCTCAGGATCGCTTATACTTTTTTCAACCTAAGTTTCCCTGAATCTGAAAGCTAGCATTTAGTAAGTTTTTCTACTAAAGCTCAAATTACTTAAGTC100100101101?11
BM_31149_Chile                        TGAGCTATTCCGGCTT--TTTTATTTAGGCTATCGTAACATAAACTATAAGCTTATGTCAATAAAAAAAAAATTTC-AATTTTGGGGGTAGAGGGACTTGAACCCTCACGGTCAATAAAGCCAACGGATTTTCTTTTTACTACAATTTAAATTGTTGTTAAAATTAACATGTAAAATTGGACTCTATCTTTATCCTCGCTTGTTAGTTAAAAAAAT------TCAGTTAAAATTTTTT--ATTTTGATTAGCTCAGAGAA-----TTCAATTAAATAATTATTAAATCTTTTTGCGTTAGGATAGCTTCCATCGAGTCTCTGCACCTATCTTATTTTT------AA-A-AAATAAAATTTGGCTCAGGATCGCTTATACTTTTTTCAACCTAAGTTTCCCTGAATCTGAAAGCTAGCATTTAGTAAGTTTTTCTACTAAAGCTCAAATTACTTAAGTC100100101101?11
BR_02155925_Switzerland               TGAGCTATTCCGGCTT--TTTTATTTAGGCTATCGTAACATAAACTATAAGCTTATGTCAATAAAAAAAAAATTTC-AATTTTGGGGGTAGAGGGACTTGAACCCTCACGGTCAATAAAGCCAACGGATTTTCTTTTTACTACAATTTAAATTGTTGTTAAAATTAACATGTAAAATTGGACTCTATCTTTATCCTCGCTTGTTAGTTAAAAAAAT------TCAGTTAAAATTTTTT--ATTTTGATTAGCTCAGAGAA-----TTCAATTAAATAATTATTAAATCTTTTTGCGTTAGGATAGCTTCCATCGAGTCTCTGCACCTATCTTATTTTT------AA-A-AAATAAAATTTGGCTCAGGATCGCTTATACTTTTTTCAACCTAAGTTTCCCTGAATCTGAAAGCTAGCATTTAGTAAGTTTTTCTACTAAAGCTCAAATTACTTAAGTC100100101101?11
BR_13622234_France                    TGAGCTATTCCGGCTT--TTTTATTTAGGCTATCGTAACATAAACTATAAGCTTATGTCAATAAAAAAAAAATTTC-AATTTTGGGGGTAGAGGGACTTGAACCCTCACGGTCAATAAAGCCAACGGATTTTCTTTTTACTACAATTTAAATTGTTGTTAAAATTAACATGTAAAATTGGACTCTATCTTTATCCTCGCTTGTTAGTTAAAAAAAT------TCAGTTAAAATTTTTT--ATTTTGATTAGCTCAGAGAA-----TTCAATTAAATAATTATTAAATCTTTTTGCGTTAGGATAGCTTCCATCGAGTCTCTGCACCTATCTTATTTTT------AA-A-AAATAAAATTTGGCTCAGGATCGCTTATACTTTTTTCAACCTAAGTTTCCCTGAATCTGAAAGCTAGCATTTAGTAAGTTTTTCTACTAAAGCTCAAATTACTTAAGTC100100101101?11
BR_31381116_Spain                     TGAGCTATTCCGGCTT--TTTTATTTAGGCTATCGTAACATAAACTATAAGCTTATGTCAATAAAAAAAAAATTTC-AATTTTGGGGGTAGAGGGACTTGAACCCTCACGGTCAATAAAGCCAACGGATTTTCTTTTTACTACAATTTAAATTGTTGTTAAAATTAACATGTAAAATTGGACTCTATCTTTATCCTCGCTTGTTAGTTAAAAAAAT------TCAGTTAAAATTTTTT--ATTTTGATTAGCTCAGAGAA-----TTCAATTAAATAATTATTAAATCTTTTTGCGTTAGGATAGCTTCCATCGAGTCTCTGCACCTATCTTATTTTT------AA-A-AAATAAAATTTGGCTCAGGATCGCTTATACTTTTTTCAACCTAAGTTTCCCTGAATCTGAAAGCTAGCATTTAGTAAGTTTTTCTACTAAAGCTCAAATTACTTAAGTC100100101101?11
BM_1228_Japan                         TGAGCTATTCCGGCTT--TTTTATTTAGGCTATCGTAACATAAACTATAAGCTTATGTCAATAAAAAAAAA-TTTC-AATTTTGGGGGTAGAGGGACTTGAACCCTCACGGTCAATAAAGCCAACGGATTTTCTTTTTACTACAATTTAAATTGTTGTTAAAATTAACATGTAAAATTGGACTCTATCTTTATCCTCGCTTGTTAGTTAAAAAAAT------TCAGTTAAAATTTTTT--ATTTTGATTAGCTCAGAGAA-----TTCAATTAAATAATTATTAAATCTTTTTGCGTTAGGATAGCTTCCATCGAGTCTCTGCACCTATCTTATTTTT------AA-A-AAATAAAATTTGGCTCAGGATCGCTTATACTTTTTTCAACCTAAGTTTCCCTGAATCTGAAAGCTAGCATTTAGTAAGTTTTTCTACTAAAGCTCAAATTACTTAAGTC101100101101?11
BM_A1003_Alaska__USA                  TGAGCTATTCCGGCTT--TTTTATTTAGGCTATCGTAACATAAACTATAAGCTTATGTCAATAAAAAAAAA-TTTC-AATTTTGGGGGTAGAGGGACTTGAACCCTCACGGTCAATAAAGCCAACGGATTTTCTTTTTACTACAATTTAAATTGTTGTTAAAATTAACATGTAAAATTGGACTCTATCTTTATCCTCGCTTGTTAGTTAAAAAAAT------TCAGTTAAAATTTTTT--ATTTTGATTAGCTCAGAGAA-----TTCAATTAAATAATTATTAAATCTTTTTGCGTTAGGATAGCTTCCATCGAGTCTCTGCACCTATCTTATTTTT------AA-A-AAATAAAATTTGGCTCAGGATCGCTTATACTTTTTTCAACCTAAGTTTCCCTGAATCTGAAAGCTAGCATTTAGTAAGTTTTTCTACTAAAGCTCAAATTACTTAAGTC101100101101?11
BR_02873422_UK                        TGAGCTATTCCGGCTT--TTTTATTTAGGCTATCGTAACATAAACTATAAGCTTATGTCAATAAAAAAAAA-TTTC-AATTTTGGGGGTAGAGGGACTTGAACCCTCACGGTCAATAAAGCCAACGGATTTTCTTTTTACTACAATTTAAATTGTTGTTAAAATTAACATGTAAAATTGGACTCTATCTTTATCCTCGCTTGTTAGTTAAAAAAAT------TCAGTTAAAATTTTTT--ATTTTGATTAGCTCAGAGAA-----TTCAATTAAATAATTATTAAATCTTTTTGCGTTAGGATAGCTTCCATCGAGTCTCTGCACCTATCTTATTTTT------TA-A-AAATAAAATTTGGCTCAGGATCGCTTATACTTTTTTCAACCTAAGTTTCCCTGAATCTGAAAGCTAGCATTTAGTAAGTTTTTCTACTAAAGCTCAAATTACTTAAGTC101100101101?11
AAS_4545909_Wilkes_sector__Antarctica TGAGCTATTCCGGCTT--TTTTATTTAGGCTATCGTAACATAAACTATAAGCTTATGTCAATAAAAAAAAAATTTC-AATTTTGGGGGTAGAGGGACTTGAACCCTCACGGTCAATAAAGCCAACGGATTTTCTTTTTACTACAATTTAAATTGTTGTTAAAATTAACATGTAAAATTGGACTCTATCTTTATCCTCGCTTGTTAGTTAAAAAAAT------TCAGTTAAAATTTTTT--ATTTTGATTAGCTCAGAGAA-----TTCAATTAAATAATTATTAAATCTTTTTGCGTTAGGATAGCTTCCATCGAGTCTCTGCACCTATCTTATTTTT------AA-A-AAATAAAATTTGGCTCAGGATCGCTTATACTTTTTTCAACCTAAGTTTCCCTGAATCTGAAAGCTAGCATTTAGTAAGTTTTTCTACTAAAGCTCAAATTACTTAAGTC100100101101?11
BR_12018401_Russia                    TGAGCTATTCCGGCTT--TTTTATTTAGGCTATCGTAACATAAACTATAAGCTTATGTCAATAAAAAAAAAATTTC-AATTTTGGGGGTAGAGGGACTTGAACCCTCACGGTCAATAAAGCCAACGGATTTTCTTTTTACTACAATTTAAATTGTTGTTAAAATTAACATGTAAAATTGGACTCTATCTTTATCCTCGCTTGTTAGTTAAAAAAAT------TCAGTTAAAATTTTTT--ATTTTGATTAGCTCAGAGAA-----TTCAATTAAATAATTATTAAATCTTTTTGCGTTAGGATAGCTTCCATCGAGTCTCTGCACCTATCTTATTTTT------AA-A-AAATAAAATTTGGCTCAGGATCGCTTATACTTTTTTCAACCTAAGTTTCCCTGAATCTGAAAGCTAGCATTTAGTAAGTTTTTCTACTAAAGCTCAAATTACTTAAGTC100100101101?11
BR_13051247_Svalbard                  TGAGCTATTCCGGCTT--TTTTATTTAGGCTATCGTAACATAAACTATAAGCTTATGTCAATAAAAAAAAAATTTC-AATTTTGGGGGTAGAGGGACTTGAACCCTCACGGTCAATAAAGCCAACGGATTTTCTTTTTACTACAATTTAAATTGTTGTTAAAATTAACATGTAAAATTGGACTCTATCTTTATCCTCGCTTGTTAGTTAAAAAAAT------TCAGTTAAAATTTTTT--ATTTTGATTAGCTCAGAGAA-----TTCAATTAAATAATTATTAAATCTTTTTGCGTTAGGATAGCTTCCATCGAGTCTCTGCACCTATCTTATTTTT------AA-A-AAATAAAATTTGGCTCAGGATCGCTTATACTTTTTTCAACCTAAGTTTCCCTGAATCTGAAAGCTAGCATTTAGTAAGTTTTTCTACTAAAGCTCAAATTACTTAAGTC100100101101?11
BR_30658767_Japan                     TGAGCTATTCCGGCTT--TTTTATTTAGGCTATCGTAACATAAACTATAAGCTTATGTCAATAAAAAAAAAATTTC-AATTTTGGGGGTAGAGGGACTTGAACCCTCACGGTCAATAAAGCCAACGGATTTTCTTTTTACTACAATTTAAATTGTTGTTAAAATTAACATGTAAAATTGGACTCTATCTTTATCCTCGCTTGTTAGTTAAAAAAAT------TCAGTTAAAATTTTTT--ATTTTGATTAGCTCAGAGAA-----TTCAATTAAATAATTATTAAATCTTTTTGCGTTAGGATAGCTTCCATCGAGTCTCTGCACCTATCTTATTTTT------AA-A-AAATAAAATTTGGCTCAGGATCGCTTATACTTTTTTCAACCTAAGTTTCCCTGAATCTGAAAGCTAGCATTTAGTAAGTTTTT??????????????????????????100100101101?11
BR_36261428_Vermont__USA              TGAGCTATTCCGGCTT--TTTTATTTAGGCTATCGTAACATAAACTATAAGCTTATGTCAATAAAAAAAAAATTTC-AATTTTGGGGGTAGAGGGACTTGAACCCTCACGGTCAATAAAGCCAACGGATTTTCTTTTTACTACAATTTAAATTGTTGTTAAAATTAACATGTAAAATTGGACTCTATCTTTATCCTCGCTTGTTAGTTAAAAAAAT------TCAGTTAAAATTTTTT--ATTTTGATTAGCTCAGAGAA-----TTCAATTAAATAATTATTAAATCTTTTTGCGTTAGGATAGCTTCCATCGAGTCTCTGCACCTATCTTATTTTT------AA-A-AAATAAAATTTGGCTCAGGATCGCTTATACTTTTTTCAACCTAAGTTTCCCTGAATCTGAAAGCTAGCATTTAGTAAGTTTTTCTACTAAAGCTCAAATTACTTAAGTC100100101101?11
BR_27271447_Hawaii                    TGAGCTATTCCGGCTT--TTTTATTTAGGCTATCGTAACATAAACTATAAGCTTATGTCAATAAAAAAAAAATTTC-AATTTTGGGGGTAGAGGGACTTGAACCCTCACGGTCAATAAAGCCAACGGATTTTCTTTTTACTACAATTTAAATTGTTGTTAAAATTAACATGTAAAATTGGACTCTATCTTTATCCTCGCTTGTTAGTTAAAAAAAT------TCAGTTAAAATTTTTT--ATTTTGATTAGCTCAGAGAA-----TTCAATTAAATAATTATTAAATCTTTTTGCGTTAGGATAGCTTCCATCGAGTCTCTGCACCTATCTTATTTTT------AA-A-AAATAAAATTTGGCTCAGGATCGCTTATACTTTTTTCAACCTAAGTTTCCCTGAATCTGAAAGCTAGCATTTAGTAAGTTTTTCTACTAAAGCTCAAATTACTTAAGTC100100101101?11
BR_01907765_Idaho__USA                TGAGCTATTCCGGCTT--TTTTATTTAGGCTATCGTAACATAAACTATAAGCTTATGTCAATAAAAAAAAAATTTC-AATTTTGGGGGTAGAGGGACTTGAACCCTCACGGTCAATAAAGCCAACGGATTTTCTTTTTACTACAATTTAAATTGTTGTTAAAATTAACATGTAAAATTGGACTCTATCTTTATCCTCGCTTGTTAGTTAAAAAAAT------TCAGTTAAAATTTTTT--ATTTTGATTAGCTCAGAGAA-----TTCAATTAAATAATTATTAAATCTTTTTGCGTTAGGATAGCTTCCATCGAGTCTCTGCACCTATCTTATTTTT------AA-A-AAATAAAATTTGGCTCAGGATCGCTTATACTTTTTTCAACCTAAGTTTCCCTGAATCTGAAAGCTAGCATTTAGTAAGTTTTTCTACTAAAGCTCAAATTACTTAAGTC100100101101?11
BR_31255218_Hawaii                    TGAGCTATTCCGGCTT--TTTTATTTAGGCTATCGTAACATAAACTATAAGCTTATGTCAATAAAAAAAAAATTTC-AATTTTGGGGGTAGAGGGACTTGAACCCTCACGGTCAATAAAGCCAACGGATTTTCTTTTTACTACAATTTAAATTGTTGTTAAAATTAACATGTAAAATTGGACTCTATCTTTATCCTCGCTTGTTAGTTAAAAAAAT------TCAGTTAAAATTTTTT--ATTTTGATTAGCTCAGAGAA-----TTCAATTAAATAATTATTAAATCTTTTTGCGTTAGGATAGCTTCCATCGAGTCTCTGCACCTATCTTATTTTT------AA-A-AAATAAAATTTGGCTCAGGATCGCTTATACTTTTTTCAACCTAAGTTTCCCTGAATCTGAAAGCTAGCATTTAGTAAGTTTTTCTACTAAAGCTCAAATTACTTAAGTC100100101101?11
BM_33951_Chile                        TGAGCTATTCCGGCTT--TTTTATTTAGGCTATCGTAACATAAACTATAAGCTTATGTCAATAAAAAAAAAATTTC-AATTTTGGGGGTAGAGGGACTTGAACCCTCACGGTCAATAAAGCCAACGGATTTTCTTTTTACTACAATTTAAATTGTTGTTAAAATTAACATGTAAAATTGGACTCTATCTTTATCCTCGCTTGTTAGTTAAAAAAAT------TCAGTTAAAATTTTTT--ATTTTGATTAGCTCAGAGAA-----TTCAATTAAATAATTATTAAATCTTTTTGCGTTAGGATAGCTTCCATCGAGTCTCTGCACCTATCTTATTTTT------AA-A-AAATAAAATTTGGCTCAGGATCGCTTATACTTTTTTCAACCTAAGTTTCCCTGAATCTGAAAGCTAGCATTTAGTAAGTTTTTCTACTAAAGCTCAAATTACTTAAGTC100100101101?11
AAS_02192_Enderby_sector__Antarctica  TGAGCTATTCCGGCTT--TTTTATTTAGGCTATCGTAACATAAACTATAAGCTTATGTCAATAAAAAAAAAATTTC-AATTTTGGGGGTAGAGGGACTTGAACCCTCACGGTCAATAAAGCCAACGGATTTTCTTTTTACTACAATTTAAATTGTTGTTAAAATTAACATGTAAAATTGGACTCTATCTTTATCCTCGCTTGTTAGTTAAAAAAAT------TCAGTTAAAATTTTTT--ATTTTGATTAGCTCAGAGAA-----TTCAATTAAATAATTATTAAATCTTTTTGCGTTAGGATAGCTTCCATCGAGTCTCTGCACCTATCTTATTTTT------AA-A-AAATAAAATTTGGCTCAGGATCGCTTATACTTTTTTCAACCTAAGTTTCCCTGAATCTGAAAGCTAGCATTTAGTAAGTTTTTCTACTAAAGCTCAAATTACTTAAGTC100100101101?11
AAS_05301A_Ant__Peninsula             TGAGCTATTCCGGCTT--TTTTATTTAGGCTATCGTAACATAAACTATAAGCTTATGTCAATAAAAAAAAAATTTC-AATTTTGGGGGTAGAGGGACTTGAACCCTCACGGTCAATAAAGCCAACGGATTTTCTTTTTACTACAATTTAAATTGTTGTTAAAATTAACATGTAAAATTGGACTCTATCTTTATCCTCGCTTGTTAGTTAAAAAAAT------TCAGTTAAAATTTTTT--ATTTTGATTAGCTCAGAGAA-----TTCAATTAAATAATTATTAAATCTTTTTGCGTTAGGATAGCTTCCATCGAGTCTCTGCACCTATCTTATTTTT------AA-A-AAATAAAATTTGGCTCAGGATCGCTTATACTTTTTTCAACCTAAGTTTCCCTGAATCTGAAAGCTAGCATTTAGTAAGTTTTTCTACTAAAGCTCAAATTACTTAAGTC100100101101?11
AAS_02827_Chile                       TGAGCTATTCCGGCTT--TTTTATTTAGGCTATCGTAACATAAACTATAAGCTTATGTCAATAAAAAAAAAATTTC-AATTTTGGGGGTAGAGGGACTTGAACCCTCACGGTCAATAAAGCCAACGGATTTTCTTTTTACTACAATTTAAATTGTTGTTAAAATTAACATGTAAAATTGGACTCTATCTTTATCCTCGCTTGTTAGTTAAAAAAAT------TCAGTTAAAATTTTTT--ATTTTGATTAGCTCAGAGAA-----TTCAATTAAATAATTATTAAATCTTTTTGCGTTAGGATAGCTTCCATCGAGTCTCTGCACCTATCTTATTTTT------AA-A-AAATAAAATTTGGCTCAGGATCGCTTATACTTTTTTCAACCTAAGTTTCCCTGAATCTGAAAGCTAGCATTTAGTAAGTTTTTCTACTAAAGCTCAAATTACTTAAGTC100100101101?11
AAS_363835_New_Zealand                TGAGCTATTCCGGCTT--TTTTATTTAGGCTATCGTAACATAAACTATAAGCTTATGTCAATAAAAAAAAAATTTC-AATTTTGGGGGTAGAGGGACTTGAACCCTCACGGTCAATAAAGCCAACGGATTTTCTTTTTACTACAATTTAAATTGTTGTTAAAATTAACATGTAAAATTGGACTCTATCTTTATCCTCGCTTGTTAGTTAAAAAAAT------TCAGTTAAAATTTTTT--ATTTTGATTAGCTCAGAGAA-----TTCAATTAAATAATTATTAAATCTTTTTGCGTTAGGATAGCTTCCATCGAGTCTCTGCACCTATCTTATTTTT------AA-A-AAATAAAATTTGGCTCAGGATCGCTTATACTTTTTTCAACCTAAGTTTCCCTGAATCTGAAAGCTAGCATTTAGTAAGTTTTTCTACTAAAGCTCAAATTACTTAAGTC100100101101?11
BR_27272356_Quebec__Canada            TGAGCTATTCCGGCTT--TTTTATTTAGGCTATCGTAACATAAACTATAAGCTTATGTCAATAAAAAAAAAATTTC-AATTTTGGGGGTAGAGGGACTTGAACCCTCACGGTCAATAAAGCCAACGGATTTTCTTTTTACTACAATTTAAATTGTTGTTAAAATTAACATGTAAAATTGGACTCTATCTTTATCCTCGCTTGTTAGTTAAAAAAAT------TCAGTTAAAATTTTTT--ATTTTGATTAGCTCAGAGAA-----TTCAATTAAATAATTATTAAATCTTTTTGCGTTAGGATAGCTTCCATCGAGTCTCTGCACCTATCTTATTTTT------AA-A-AAATAAAATTTGGCTCAGGATCGCTTATACTTTTTTCAACCTAAGTTTCCCTGAATCTGAAAGCTAGCATTTAGTAAGTTTTTCTACTAAAGCTCAAATTACTTAAGTC100100101101?11
AAS_09644A_Ross_sector__Antarctica    TGAGCTATTCCGGCTT--TTTTATTTAGGCTATCGTAACATAAACTATAAGCTTATGTCAATAAAAAAAAAATTTC-AATTTTGGGGGTAGAGGGACTTGAACCCTCACGGTCAATAAAGCCAACGGATTTTCTTTTTACTACAATTTAAATTGTTGTTAAAATTAACATGTAAAATTGGACTCTATCTTTATCCTCGCTTGTTAGTTAAAAAAAT------TCAGTTAAAATTTTTT--ATTTTGATTAGCTCAGAGAA-----TTCAATTAAATAATTATTAAATCTTTTTGCGTTAGGATAGCTTCCATCGAGTCTCTGCACCTATCTTATTTTT------AA-A-AAATAAAATTTGGCTCAGGATCGCTTATACTTTTTTCAACCTAAGTTTCCCTGAATCTGAAAGCTAGCATTTAGTAAGTTTTTCTACTAAAGCTCAAATTACTTAAGTC100100101101?11
BM_14349_British_Colombia__Canada     TGAGCTATTCCGGCTT--TTTTATTTAGGCTATCGTAACATAAACTATAAGCTTATGTCAATAAAAAAAAAATTTC-AATTTTGGGGGTAGAGGGACTTGAACCCTCACGGTCAATAAAGCCAACGGATTTTCTTTTTACTACAATTTAAATTGTTGTTAAAATTAACATGTAAAATTGGACTCTATCTTTATCCTCGCTTGTTAGTTAAAAAAAT------TCAGTTAAAATTTTTT--ATTTTGATTAGCTCAGAGAA-----TTCAATTAAATAATTATTAAATCTTTTTGCGTTAGGATAGCTTCCATCGAGTCTCTGCACCTATCTTATTTTT------AA-A-AAATAAAATTTGGCTCAGGATCGCTTATACTTTTTTCAACCTAAGTTTCCCTGAATCTGAAAGCTAGCATTTAGTAAGTTTTTCTACTAAAGCTCAAATTACTTAAGTC100100101101?11
BR_01726701_Wisconsin__USA            TGAGCTATTCCGGCTT--TTTTATTTAGGCTATCGTAACATAAACTATAAGCTTATGTCAATAAAAAAAAAATTTC-AATTTTGGGGGTAGAGGGACTTGAACCCTCACGGTCAATAAAGCCAACGGATTTTCTTTTTACTACAATTTAAATTGTTGTTAAAATTAACATGTAAAATTGGACTCTATCTTTATCCTCGCTTGTTAGTTAAAAAAAT------TCAGTTAAAATTTTTT--ATTTTGATTAGCTCAGAGAA-----TTCAATTAAATAATTATTAAATCTTTTTGCGTTAGGATAGCTTCCATCGAGTCTCTGCACCTATCTTATTTTT------AA-A-AAATAAAATTTGGCTCAGGATCGCTTATACTTTTTTCAACCTAAGTTTCCCTGAATCTGAAAGCTAGCATTTAGTAAGTTTTTCTACTAAAGCTCAAATTACTTAAGTC100100101101?11
BR_27270639_Colorado__USA             TGAGCTATTCCGGCTT--TTTTATTTAGGCTATCGTAACATAAACTATAAGCTTATGTCAATAAAAAAAAAATTTC-AATTTTGGGGGTAGAGGGACTTGAACCCTCACGGTCAATAAAGCCAACGGATTTTCTTTTTACTACAATTTAAATTGTTGTTAAAATTAACATGTAAAATTGGACTCTATCTTTATCCTCGCTTGTTAGTTAAAAAAAT------TCAGTTAAAATTTTTT--ATTTTGATTAGCTCAGAGAA-----TTCAATTAAATAATTATTAAATCTTTTTGCGTTAGGATAGCTTCCATCGAGTCTCTGCACCTATCTTATTTTT------AA-A-AAATAAAATTTGGCTCAGGATCGCTTATACTTTTTTCAACCTAAGTTTCCCTGAATCTGAAAGCTAGCATTTAGTAAGTTTTTCTACTAAAGCTCAAATTACTTAAGTC100100101101?11
Biersma_21_Chile                      TGAGCTATTCCGGCTT--TTTTATTTAGGCTATCGTAACATAAACTATAAGCTTATGTCAATAAAAAAAAAATTTC-AATTTTGGGGGTAGAGGGACTTGAACCCTCACGGTCAATAAAGCCAACGGATTTTCTTTTTACTACAATTTAAATTGTTGTTAAAATTAACATGTAAAATTGGACTCTATCTTTATCCTCGCTTGTTAGTTAAAAAAAT------TCAGTTAAAATTTTTT--ATTTTGATTAGCTCAGAGAA-----TTCAATTAAATAATTATTAAATCTTTTTGCGTTAGGATAGCTTCCATCGAGTCTCTGCACCTATCTTATTTTT------AA-A-AAATAAAATTTGGCTCAGGATCGCTTATACTTTTTTCAACCTAAGTTTCCCTGAATCTGAAAGCTAGCATTTAGTAAGTTTTTCTACTAAAGCTCAAATTACTTAAGTC100100101101?11
Biersma_18_Chile                      TGAGCTATTCCGGCTT--TTTTATTTAGGCTATCGTAACATAAACTATAAGCTTATGTCAATAAAAAAAAAATTTC-AATTTTGGGGGTAGAGGGACTTGAACCCTCACGGTCAATAAAGCCAACGGATTTTCTTTTTACTACAATTTAAATTGTTGTTAAAATTAACATGTAAAATTGGACTCTATCTTTATCCTCGCTTGTTAGTTAAAAAAAT------TCAGTTAAAATTTTTT--ATTTTGATTAGCTCAGAGAA-----TTCAATTAAATAATTATTAAATCTTTTTGCGTTAGGATAGCTTCCATCGAGTCTCTGCACCTATCTTATTTTT------AA-A-AAATAAAATTTGGCTCAGGATCGCTTATACTTTTTTCAACCTAAGTTTCCCTGAATCTGAAAGCTAGCATTTAGTAAGTTTTTCTACTAAAGCTCAAATTACTTAAGTC100100101101?11
CP13_Malawi                           TGAGCTATTCCGGCTT--TTTTATTTAGGCTATCGTAACATAAACTATAAGCTTATGTCAATAAAAAAAAAATTTC-AATTTTGGGGGTAGAGGGACTTGAACCCTCACGGTCAATAAAGCCAACGGATTTTCTTTTTACTACAATTTAAATTGTTGTTAAAATTAACATGTAAAATTGGACTCTATCTTTATCCTCGCTTGTTAGTTAAAAAAAT------TCAGTTAAAATTTTTT--ATTTTGATTAGCTCAGAGAA-----TTCAATTAAATAATTATTAAATCTTTTTGCGTTAGGATAGCTTCCATCGAGTCTCTGCACCTATCTTATTTTT------AA-A-AAATAAAATTTGGCTCAGGATCGCTTATACTTTTTTCAACCTAAGTTTCCCTGAATCTGAAAGCTAGCATTTAG?AAGTTTTTCTACTAAAGCTCAAATTACTTAAGTC100100101101?11
CP02_Australia                        TGAGCTATTCCGGCTT--TTTTATTTAGGCTATCGTAACATAAACTATAAGCTTATGTCAATAAAAAAAAAATTTC-AATTTTGGGGGTAGAGGGACTTGAACCCTCACGGTCAATAAAGCCAACGGATTTTCTTTTTACTACAATTTAAATTGTTGTTAAAATTAACATGTAAAATTGGACTCTATCTTTATCCTCGCTTGTTAGTTAAAAAAAT------TCAGTTAAAATTTTTT--ATTTTGATTAGCTCAGAGAA-----TTCAATTAAATAATTATTAAATCTTTTTGCGTTAGGATAGCTTCCATCGAGTCTCTGCACCTATCTTATTTTT------AA-A-AAATAAAATTTGGCTCAGGATCGCTTATACTTTTTTCAACCTAAGTTTCCCTGAATCTGAAAGCTAGCATTTAGTAAGTTTTTCTACTAAAGCTCAAATTACTTAAGTC100100101101?11
CP30_S__Sandwich_Isl_                 TGAGCTATTCCGGCTT--TTTTATTTAGGCTATCGTAACATAAACTATAAGCTTATGTCAATAAAAAAAAAATTTC-AATTTTGGGGGTAGAGGGACTTGAACCCTCACGGTCAATAAAGCCAACGGATTTTCTTTTTACTACAATTTAAATTGTTGTTAAAATTAACATGTAAAATTGGACTCTATCTTTATCCTCGCTTGTTAGTTAAAAAAAT------TCAGTTAAAATTTTTT--ATTTTGATTAGCTCAGAGAA-----TTCAATTAAATAATTATTAAATCTTTTTGCGTTAGGATAGCTTCCATCGAGTCTCTGCACCTATCTTATTTTT------AA-A-AAATAAAATTTGGCTCAGGATCGCTTATACTTTTTTCAACCTAAGTTTCCCTGAATCTGAAAGCTAGCATTTAGTAAGTTTTTCTACTAAAGCTCAAATTACTTAAGTC100100101101?11
CP34_Pr__Elisabeth_Land__Antarctica   TGAGCTATTCCGGCTT--TTTTATTTAGGCTATCGTAACATAAACTATAAGCTTATGTCAATAAAAAAAAAATTTC-AATTTTGGGGGTAGAGGGACTTGAACCCTCACGGTCAATAAAGCCAACGGATTTTCTTTTTACTACAATTTAAATTGTTGTTAAAATTAACATGTAAAATTGGACTCTATCTTTATCCTCGCTTGTTAGTTAAAAAAAT------TCAGTTAAAATTTTTT--ATTTTGATTAGCTCAGAGAA-----TTCAATTAAATAATTATTAAATCTTTTTGCGTTAGGATAGCTTCCATCGAGTCTCTGCACCTATCTTATTTTT------AA-A-AAATAAAATTTGGCTCAGGATCGCTTATACTTTTTTCAACCTAAGTTTCCCTGAATCTGAAAGCTAGCATTTAGTAAGTTTTTCTACTAAAGCTCAAATTACTTAAGTC100100101101?11
CP28_Ant__Peninsula                   TGAGCTATTCCGGCTT--TTTTATTTAGGCTATCGTAACATAAACTATAAGCTTATGTCAATAAAAAAAAAATTTC-AATTTTGGGGGTAGAGGGACTTGAACCCTCACGGTCAATAAAGCCAACGGATTTTCTTTTTACTACAATTTAAATTGTTGTTAAAATTAACATGTAAAATTGGACTCTATCTTTATCCTCGCTTGTTAGTTAAAAAAAT------TCAGTTAAAATTTTTT--ATTTTGATTAGCTCAGAGAA-----TTCAATTAAATAATTATTAAATCTTTTTGCGTTAGGATAGCTTCCATCGAGTCTCTGCACCTATCTTATTTTT------AA-A-AAATAAAATTTGGCTCAGGATCGCTTATACTTTTTTCAACCTAAGTTTCCCTGAATCTGAAAGCTAGCATTTAGTAAGTTTTTCTACTAAAGCTCAAATTACTTAAGTC100100101101?11
CP39_Heard_Isl_                       TGAGCTATTCCGGCTT--TTTTATTTAGGCTATCGTAACATAAACTATAAGCTTATGTCAATAAAAAAAAAATTTC-AATTTTGGGGGTAGAGGGACTTGAACCCTCACGGTCAATAAAGCCAACGGATTTTCTTTTTACTACAATTTAAATTGTTGTTAAAATTAACATGTAAAATTGGACTCTATCTTTATCCTCGCTTGTTAGTTAAAAAAAT------TCAGTTAAAATTTTTT--ATTTTGATTAGCTCAGAGAA-----TTCAATTAAATAATTATTAAATCTTTTTGCGTTAGGATAGCTTCCATCGAGTCTCTGCACCTATCTTATTTTT------AA-A-AAATAAAATTTGGCTCAGGATCGCTTATACTTTTTTCAACCTAAGTTTCCCTGAATCTGAAAGCTAGCATTTAGTAAGTTTTTCTACTAAAGCTCAAATTACTTAAGTC100100101101?11
CP21_Maud_Land__Antarctica            TGAGCTATTCCGGCTT--TTTTATTTAGGCTATCGTAACATAAACTATAAGCTTATGTCAATAAAAAAAAAATTTC-AATTTTGGGGGTAGAGGGACTTGAACCCTCACGGTCAATAAAGCCAACGGATTTTCTTTTTACTACAATTTAAATTGTTGTTAAAATTAACATGTAAAATTGGACTCTATCTTTATCCTCGCTTGTTAGTTAAAAAAAT------TCAGTTAAAATTTTTT--ATTTTGATTAGCTCAGAGAA-----TTCAATTAAATAATTATTAAATCTTTTTGCGTTAGGATAGCTTCCATCGAGTCTCTGCACCTATCTTATTTTT------AA-A-AAATAAAATTTGGCTCAGGATCGCTTATACTTTTTTCAACCTAAGTTTCCCTGAATCTGAAAGCTAGCATTTAGTAAGTTTTTCTACTAAAGCTCAAATTACTTAAGTC100100101101?11
CP8_Mauna_Kea__Hawaii                 TGAGCTATTCCGGCTT--TTTTATTTAGGCTATCGTAACATAAACTATAAGCTTATGTCAATAAAAAAAAAATTTC-AATTTTGGGGGTAGAGGGACTTGAACCCTCACGGTCAATAAAGCCAACGGATTTTCTTTTTACTACAATTTAAATTGTTGTTAAAATTAACATGTAAAATTGGACTCTATCTTTATCCTCGCTTGTTAGTTAAAAAAAT------TCAGTTAAAATTTTTT--ATTTTGATTAGCTCAGAGAA-----TTCAATTAAATAATTATTAAATCTTTTTGCGTTAGGATAGCTTCCATCGAGTCTCTGCACCTATCTTATTTTT------AA-A-AAATAAAATTTGGCTCAGGATCGCTTATACTTTTTTCAACCTAAGTTTCCCTGAATCTGAAAGCTAGCATTTAGTAAGTTTTTCTACTAAAGCTCAAATTACTTAAGTC100100101101?11
CP5_Australia                         TGAGCTATTCCGGCTT--TTTTATTTAGGCTATCGTAACATAAACTATAAGCTTATGTCAATAAAAAAAAAATTTC-AATTTTGGGGGTAGAGGGACTTGAACCCTCACGGTCAATAAAGCCAACGGATTTTCTTTTTACTACAATTTAAATTGTTGTTAAAATTAACATGTAAAATTGGACTCTATCTTTATCCTCGCTTGTTAGTTAAAAAAAT------TCAGTTAAAATTTTTT--ATTTTGATTAGCTCAGAGAA-----TTCAATTAAATAATTATTAAATCTTTTTGCGTTAGGATAGCTTCCATCGAGTCTCTGCACCTATCTTATTTTT------AA-A-AAATAAAATTTGGCTCAGGATCGCTTATACTTTTTTCAACCTAAGTTTCCCTGAATCTGAAAGCTAGCATTTAGTAAGTTTTTCTACTAAAGCTCAAATTACTTAAGTC100100101101?11
CP44_Heard_Isl_                       TGAGCTATTCCGGCTT--TTTTATTTAGGCTATCGTAACATAAACTATAAGCTTATGTCAATAAAAAAAAAATTTC-AATTTTGGGGGTAGAGGGACTTGAACCCTCACGGTCAATAAAGCCAACGGATTTTCTTTTTACTACAATTTAAATTGTTGTTAAAATTAACATGTAAAATTGGACTCTATCTTTATCCTCGCTTGTTAGTTAAAAAAAT------TCAGTTAAAATTTTTT--ATTTTGATTAGCTCAGAGAA-----TTCAATTAAATAATTATTAAATCTTTTTGCGTTAGGATAGCTTCCATCGAGTCTCTGCACCTATCTTATTTTT------AA-A-AAATAAAATTTGGCTCAGGATCGCTTATACTTTTTTCAACCTAAGTTTCCCTGAATCTGAAAGCTAGCATTTAGTAAGTTTTTCTACTAAAGCTCAAATTACTTAAGTC100100101101?11
CP23_S__Shetland_Isl_                 TGAGCTATTCCGGCTT--TTTTATTTAGGCTATCGTAACATAAACTATAAGCTTATGTCAATAAAAAAAAAATTTC-AATTTTGGGGGTAGAGGGACTTGAACCCTCACGGTCAATAAAGCCAACGGATTTTCTTTTTACTACAATTTAAATTGTTGTTAAAATTAACATGTAAAATTGGACTCTATCTTTATCCTCGCTTGTTAGTTAAAAAAAT------TCAGTTAAAATTTTTT--ATTTTGATTAGCTCAGAGAA-----TTCAATTAAATAATTATTAAATCTTTTTGCGTTAGGATAGCTTCCATCGAGTCTCTGCACCTATCTTATTTTT------AA-A-AAATAAAATTTGGCTCAGGATCGCTTATACTTTTTTCAACCTAAGTTTCCCTGAATCTGAAAGCTAGCATTTAGTAAGTTTTTCTACTAAAGCTCAAATTACTTAAGTC100100101101?11
AAS_03231_S__Orkney_Isl_              TGAGCTATTCCGGCTT--TTTTATTTAGGCTATCGTAACATAAACTATAAGCTTATGTCAATAAAAAAAAAATTTC-AATTTTGGGGGTAGAGGGACTTGAACCCTCACGGTCAATAAAGCCAACGGATTTTCTTTTTACTACAATTTAAATTGTTGTTAAAATTAACATGTAAAATTGGACTCTATCTTTATCCTCGCTTGTTAGTTAAAAAAAT------TCAGTTAAAATTTTTT--ATTTTGATTAGCTCAGAGAA-----TTCAATTAAATAATTATTAAATCTTTTTGCGTTAGGATAGCTTCCATCGAGTCTCTGCACCTATCTTATTTTT------AA-A-AAATAAAATTTGGCTCAGGATCGCTTATACTTTTTTCAACCTAAGTTTCCCTGAATCTGAAAGCTAGCATTTAGTAAGTTTTTCTACTAAAGCTCAAATTACTTAAGTC100100101101?11
BR_10334136_France                    TGAGCTATTCCGGCTT--TTTTATTTAGGCTATCGTAACATAAACTATAAGCTTATGTCAATAAAAAAAAAATTTC-AATTTTGGGGGTAGAGGGACTTGAACCCTCACGGTCAATAAAGCCAACGGATTTTCTTTTTACTACAATTTAAATTGTTGTTAAAATTAACATGTAAAATTGGACTCTATCTTTATCCTCGCTTGTTAGTTAAAAAAAT------TCAGTTAAAATTTTTT--ATTTTGATTAGCTCAGAGAA-----TTCAATTAAATAATTATTAAATCTTTTTGCGTTAGGATAGCTTCCATCGAGTCTCTGCACCTATCTTATTTTT------AA-A-AAATAAAATTTGGCTCAGGATCGCTTATACTTTTTTCAACCTAAGTTTCCCTGAATCTGAAAGCTAGCATTTAGTAAGTTTTTCTACTAAAGCTCAAATTACTTAAGTC100100101101?11
BM_BM000977576_Montana__USA           TGAGCTATTCCGGCTT--TTTTATTTAGGCTATCGTAACATAAACTATAAGCTTATGTCAATAAAAAAAAAATTTC-AATTTTGGGGGTAGAGGGACTTGAACCCTCACGGTCAATAAAGCCAACGGATTTTCTTTTTACTACAATTTAAATTGTTGTTAAAATTAACATGTAAAATTGGACTCTATCTTTATCCTCGCTTGTTAGTTAAAAAAAT------TCAGTTAAAATTTTTT--ATTTTGATTAGCTCAGAGAA-----TTCAATTAAATAATTATTAAATCTTTTTGCGTTAGGATAGCTTCCATCGAGTCTCTGCACCTATCTTATTTTT------AA-A-AAATAAAATTTGGCTCAGGATCGCTTATACTTTTTTCAACCTAAGTTTCCCTGAATCTGAAAGCTAGCATTTAGTAAGTTTTTCTACTAAAGCTCAAATTACTTAAGTC100100101101?11
BR_02840177_S__Shetland_Isl_          TGAGCTATTCCGGCTT--TTTTATTTAGGCTATCGTAACATAAACTATAAGCTTATGTCAATAAAAAAAAAATTTC-AATTTTGGGGGTAGAGGGACTTGAACCCTCACGGTCAATAAAGCCAACGGATTTTCTTTTTACTACAATTTAAATTGTTGTTAAAATTAACATGTAAAATTGGACTCTATCTTTATCCTCGCTTGTTAGTTAAAAAAAT------TCAGTTAAAATTTTTT--ATTTTGATTAGCTCAGAGAA-----TTCAATTAAATAATTATTAAATCTTTTTGCGTTAGGATAGCTTCCATCGAGTCTCTGCACCTATCTTATTTTT------AA-A-AAATAAAATTTGGCTCAGGATCGCTTATACTTTTTTCAACCTAAGTTTCCCTGAATCTGAAAGCTAGCATTTAGTAAGTTTTTCTACTAAAGCTCAAATTACTTAAGTC100100101101?11
CP11_New_York__USA                    TGAGCTATTCCGGCTT--TTTTATTTAGGCTATCGTAACATAAACTATAAGCTTATGTCAATAAAAAAAAAATTTC-AATTTTGGGGGTAGAGGGACTTGAACCCTCACGGTCAATAAAGCCAACGGATTTTCTTTTTACTACAATTTAAATTGTTGTTAAAATTAACATGTAAAATTGGACTCTATCTTTATCCTCGCTTGTTAGTTAAAAAAAT------TCAGTTAAAATTTTTT--ATTTTGATTAGCTCAGAGAA-----TTCAATTAAATAATTATTAAATCTTTTTGCGTTAGGATAGCTTCCATCGAGTCTCTGCACCTATCTTATTTTT------AA-A-AAATAAAATTTGGCTCAGGATCGCTTATACTTTTTTCAACCTAAGTTTCCCTGAATCTGAAAGCTAGCATTTAGTAAGTTTTTCTACTAAAGCTCAAATTACTTAAGTC100100101101?11
AAS_00165_S__Orkney_Isl_              TGAGCTATTCCGGCTT--TTTTATTTAGGCTATCGTAACATAAACTATAAGCTTATGTCAATAAAAAAAAAATTTC-AATTTTGGGGGTAGAGGGACTTGAACCCTCACGGTCAATAAAGCCAACGGATTTTCTTTTTACTACAATTTAAATTGTTGTTAAAATTAACATGTAAAATTGGACTCTATCTTTATCCTCGCTTGTTAGTTAAAAAAAT------TCAGTTAAAATTTTTT--ATTTTGATTAGCTCAGAGAA-----TTCAATTAAATAATTATTAAATCTTTTTGCGTTAGGATAGCTTCCATCGAGTCTCTGCACCTATCTTATTTTT------AA-A-AAATAAAATTTGGCTCAGGATCGCTTATACTTTTTTCAACCTAAGTTTCCCTGAATCTGAAAGCTAGCATTTAGTAAGTTTTTCTACTAAAGCTCAAATTACTTAAGTC100100101101?11
AAS_09876A_Victoria_Land__Antarctica  TGAGCTATTCCGGCTT--TTTTATTTAGGCTATCGTAACATAAACTATAAGCTTATGTCAATAAAAAAAAAATTTC-AATTTTGGGGGTAGAGGGACTTGAACCCTCACGGTCAATAAAGCCAACGGATTTTCTTTTTACTACAATTTAAATTGTTGTTAAAATTAACATGTAAAATTGGACTCTATCTTTATCCTCGCTTGTTAGTTAAAAAAAT------TCAGTTAAAATTTTTT--ATTTTGATTAGCTCAGAGAA-----TTCAATTAAATAATTATTAAATCTTTTTGCGTTAGGATAGCTTCCATCGAGTCTCTGCACCTATCTTATTTTT------AA-A-AAATAAAATTTGGCTCAGGATCGCTTATACTTTTTTCAACCTAAGTTTCCCTGAATCTGAAAGCTAGCATTTAGTAAGTTTTTCTACTAAAGCTCAAATTACTTAAGTC100100101101?11
BM_R08277a_Reunion_Isl_               TGAGCTATTCCGGCTT--TTTTATTTAGGCTATCGTAACATAAACTATAAGCTTATGTCAATAAAAAAAAAATTTC-AATTTTGGGGGTAGAGGGACTTGAACCCTCACGGTCAATAAAGCCAACGGATTTTCTTTTTACTACAATTTAAATTGTTGTTAAAATTAACATGTAAAATTGGACTCTATCTTTATCCTCGCTTGTTAGTTAAAAAAAT------TCAGTTAAAATTTTTT--ATTTTGATTAGCTCAGAGAA-----TTCAATTAAATAATTATTAAATCTTTTTGCGTTAGGATAGCTTCCATCGAGTCTCTGCACCTATCTTATTTTT------AA-A-AAATAAAATTTGGCTCAGGATCGCTTATACTTTTTTCAACCTAAGTTTCCCTGAATCTGAAAGCTAGCATTTAGTAAGTTTTTCTACTAAAGCTCAAATTACTTAAGTC100100101101?11
219_Wilkes_sector__Antarctica         TGAGCTATTCCGGCTT--TTTTATTTAGGCTATCGTAACATAAACTATAAGCTTATGTCAATAAAAAAAAAATTTC-AATTTTGGGGGTAGAGGGACTTGAACCCTCACGGTCAATAAAGCCAACGGATTTTCTTTTTACTACAATTTAAATTGTTGTTAAAATTAACATGTAAAATTGGACTCTATCTTTATCCTCGCTTGTTAGTTAAAAAAAT------TCAGTTAAAATTTTTT--ATTTTGATTAGCTCAGAGAA-----TTCAATTAAATAATTATTAAATCTTTTTGCGTTAGGATAGCTTCCATCGAGTCTCTGCACCTATCTTATTTTT------AA-A-AAATAAAATTTGGCTCAGGATCGCTTATACTTTTTTCAACCTAAGTTTCCCTGAATCTGAAAGCTAGCATTTAGTAAGTTTTTCTACTAAAGCTCAAATTACTTAAGTC100100101101?11
CP32_Ant_Peninsula                    TGAGCTATTCCGGCTT--TTTTATTTAGGCTATCGTAACATAAACTATAAGCTTATGTCAATAAAAAAAAAATTTC-AATTTTGGGGGTAGAGGGACTTGAACCCTCACGGTCAATAAAGCCAACGGATTTTCTTTTTACTACAATTTAAATTGTTGTTAAAATTAACATGTAAAATTGGACTCTATCTTTATCCTCGCTTGTTAGTTAAAAAAAT------TCAGTTAAAATTTTTT--ATTTTGATTAGCTCAGAGAA-----TTCAATTAAATAATTATTAAATCTTTTTGCGTTAGGATAGCTTCCATCGAGTCTCTGCACCTATCTTATTTTT------AA-A-AAATAAAATTTGGCTCAGGATCGCTTATACTTTTTTCAACCTAAGTTTCCCTGAATCTGAAAGCTAGCATTTAGTAAGTTTTTCTACTAAAGCTCAAATTACTTAAGTC100100101101?11
CP6_Wilkes_sector__Antarctica         TGAGCTATTCCGGCTT--TTTTATTTAGGCTATCGTAACATAAACTATAAGCTTATGTCAATAAAAAAAAAATTTC-AATTTTGGGGGTAGAGGGACTTGAACCCTCACGGTCAATAAAGCCAACGGATTTTCTTTTTACTACAATTTAAATTGTTGTTAAAATTAACATGTAAAATTGGACTCTATCTTTATCCTCGCTTGTTAGTTAAAAAAAT------TCAGTTAAAATTTTTT--ATTTTGATTAGCTCAGAGAA-----TTCAATTAAATAATTATTAAATCTTTTTGCGTTAGGATAGCTTCCATCGAGTCTCTGCACCTATCTTATTTTT------AA-A-AAATAAAATTTGGCTCAGGATCGCTTATACTTTTTTCAACCTAAGTTTCCCTGAATCTGAAAGCTAGCATTTAGTAAGTTTTTCTACTAAAGCTCAAATTACTTAAGTC100100101101?11
AAS_00139_Chile                       TGAGCTATTCCGGCTT--TTTTATTTAGGCTATCGTAACATAAACTATAAGCTTATGTCAATAAAAAAAAAATTTC-AATTTTGGGGGTAGAGGGACTTGAACCCTCACGGTCAATAAAGCCAACGGATTTTCTTTTTACTACAATTTAAATTGTTGTTAAAATTAACATGTAAAATTGGACTCTATCTTTATCCTCGCTTGTTAGTTAAAAAAAT------TCAGTTAAAATTTTTT--ATTTTGATTAGCTCAGAGAA-----TTCAATTAAATAATTATTAAATCTTTTTGCGTTAGGATAGCTTCCATCGAGTCTCTGCACCTATCTTATTTTT------AA-A-AAATAAAATTTGGCTCAGGATCGCTTATACTTTTTTCAACCTAAGTTTCCCTGAATCTGAAAGCTAGCATTTAGTAAGTTTTTCTACTAAAGCTCAAATTACTTAAGTC100100101101?11
CP20_Victoria_Land__Antarctica        TGAGCTATTCCGGCTT--TTTTATTTAGGCTATCGTAACATAAACTATAAGCTTATGTCAATAAAAAAAAAATTTC-AATTTTGGGGGTAGAGGGACTTGAACCCTCACGGTCAATAAAGCCAACGGATTTTCTTTTTACTACAATTTAAATTGTTGTTAAAATTAACATGTAAAATTGGACTCTATCTTTATCCTCGCTTGTTAGTTAAAAAAAT------TCAGTTAAAATTTTTT--ATTTTGATTAGCTCAGAGAA-----TTCAATTAAATAATTATTAAATCTTTTTGCGTTAGGATAGCTTCCATCGAGTCTCTGCACCTATCTTATTTTT------AA-A-AAATAAAATTTGGCTCAGGATCGCTTATACTTTTTTCAACCTAAGTTTCCCTGAATCTGAAAGCTAGCATTTAGTAAGTTTTTCTACTAAAGCTCAAATTACTTAAGTC100100101101?11
CP25_S__Shetland_Isl_                 TGAGCTATTCCGGCTT--TTTTATTTAGGCTATCGTAACATAAACTATAAGCTTATGTCAATAAAAAAAAAATTTC-AATTTTGGGGGTAGAGGGACTTGAACCCTCACGGTCAATAAAGCCAACGGATTTTCTTTTTACTACAATTTAAATTGTTGTTAAAATTAACATGTAAAATTGGACTCTATCTTTATCCTCGCTTGTTAGTTAAAAAAAT------TCAGTTAAAATTTTTT--ATTTTGATTAGCTCAGAGAA-----TTCAATTAAATAATTATTAAATCTTTTTGCGTTAGGATAGCTTCCATCGAGTCTCTGCACCTATCTTATTTTT------AA-A-AAATAAAATTTGGCTCAGGATCGCTTATACTTTTTTCAACCTAAGTTTCCCTGAATCTGAAAGCTAGCATTTAGTAAGTTTTTCTACTAAAGCTCAAATTACTTAAGTC100100101101?11
AAS_06209B_Wilkes_sector__Antarctica  TGAGCTATTCCGGCTT--TTTTATTTAGGCTATCGTAACATAAACTATAAGCTTATGTCAATAAAAAAAAAATTTC-AATTTTGGGGGTAGAGGGACTTGAACCCTCACGGTCAATAAAGCCAACGGATTTTCTTTTTACTACAATTTAAATTGTTGTTAAAATTAACATGTAAAATTGGACTCTATCTTTATCCTCGCTTGTTAGTTAAAAAAAT------TCAGTTAAAATTTTTT--ATTTTGATTAGCTCAGAGAA-----TTCAATTAAATAATTATTAAATCTTTTTGCGTTAGGATAGCTTCCATCGAGTCTCTGCACCTATCTTATTTTT------AA-A-AAATAAAATTTGGCTCAGGATCGCTTATACTTTTTTCAACCTAAGTTTCCCTGAATCTGAAAGCTAGCATTTAGTAAGTTTTTCTACTAAAGCTCAAATTACTTAAGTC100100101101?11
AAS_06213A_Wilkes_sector__Antarctica  TGAGCTATTCCGGCTT--TTTTATTTAGGCTATCGTAACATAAACTATAAGCTTATGTCAATAAAAAAAAAATTTC-AATTTTGGGGGTAGAGGGACTTGAACCCTCACGGTCAATAAAGCCAACGGATTTTCTTTTTACTACAATTTAAATTGTTGTTAAAATTAACATGTAAAATTGGACTCTATCTTTATCCTCGCTTGTTAGTTAAAAAAAT------TCAGTTAAAATTTTTT--ATTTTGATTAGCTCAGAGAA-----TTCAATTAAATAATTATTAAATCTTTTTGCGTTAGGATAGCTTCCATCGAGTCTCTGCACCTATCTTATTTTT------AA-A-AAATAAAATTTGGCTCAGGATCGCTTATACTTTTTTCAACCTAAGTTTCCCTGAATCTGAAAGCTAGCATTTAGTAAGTTTTTCTACTAAAGCTCAAATTACTTAAGTC100100101101?11
BR_33783278_Madeira                   TGAGCTATTCCGGCTT--TTTTATTTAGGCTATCGTAACATAAACTATAAGCTTATGTCAATAAAAAAAAAATTTC-AATTTTGGGGGTAGAGGGACTTGAACCCTCACGGTCAATAAAGCCAACGGATTTTCTTTTTACTACAATTTAAATTGTTGTTAAAATTAACATGTAAAATTGGACTCTATCTTTATCCTCGCTTGTTAGTTAAAAAAAT------TCAGTTAAAATTTTTT--ATTTTGATTAGCTCAGAGAA-----TTCAATTAAATAATTATTAAATCTTTTTGCGTTAGGATAGCTTCCATCGAGTCTCTGCACCTATCTTATTTTT------AA-A-AAATAAAATTTGGCTCAGGATCGCTTATACTTTTTTCAACCTAAGTTTCCCTGAATCTGAAAGCTAGCATTTAGTAAGTTTTTCTACTAAAGCTCAAATTACTTAAGTC100100101101?11
CP16_Australia                        TGAGCTATTCCGGCTT--TTTTATTTAGGCTATCGTAACATAAACTATAAGCTTATGTCAATAAAAAAAAAATTTC-AATTTTGGGGGTAGAGGGACTTGAACCCTCACGGTCAATAAAGCCAACGGATTTTCTTTTTACTACAATTTAAATTGTTGTTAAAATTAACATGTAAAATTGGACTCTATCTTTATCCTCGCTTGTTAGTTAAAAAAAT------TCAGTTAAAATTTTTT--ATTTTGATTAGCTCAGAGAA-----TTCAATTAAATAATTATTAAATCTTTTTGCGTTAGGATAGCTTCCATCGAGTCTCTGCACCTATCTTATTTTT------AA-A-AAATAAAATTTGCCTCAGGATCGCTTATACTTTTTTCAACCTAAGTTTCCC?GAATCTGAAAGCTAGCATTTASTAAGTTTTT??????????????????????????100100101101?11
;
end;


[!
Likelihood settings from best-fit model (HKY) selected by AICc
with jModeltest 2.1.7 v20150220 on Fri Aug 04 17:44:18 BST 2017]

[BEGIN PAUP;
Lset base=(0.3265 0.1590 0.1319 ) nst=2 tratio=1.3640 rates=equal pinvar=0;
END;]

begin mrbayes;
lset Nst=2 rates=equal;
mcmcp Ngen=1500000 samplefreq=1000 printfreq=5000 savebrlens=yes;
[mcmcp Ngen=20000000 samplefreq=1000 printfreq=5000 savebrlens=yes;]
[mcmc]
