# Supplementary material for: Latitudinal Biogeographic Structuring in the Globally Distributed Moss Ceratodon purpureus
Source: Front Plant Sci. 2020 Aug 28;11:502359. doi: 10.3389/fpls.2020.502359 (PMC7484499; doi:10.3389/fpls.2020.502359)
Supplement: Supplementary file 1 [file DataSheet_1.zip › supplementary_materials_matrixes/MrBayes_files/i_FigS1C_trnL-F.tre]

#NEXUS
[ID: 1502555647]
begin taxa;
	dimensions ntax=76;
	taxlabels
		EU186546
		KX446935
		BR_27272962_Greece
		BM_27_Canary_Isl_
		BR_12045376_Papoua_New_Guinea
		BM_20823_Mexico
		BR_32032632_Costa_Rica
		CP17_Nepal
		BR_27280945_Bolivia
		BM_21661_Alaska__USA
		BM_33207_Chile
		AAS_03708_Ant__Peninsula
		BR_33783783_Luxemburg
		AAS_04324_Ant__Peninsula
		AAS_725_Argentina
		AAS_04120_Ant__Peninsula
		BR_02316781_Switzerland
		AAS_03988_Ant__Peninsula
		AAS_07625_Ant__Peninsula
		BR_31460231_Ecuador
		BM_31149_Chile
		BR_02155925_Switzerland
		BR_13622234_France
		BR_31381116_Spain
		BM_1228_Japan
		BM_A1003_Alaska__USA
		BR_02873422_UK
		AAS_4545909_Wilkes_sector__Antarctica
		BR_12018401_Russia
		BR_13051247_Svalbard
		BR_30658767_Japan
		BR_36261428_Vermont__USA
		BR_27271447_Hawaii
		BR_01907765_Idaho__USA
		BR_31255218_Hawaii
		BM_33951_Chile
		AAS_02192_Enderby_sector__Antarctica
		AAS_05301A_Ant__Peninsula
		AAS_02827_Chile
		AAS_363835_New_Zealand
		BR_27272356_Quebec__Canada
		AAS_09644A_Ross_sector__Antarctica
		BM_14349_British_Colombia__Canada
		BR_01726701_Wisconsin__USA
		BR_27270639_Colorado__USA
		Biersma_21_Chile
		Biersma_18_Chile
		CP13_Malawi
		CP02_Australia
		CP30_S__Sandwich_Isl_
		CP34_Pr__Elisabeth_Land__Antarctica
		CP28_Ant__Peninsula
		CP39_Heard_Isl_
		CP21_Maud_Land__Antarctica
		CP8_Mauna_Kea__Hawaii
		CP5_Australia
		CP44_Heard_Isl_
		CP23_S__Shetland_Isl_
		AAS_03231_S__Orkney_Isl_
		BR_10334136_France
		BM_BM000977576_Montana__USA
		BR_02840177_S__Shetland_Isl_
		CP11_New_York__USA
		AAS_00165_S__Orkney_Isl_
		AAS_09876A_Victoria_Land__Antarctica
		BM_R08277a_Reunion_Isl_
		219_Wilkes_sector__Antarctica
		CP32_Ant_Peninsula
		CP6_Wilkes_sector__Antarctica
		AAS_00139_Chile
		CP20_Victoria_Land__Antarctica
		CP25_S__Shetland_Isl_
		AAS_06209B_Wilkes_sector__Antarctica
		AAS_06213A_Wilkes_sector__Antarctica
		BR_33783278_Madeira
		CP16_Australia
		;
end;
begin trees;
	translate
		1	EU186546,
		2	KX446935,
		3	BR_27272962_Greece,
		4	BM_27_Canary_Isl_,
		5	BR_12045376_Papoua_New_Guinea,
		6	BM_20823_Mexico,
		7	BR_32032632_Costa_Rica,
		8	CP17_Nepal,
		9	BR_27280945_Bolivia,
		10	BM_21661_Alaska__USA,
		11	BM_33207_Chile,
		12	AAS_03708_Ant__Peninsula,
		13	BR_33783783_Luxemburg,
		14	AAS_04324_Ant__Peninsula,
		15	AAS_725_Argentina,
		16	AAS_04120_Ant__Peninsula,
		17	BR_02316781_Switzerland,
		18	AAS_03988_Ant__Peninsula,
		19	AAS_07625_Ant__Peninsula,
		20	BR_31460231_Ecuador,
		21	BM_31149_Chile,
		22	BR_02155925_Switzerland,
		23	BR_13622234_France,
		24	BR_31381116_Spain,
		25	BM_1228_Japan,
		26	BM_A1003_Alaska__USA,
		27	BR_02873422_UK,
		28	AAS_4545909_Wilkes_sector__Antarctica,
		29	BR_12018401_Russia,
		30	BR_13051247_Svalbard,
		31	BR_30658767_Japan,
		32	BR_36261428_Vermont__USA,
		33	BR_27271447_Hawaii,
		34	BR_01907765_Idaho__USA,
		35	BR_31255218_Hawaii,
		36	BM_33951_Chile,
		37	AAS_02192_Enderby_sector__Antarctica,
		38	AAS_05301A_Ant__Peninsula,
		39	AAS_02827_Chile,
		40	AAS_363835_New_Zealand,
		41	BR_27272356_Quebec__Canada,
		42	AAS_09644A_Ross_sector__Antarctica,
		43	BM_14349_British_Colombia__Canada,
		44	BR_01726701_Wisconsin__USA,
		45	BR_27270639_Colorado__USA,
		46	Biersma_21_Chile,
		47	Biersma_18_Chile,
		48	CP13_Malawi,
		49	CP02_Australia,
		50	CP30_S__Sandwich_Isl_,
		51	CP34_Pr__Elisabeth_Land__Antarctica,
		52	CP28_Ant__Peninsula,
		53	CP39_Heard_Isl_,
		54	CP21_Maud_Land__Antarctica,
		55	CP8_Mauna_Kea__Hawaii,
		56	CP5_Australia,
		57	CP44_Heard_Isl_,
		58	CP23_S__Shetland_Isl_,
		59	AAS_03231_S__Orkney_Isl_,
		60	BR_10334136_France,
		61	BM_BM000977576_Montana__USA,
		62	BR_02840177_S__Shetland_Isl_,
		63	CP11_New_York__USA,
		64	AAS_00165_S__Orkney_Isl_,
		65	AAS_09876A_Victoria_Land__Antarctica,
		66	BM_R08277a_Reunion_Isl_,
		67	219_Wilkes_sector__Antarctica,
		68	CP32_Ant_Peninsula,
		69	CP6_Wilkes_sector__Antarctica,
		70	AAS_00139_Chile,
		71	CP20_Victoria_Land__Antarctica,
		72	CP25_S__Shetland_Isl_,
		73	AAS_06209B_Wilkes_sector__Antarctica,
		74	AAS_06213A_Wilkes_sector__Antarctica,
		75	BR_33783278_Madeira,
		76	CP16_Australia
		;
tree con_50_majrule = [&U] (1[&prob=1.00000000e+00,prob_stddev=0.00000000e+00,prob_range={1.00000000e+00,1.00000000e+00},prob(percent)="100",prob+-sd="100+-0"]:6.215020e-03[&length_mean=6.46718587e-03,length_median=6.21502000e-03,length_95%HPD={2.60335900e-03,1.09526100e-02}],2[&prob=1.00000000e+00,prob_stddev=0.00000000e+00,prob_range={1.00000000e+00,1.00000000e+00},prob(percent)="100",prob+-sd=…
end;
