# Supplementary material for: Latitudinal Biogeographic Structuring in the Globally Distributed Moss Ceratodon purpureus
Source: Front Plant Sci. 2020 Aug 28;11:502359. doi: 10.3389/fpls.2020.502359 (PMC7484499; doi:10.3389/fpls.2020.502359)
Supplement: Supplementary file 1 [file DataSheet_1.zip › supplementary_materials_matrixes/MrBayes_files/i_FigS1B_rps4.tre]

#NEXUS
[ID: 4361210218]
begin taxa;
	dimensions ntax=96;
	taxlabels
		AY908124_Cheilothela_chloropus
		AJ554005_outgroup_insert_name
		AAS_725_Argentina
		AAS_4545909_Wilkes_sector__Antarctica
		AAS_03708_Ant__Peninsula
		AAS_03988_Ant__Peninsula
		AAS_04120_Ant__Peninsula
		AAS_04324_Ant__Peninsula
		AAS_07625_Ant__Peninsula
		AAS_09644A_Ross_sector__Antarctica
		AAS_00165_S__Orkney_Isl_
		AAS_00064_S__Shetland_Isl_
		Biersma_1_Chile
		Biersma_2_Chile
		Biersma_4_Chile
		Biersma_18_Chile
		Biersma_20_Chile
		Biersma_21_Chile
		BR_01726701_Wisconsin__USA
		BR_01907765_Idaho__USA
		BR_01997691_Poland
		BR_02155925_Switzerland
		BR_02316781_Switzerland
		BR_02873422_UK
		BR_08930464_Poland
		BR_12018401_Russia
		BR_12045376_Papoua_New_Guinea
		BR_13051247_Svalbard
		BR_13622234_France
		BR_02840177_S__Shetland_Isl_
		BR_30658767_Japan
		BR_31255218_Hawaii
		BR_31381116_Spain
		BR_31460231_Ecuador
		BR_32032632_Costa_Rica
		BR_33783581_Switzerland
		BR_33783783_Luxemburg
		BR_36261428_Vermont__USA
		BR_27271447_Hawaii
		BR_27272356_Quebec__Canada
		BR_27272962_Greece
		BR_11900583_Siberia__Russia
		BR_01997893_Cuacasus__Russia
		BR_16775643_British_Columbia__Canada
		BR_27270639_Colorado__USA
		BR_27280945_Bolivia
		BR_27264979_Australia
		BR_31460433_Equador
		BM_BM000977576_Montana__USA
		BM_21661_Alaska__USA
		BM_A1003_Alaska__USA
		BM_14349_British_Colombia__Canada
		BM_20823_Mexico
		BM_33207_Chile
		BM_31149_Chile
		BM_33951_Chile
		BM_R08277a_Reunion_Isl_
		BM_27_Canary_Isl_
		BM_1228_Japan
		CP44_Heard_Isl_
		CP21_Maud_Land__Antarctica
		CP39_Heard_Isl_
		CP20_Victoria_Land__Antarctica
		CP16_Australia
		CP25_S__Shetland_Isl_
		CP32_Ant_Peninsula
		CP28_Ant__Peninsula
		CP34_Pr__Elisabeth_Land__Antarctica
		CP30_S__Sandwich_Isl_
		CP6_Wilkes_sector__Antarctica
		CP8_Mauna_Kea__Hawaii
		CP11_New_York__USA
		CP13_Malawi
		CP5_Australia
		CP7_Australia
		76_Wilkes_sector__Antarctica
		AF435271_British_Columbia__Canada
		AJ554004_UK
		CP23_S__Shetland_Isl_
		SJ30_S__Shetland_Isl_
		FJ572605_NE_China
		FJ572589_NE_China
		AY908122_UK
		AY908121_W_Virginia__USA
		CP24_S__Orkney_Isl_
		CPMP_Wilkes_sector__Antarctica
		WPD8_Wilkes_sector__Antarctica
		219_Wilkes_sector__Antarctica
		B10_Australia
		B11_Australia
		B20_Wilkes_sector__Antarctica
		WPD5_Wilkes_sector__Antarctica
		B12_Australia
		166CP_Wilkes_sector__Antarctica
		AB848717_Uganda
		CP17_Nepal
		;
end;
begin trees;
	translate
		1	AY908124_Cheilothela_chloropus,
		2	AJ554005_outgroup_insert_name,
		3	AAS_725_Argentina,
		4	AAS_4545909_Wilkes_sector__Antarctica,
		5	AAS_03708_Ant__Peninsula,
		6	AAS_03988_Ant__Peninsula,
		7	AAS_04120_Ant__Peninsula,
		8	AAS_04324_Ant__Peninsula,
		9	AAS_07625_Ant__Peninsula,
		10	AAS_09644A_Ross_sector__Antarctica,
		11	AAS_00165_S__Orkney_Isl_,
		12	AAS_00064_S__Shetland_Isl_,
		13	Biersma_1_Chile,
		14	Biersma_2_Chile,
		15	Biersma_4_Chile,
		16	Biersma_18_Chile,
		17	Biersma_20_Chile,
		18	Biersma_21_Chile,
		19	BR_01726701_Wisconsin__USA,
		20	BR_01907765_Idaho__USA,
		21	BR_01997691_Poland,
		22	BR_02155925_Switzerland,
		23	BR_02316781_Switzerland,
		24	BR_02873422_UK,
		25	BR_08930464_Poland,
		26	BR_12018401_Russia,
		27	BR_12045376_Papoua_New_Guinea,
		28	BR_13051247_Svalbard,
		29	BR_13622234_France,
		30	BR_02840177_S__Shetland_Isl_,
		31	BR_30658767_Japan,
		32	BR_31255218_Hawaii,
		33	BR_31381116_Spain,
		34	BR_31460231_Ecuador,
		35	BR_32032632_Costa_Rica,
		36	BR_33783581_Switzerland,
		37	BR_33783783_Luxemburg,
		38	BR_36261428_Vermont__USA,
		39	BR_27271447_Hawaii,
		40	BR_27272356_Quebec__Canada,
		41	BR_27272962_Greece,
		42	BR_11900583_Siberia__Russia,
		43	BR_01997893_Cuacasus__Russia,
		44	BR_16775643_British_Columbia__Canada,
		45	BR_27270639_Colorado__USA,
		46	BR_27280945_Bolivia,
		47	BR_27264979_Australia,
		48	BR_31460433_Equador,
		49	BM_BM000977576_Montana__USA,
		50	BM_21661_Alaska__USA,
		51	BM_A1003_Alaska__USA,
		52	BM_14349_British_Colombia__Canada,
		53	BM_20823_Mexico,
		54	BM_33207_Chile,
		55	BM_31149_Chile,
		56	BM_33951_Chile,
		57	BM_R08277a_Reunion_Isl_,
		58	BM_27_Canary_Isl_,
		59	BM_1228_Japan,
		60	CP44_Heard_Isl_,
		61	CP21_Maud_Land__Antarctica,
		62	CP39_Heard_Isl_,
		63	CP20_Victoria_Land__Antarctica,
		64	CP16_Australia,
		65	CP25_S__Shetland_Isl_,
		66	CP32_Ant_Peninsula,
		67	CP28_Ant__Peninsula,
		68	CP34_Pr__Elisabeth_Land__Antarctica,
		69	CP30_S__Sandwich_Isl_,
		70	CP6_Wilkes_sector__Antarctica,
		71	CP8_Mauna_Kea__Hawaii,
		72	CP11_New_York__USA,
		73	CP13_Malawi,
		74	CP5_Australia,
		75	CP7_Australia,
		76	76_Wilkes_sector__Antarctica,
		77	AF435271_British_Columbia__Canada,
		78	AJ554004_UK,
		79	CP23_S__Shetland_Isl_,
		80	SJ30_S__Shetland_Isl_,
		81	FJ572605_NE_China,
		82	FJ572589_NE_China,
		83	AY908122_UK,
		84	AY908121_W_Virginia__USA,
		85	CP24_S__Orkney_Isl_,
		86	CPMP_Wilkes_sector__Antarctica,
		87	WPD8_Wilkes_sector__Antarctica,
		88	219_Wilkes_sector__Antarctica,
		89	B10_Australia,
		90	B11_Australia,
		91	B20_Wilkes_sector__Antarctica,
		92	WPD5_Wilkes_sector__Antarctica,
		93	B12_Australia,
		94	166CP_Wilkes_sector__Antarctica,
		95	AB848717_Uganda,
		96	CP17_Nepal
		;
tree con_50_majrule = [&U] (1[&prob=1.00000000e+00,prob_stddev=0.00000000e+00,prob_range={1.00000000e+00,1.00000000e+00},prob(percent)="100",prob+-sd="100+-0"]:2.421077e-04[&length_mean=3.39996236e-04,length_median=2.42107700e-04,length_95%HPD={3.03600100e-07,9.90422400e-04}],2[&prob=1.00000000e+00,prob_stddev=0.00000000e+00,prob_range={1.00000000e+00,1.00000000e+00},prob(percent)="100",prob+-sd=…
end;
