# Supplementary material for: Latitudinal Biogeographic Structuring in the Globally Distributed Moss Ceratodon purpureus
Source: Front Plant Sci. 2020 Aug 28;11:502359. doi: 10.3389/fpls.2020.502359 (PMC7484499; doi:10.3389/fpls.2020.502359)
Supplement: Supplementary file 1 [file DataSheet_1.zip › supplementary_materials_matrixes/MrBayes_files/i_FigS1B_rps4.nex]

#NEXUS
begin data;
dimensions ntax=96 [ingroup=94] nchar=589;
format datatype=dna missing=? gap=- interleave;
matrix
AY908124_Cheilothela_chloropus                           NNNNNNNAATAATACGTCGTTTAGGAACTTTACCAGGACTAACCAATAAAACACCCCAGTTAAAATCGAGTTCCACTAATCAATCAACATCTAATAAAAAAATTTCTCAATATCGTATTCGTTTAGAAGAAAAGCAAAAATTGCGTTTTCATTACGGAATAACAGAACGACAATTACTAAATTATGTACGTATTGCTAGAAAAGCAAAAGGATCAACAGGTCAAATTTTATTACAATTACTCGAAATGCGTTTAGATAATGTTATTTTTCGATTAGGTATGGCTCCTACAATTCCCGGAGCAAGACAATTAGTAAATCATAGACATATTTTAGTAAATGATAATATAGTAAATATTCCAAGTTATCGTTGTAAACCTCAGGATTTTATTACTATAAAAAATAGGCAAAAATCTCAAGCTATGATTATTAAAAATCTAACTTTTTCTCAGAAAGCTAAAGTGCCAAATCATTTAACTTTTAATTCTTTAGAAAACAAGGGATTAGTTAATCAAATACTAGATCAAGAATCAATTGGTTTAAAAATAAATGAATTATTAGTTGTAGAATATTATTCTCGTCAAGCTTAACT
AJ554005_Cheilothela_chloropus                           NNNNNNNNNNNNNNNNNNNNNNNNNNNCTTTACCAGGACTAACCAATAAAACACCCCAGTTAAAATCGAGTTCCACTAATCAATCAACATCTAATAAAAAAATTTCTCAATATCGTATTCGTTTAGAAGAAAAGCAAAAATTGCGTTTTCATTACGGAATAACAGAACGACAATTACTAAATTATGTACGTATTGCTAGAAAAGCAAAAGGATCAACAGGTCAAATTTTATTACAATTACTCGAAATGCGTTTAGATAATGTTATTTTTCGATTAGGTATGGCTCCTACAATTCCCGGAGCAAGACAATTAGTAAATCATAGACATATTTTAGTAAATGATAATATAGTAAATATTCCAAGTTATCGTTGTAAACCTCAGGATTTTATTACTATAAAAAATAGGCAAAAATCTCAAGCTATGATTATTAAAAATCTAACTTTTTCTCAGAAAGCTAAAGTGCCAAATCATTTAACTTTTAATTCTTTAGAAAACAAGGGATTAGTTAATCAAATACTAGATCAAGAATCAATTGGTTTAAAAATAAATGAATTATTAGTTGTAGAATATTATTCTCGTCAAGCTTAACT
AAS_725_Argentina                                        GTGTAAGAATAATACGTCGTTTAGGAACTTTACCAGGCTTAACTAATAAAACACCTCAGTTAAAATCTAGTTCCATCAATCAATCAACATCTAATAAAAAAATTTCTCAGTATCGTATTCGTTTAGAAGAAAAGCAAAAATTACGTTTTCATTATGGAATAACAGAACGACAATTATTAAATTATGTACGTATTGCTAGAAAAGCAAAAGGGTCAACAGGTCAAGTTTTATTACAATTACTCGAAATGCGTTTAGATAATGTTATTTTTCGATTAGGTATGGCTCCTACAATTCCCGGAGCAAGACAATTAGTAAACCATAGACATATTCTAGTAAATGATAACATAGTAAATATTCCAAGTTATCGTTGTAAACCTCAAGATTTTATTACTATAAAAGATCGGCAAAAATCTAAAATTATGATTATTAAAAATACAAGTTTTTCTCAAAAATCTAAAGTGCCAAATCATTTAACTTTTAATTCTTTAGAAAACAAGGGGTTAGTTAACCAAATCCTAGATCAAGAATCGGTTGGTTTAAAAATAAATGAATTGTTAGTTGTAGAATATTATTCTCGTCAAGCTTAACT
AAS_4545909_Wilkes_sector__Antarctica                    GTGTAAGAATAATACGTCGTTTAGGAACTTTACCAGGCTTAACTAATAAAACACCTCAGTTAAAATCTAGTTCCATCAATCAATCAACATCTAATAAAAAAATTTCTCAGTATCGTATTCGTTTAGAAGAAAAGCAAAAATTACGTTTTCATTATGGAATAACAGAACGACAATTATTAAATTATGTACGTATTGCTAGAAAAGCAAAAGGGTCAACAGGTCAAGTTTTATTACAATTACTCGAAATGCGTTTAGATAATGTTATTTTTCGATTAGGTATGGCTCCTACAATTCCCGGAGCAAGACAATTAGTAAACCATAGACATATTCTAGTAAATGATAACATAGTAAATATTCCAAGTTATCGTTGTAAACCTCAAGATTTTATTACTATAAAAGATCGGCAAAAATCTAAAATTATGATTATTAAAAATACAAGTTTTTCTCAAAAATCTAAAGTGCCAAATCATTTAACTTTTAATTCTTTAGAAAACAAGGGGTTAGTTAACCAAATCCTAGATCAAGAATCGGTTGGTTTAAAAATAAATGAATTGTTAGTTGTAGAATATTATTCTCGTCAAGCTTAACT
AAS_03708_Ant__Peninsula                                 GTGTAAGAATAATACGTCGTTTAGGAACTTTACCAGGCTTAACTAATAAAACACCTCAGTTAAAATCTAGTTCCATCAATCAATCAACATCTAATAAAAAAATTTCTCAGTATCGTATTCGTTTAGAAGAAAAGCAAAAATTACGTTTTCATTATGGAATAACAGAACGACAATTATTAAATTATGTACGTATTGCTAGAAAAGCAAAAGGGTCAACAGGTCAAGTTTTATTACAATTACTCGAAATGCGTTTAGATAATGTTATTTTTCGATTAGGTATGGCTCCTACAATTCCCGGAGCAAGACAATTAGTAAACCATAGACATATTCTAGTAAATGATAACATAGTAAATATTCCAAGTTATCGTTGTAAACCTCAAGATTTTATTACTATAAAAGATCGGCAAAAATCTAAAATTATGATTATTAAAAATACAAATTTTTCTCAAAAATCTAAAGTGCCAAATCATTTAACTTTTAATTCTTTAGAAAACAAGGGGTTAGTTAACCAAATCCTAGATCAAGAATCGGTTGGTTTAAAAATAAATGAATTATTAGTTGTAGAATATTATTCTCGTCAAGCTTAACT
AAS_03988_Ant__Peninsula                                 GTGTAAGAATAATACGTCGTTTAGGAACTTTACCAGGCTTAACCAATAAAACACCTCAGTTAAAACCTAGTTCCATCAATCAATCAACATCTAATAAAAAAATTTCTCAGTATCGTATTCGTTTAGAAGAAAAGCAAAAATTACGTTTTCATTATGGAATAACAGAACGACAATTACTAAATTATGTACGTATTGCTAGAAAAGCAAAAGGGTCAACAGGTCAAGTTTTATTACAATTACTCGAAATGCGTTTAGATAATGTTATTTTTCGATTAGGTATGGCTCCTACAATTCCCGGAGCAAGACAATTAGTAAACCATAGACATATTCTAGTAAATGATAATATAGTCAATATTCCAAGTTATCGTTGTAAACCTCAAGATTTTATTACTATAAAAGATCGGCAAAAATCTAAAATTATGATTATTAAAAATACAAATTTTTCTCAAAAATCTAAAGTGCCAAATCATTTAACTTTTAATTCTTTAGAAAACAAGGGGTTAGTTAATCAAATCCTAGATCAAGAATCGGTTGGTTTAAAAATAAATGAATTGTTAGTTGTAGAATATTATTCTCGTCAAGCTTAACT
AAS_04120_Ant__Peninsula                                 GTGTAAGAATAATACGTCGTTTAGGAACTTTACCAGGCTTAACTAATAAAACACCTCAGTTAAAATCTAGTTCCATCAATCAATCAACATCTAATAAAAAAATTTCTCAGTATCGTATTCGTTTAGAAGAAAAGCAAAAATTACGTTTTCATTATGGAATAACAGAACGACAATTATTAAATTATGTACGTATTGCTAGAAAAGCAAAAGGGTCAACAGGTCAAGTTTTATTACAATTACTCGAAATGCGTTTAGATAATGTTATTTTTCGATTAGGTATGGCTCCTACAATTCCCGGAGCAAGACAATTAGTAAACCATAGACATATTCTAGTAAATGATAACATAGTAAATATTCCAAGTTATCGTTGTAAACCTCAAGATTTTATTACTATAAAAGATCGGCAAAAATCTAAAATTATGATTATTAAAAATACAAGTTTTTCTCAAAAATCTAAAGTGCCAAATCATTTAACTTTTAATTCTTTAGAAAACAAGGGGTTAGTTAAYCAAATCCTAGATCAAGAATCGGTTGGTTTAAAAATAAATGAATTGTTAGTTGTAGAATATTATTCTCGTCAAGCTTAACT
AAS_04324_Ant__Peninsula                                 GTGTAAGAATAATACGTCGTTTAGGAACTTTACCAGGCTTAACTAATAAAACACCTCAGTTAAAATCTAGTTCCATCAATCAATCAACATCTAATAAAAAAATTTCTCAGTATCGTATTCGTTTAGAAGAAAAGCAAAAATTACGTTTTCATTATGGAATAACAGAACGACAATTATTAAATTATGTACGTATTGCTAGAAAAGCAAAAGGGTCAACAGGTCAAGTTTTATTACAATTACTCGAAATGCGTTTAGATAATGTTATTTTTCGATTAGGTATGGCTCCTACAATTCCCGGAGCAAGACAATTAGTAAACCATAGACATATTCTAGTAAATGATAACATAGTAAATATTCCAAGTTATCGTTGTAAACCTCAAGATTTTATTACTATAAAAGATCGGCAAAAATCTAAAATTATGATTATTAAAAATACAAATTTTTCTCAAAAATCTAAAGTGCCAAATCATTTAACTTTTAATTCTTTAGAAAACAAGGGGTTAGTTAACCAAATCCTAGATCAAGAATCGGTTGGTTTAAAAATAAATGAATTATTAGTTGTAGAATATTATTCTCGTCAAGCTTAACT
AAS_07625_Ant__Peninsula                                 GTGTAAGAATAATACGTCGTTTAGGAACTTTACCAGGCTTAACCAATAAAACACCTCAGTTAAAACCTAGTTCCATCAATCAATCAACATCTAATAAAAAAATTTCTCAGTATCGTATTCGTTTAGAAGAAAAGCAAAAATTACGTTTTCATTATGGAATAACAGAACGACAATTACTAAATTATGTACGTATTGCTAGAAAAGCAAAAGGGTCAACAGGTCAAGTTTTATTACAATTACTCGAAATGCGTTTAGATAATGTTATTTTTCGATTAGGTATGGCTCCTACAATTCCCGGAGCAAGACAATTAGTAAACCATAGACATATTCTAGTAAATGATAATATAGTCAATATTCCAAGTTATCGTTGTAAACCTCAAGATTTTATTACTATAAAAGATCGGCAAAAATCTAAAATTATGATTATTAAAAATACAAATTTTTCTCAAAAATCTAAAGTGCCAAATCATTTAACTTTTAATTCTTTAGAAAACAAGGGGTTAGTTAATCAAATCCTAGATCAAGAATCGGTTGGTTTAAAAATAAATGAATTGTTAGTTGTAGAATATTATTCTCGTCAAGCTTAACT
AAS_09644A_Ross_sector__Antarctica                       GTGTAAGAATAATACGTCGTTTAGGAACTTTACCAGGCTTAACTAATAAAACACCTCAGTTAAAATCTAGTTCCATCAATCAATCAACATCTAATAAAAAAATTTCTCAGTATCGTATTCGTTTAGAAGAAAAGCAAAAATTACGTTTTCATTATGGAATAACAGAACGACAATTATTAAAGTATGTACGTATTGCTAGAAAAGCAAAAGGGTCAACAGGTCAAGTTTTATTACAATTACTCGAAATGCGTTTAGATAATGTTATTTTTCGATTAGGTATGGCTCCTACAATTCCCGGAGCAAGACAATTAGTAAACCATAGACATATTCTAGTAAATGATAACATAGTAAATATTCCAAGTTATCGTTGTAAACCTCAAGATTTTATTACTATAAAAGATCGGCAAAAATCTAAAATTATGATTATTAAAAATACAAGTTTTTCTCAAAAATCTAAAGTGCCAAATCATTTAACTTTTAATTCTTTAGAAAACAAGGGGTTAGTTAACCAAATCCTAGATCAAGAATCGGTTGGTTTAAAAATAAATGAATTGTTAGTTGTAGAATATTATTCTCGTCAAGCTTAACT
AAS_00165_S__Orkney_Isl_                                 GTGTAAGAATAATACGTCGTTTAGGAACTTTACCAGGCTTAACTAATAAAACACCTCAGTTAAAATCTAGTTCCATCAATCAATCAACATCTAATAAAAAAATTTCTCAGTATCGTATTCGTTTAGAAGAAAAGCAAAAATTACGTTTTCATTATGGAATAACAGAACGACAATTATTAAATTATGTACGTATTGCTAGAAAAGCAAAAGGGTCAACAGGTCAAGTTTTATTACAATTACTCGAAATGCGTTTAGATAATGTTATTTTTCGATTAGGTATGGCTCCTACAATTCCCGGAGCAAGACAATTAGTAAACCATAGACATATTCTAGTAAATGATAACATAGTAAATATTCCAAGTTATCGTTGTAAACCTCAAGATTTTATTACTATAAAAGATCGGCAAAAATCTAAAATTATGATTATTAAAAATACAAGTTTTTCTCAAAAATCTAAAGTGCCAAATCATTTAACTTTTAATTCTTTAGAAAACAAGGGGTTAGTTAACCAAATCCTAGATCAAGAATCGGTTGGTTTAAAAATAAATGAATTGTTAGTTGTAGAATATTATTCTCGTCAAGCTTAACT
AAS_00064_S__Shetland_Isl_                               NNNNNNNNNNNNNNNNNNNNNNNNGAACTTTACCAGGCTTAACTAATAAAACACCTCAGTTAAAATCTAGNTCCATCAATCAATCAACATCTAATAAAAAAATTTCTCAGTATCGTATTCGTTTAGAAGAAAAGCAAAAATTACGTTTTCATTATGGAATAACAGAACGACAATTATTAAATTATGTACGTATTGCTAGAAAAGCAAAAGGGTCAACAGGTCAAGTTTTATTACAATTACTCGAAATGCGTTTAGATAATGTTATTTTTCGATTAGGTATGGCTCCTACAATTCCCGGAGCAAGACAATTAGTAAACCATAGACATATTCTAGTAAATGATAACATAGTAAATATTCCAAGTTATCGTTGTAAACCTCAAGATTTTATTACTATAAAAGATCGGCAAAAATCTAAAATTATGATTATTAAAAATACAAATTTTTCTCAAAAATCTAAAGTGCCAAATCATTTAACTTTTAATTCTTTAGAAAACAAGGGGTTAGTTAACCAAATCCTAGATCAAGAATCGGTTGGTTTAAAAATAAATGAATTATTAGTTGTAGAATATTATTCTCGTCAAGCTTAACT
Biersma_1_Chile                                          GTGTAAGAATAATACGTCGTTTAGGAACTTTACCAGGCTTAACTAATAAAACACCTCAGTTAAAATCTAGTTCCATCAATCAATCAACATCTAATAAAAAAATTTCTCAGTATCGTATTCGTTTAGAAGAAAAGCAAAAATTACGTTTTCATTATGGAATAACAGAACGACAATTATTAAATTATGTACGTATTGCTAGAAAAGCAAAAGGGTCAACAGGTCAAGTTTTATTACAATTACTCGAAATGCGTTTAGATAATGTTATTTTTCGATTAGGTATGGCTCCTACAATTCCCGGAGCAAGACAATTAGTAAACCATAGACATATTCTAGTAAATGATAACATAGTAAATATTCCAAGTTATCGTTGTAAACCTCAAGATTTTATTACTATAAAAGATCGGCAAAAATCTAAAATTATGATTATTAAAAATACAAGTTTTTCTCAAAAATCTAAAGTGCCAAATCATTTAACTTTTAATTCTTTAGAAAACAAGGGGTTAGTTAACCAAATCCTAGATCAAGAATCGGTTGGTTTAAAAATAAATGAATTGTTAGTTGTAGAATATTATTCTCGTCAAGCTTAACT
Biersma_2_Chile                                          GTGTAAGAATAATACGTCGTTTAGGAACTTTACCAGGCTTAACTAATAAAACACCTCAGTTAAAATCTAGTTCCATCAATCAATCAACATCTAATAAAAAAATTTCTCAGTATCGTATTCGTTTAGAAGAAAAGCAAAAATTACGTTTTCATTATGGAATAACAGAACGACAATTATTAAAGTATGTACGTATTGCTAGAAAAGCAAAAGGGTCAACAGGTCAAGTTTTATTACAATTACTCGAAATGCGTTTAGATAATGTTATTTTTCGATTAGGTATGGCTCCTACAATTCCCGGAGCAAGACAATTAGTAAACCATAGACATATTCTAGTAAATGATAACATAGTAAATATTCCAAGTTATCGTTGTAAACCTCAAGATTTTATTACTATAAAAGATCGGCAAAAATCTAAAATTATGATTATTAAAAATACAAGTTTTTCTCAAAAATCTAAAGTGCCAAATCATTTAACTTTTAATTCTTTAGAAAACAAGGGGTTAGTTAACCAAATCCTAGATCAAGAATCGGTTGGTTTAAAAATAAATGAATTGTTAGTTGTAGAATATTATTCTCGTCAAGCTTAACT
Biersma_4_Chile                                          GTGTAAGAATAATACGTCGTTTAGGAACTTTACCAGGCTTAACTAATAAAACACCTCAGTTAAAATCTAGTTCCATCAATCAATCAACATCTAATAAAAAAATTTCTCAGTATCGTATTCGTTTAGAAGAAAAGCAAAAATTACGTTTTCATTATGGAATAACAGAACGACAATTATTAAATTATGTACGTATTGCTAGAAAAGCAAAAGGGTCAACAGGTCAAGTTTTATTACAATTACTCGAAATGCGTTTAGATAATGTTATTTTTCGATTAGGTATGGCTCCTACAATTCCCGGAGCAAGACAATTAGTAAACCATAGACATATTCTAGTAAATGATAACATAGTAAATATTCCAAGTTATCGTTGTAAACCTCAAGATTTTATTACTATAAAAGATCGGCAAAAATCTAAAATTATGATTATTAAAAATACAAGTTTTTCTCAAAAATCTAAAGTGCCAAATCATTTAACTTTTAATTCTTTAGAAAACAAGGGGTTAGTTAACCAAATCCTAGATCAAGAATCGGTTGGTTTAAAAATAAATGAATTGTTAGTTGTAGAATATTATTCTCGTCAAGCTTAACT
Biersma_18_Chile                                         GTGTAAGAATAATACGTCGTTTAGGAACTTTACCAGGCTTAACTAATAAAACACCTCAGTTAAAATCTAGTTCCATCAATCAATCAACATCTAATAAAAAAATTTCTCAGTATCGTATTCGTTTAGAAGAAAAGCAAAAATTACGTTTTCATTATGGAATAACAGAACGACAATTATTAAAGTATGTACGTATTGCTAGAAAAGCAAAAGGGTCAACAGGTCAAGTTTTATTACAATTACTCGAAATGCGTTTAGATAATGTTATTTTTCGATTAGGTATGGCTCCTACAATTCCCGGAGCAAGACAATTAGTAAACCATAGACATATTCTAGTAAATGATAACATAGTAAATATTCCAAGTTATCGTTGTAAACCTCAAGATTTTATTACTATAAAAGATCGGCAAAAATCTAAAATTATGATTATTAAAAATACAAGTTTTTCTCAAAAATCTAAAGTGCCAAATCATTTAACTTTTAATTCTTTAGAAAACAAGGGGTTAGTTAACCAAATCCTAGATCAAGAATCGGTTGGTTTAAAAATAAATGAATTGTTAGTTGTAGAATATTATTCTCGTCAAGCTTAACT
Biersma_20_Chile                                         GTGTAAGAATAATACGTCGTTTAGGAACTTTACCAGGCTTAACTAATAAAACACCTCAGTTAAAATCTAGTTCCATCAATCAATCAACATCTAATAAAAAAATTTCTCAGTATCGTATTCGTTTAGAAGAAAAGCAAAAATTACGTTTTCATTATGGAATAACAGAACGACAATTATTAAATTATGTACGTATTGCTAGAAAAGCAAAAGGGTCAACAGGTCAAGTTTTATTACAATTACTCGAAATGCGTTTAGATAATGTTATTTTTCGATTAGGTATGGCTCCTACAATTCCCGGAGCAAGACAATTAGTAAACCATAGACATATTCTAGTAAATGATAACATAGTAAATATTCCAAGTTATCGTTGTAAACCTCAAGATTTTATTACTATAAAAGATCGGCAAAAATCTAAAATTATGATTATTAAAAATACAAGTTTTTCTCAAAAATCTAAAGTGCCAAATCATTTAACTTTTAATTCTTTAGAAAACAAGGGGTTAGTTAACCAAATCCTAGATCAAGAATCGGTTGGTTTAAAAATAAATGAATTGTTAGTTGTAGAATATTATTCTCGTCAAGCTTAACT
Biersma_21_Chile                                         GTGTAAGAATAATACGTCGTTTAGGAACTTTACCAGGCTTAACTAATAAAACACCTCAGTTAAAATCTAGTTCCATCAATCAATCAACATCTAATAAAAAAATTTCTCAGTATCGTATTCGTTTAGAAGAAAAGCAAAAATTACGTTTTCATTATGGAATAACAGAACGACAATTATTAAATTATGTACGTATTGCTAGAAAAGCAAAAGGGTCAACAGGTCAAGTTTTATTACAATTACTCGAAATGCGTTTAGATAATGTTATTTTTCGATTAGGTATGGCTCCTACAATTCCCGGAGCAAGACAATTAGTAAACCATAGACATATTCTAGTAAATGATAACATAGTAAATATTCCAAGTTATCGTTGTAAACCTCAAGATTTTATTACTATAAAAGATCGGCAAAAATCTAAAATTATGATTATTAAAAATACAAGTTTTTCTCAAAAATCTAAAGTGCCAAATCATTTAACTTTTAATTCTTTAGAAAACAAGGGGTTAGTTAACCAAATCCTAGATCAAGAATCGGTTGGTTTAAAAATAAATGAATTGTTAGTTGTAGAATATTATTCTCGTCAAGCTTAACT
BR_01726701_Wisconsin__USA                               GTGTAAGAATAATACGTCGTTTAGGAACTTTACCAGGCTTAACTAATAAAACACCTCAGTTAAAATCTAGTTCCATCAATCAATCAACATCTAATAAAAAAATTTCTCAGTATCGTATTCGTTTAGAAGAAAAGCAAAAATTACGTTTTCATTATGGAATAACAGAACGACAATTATTAAATTATGTACGTATTGCTAGAAAAGCAAAAGGGTCAACAGGTCAAGTTTTATTACAATTACTCGAAATGCGTTTAGATAATGTTATTTTTCGATTAGGTATGGCTCCTACAATTCCCGGAGCAAGACAATTAGTAAACCATAGACATATTCTAGTAAATGATAACATAGTAAATATTCCAAGTTATCGTTGTAAACCTCAAGATTTTATTACTATAAAAGATCGGCAAAAATCTAAAATTATGATTATTAAAAATACAAATTTTTCTCAAAAATCTAAAGTGCCAAATCATTTAACTTTTAATTCTTTAGAAAACAAGGGGTTAGTTAACCAAATCCTAGATCAAGAATCGGTTGGTTTAAAAATAAATGAATTGTTAGTTGTAGAATATTATTCTCGTCAAGCTTAACT
BR_01907765_Idaho__USA                                   GTGTAAGAATAATACGTCGTTTAGGAACTTTACCAGGCTTAACTAATAAAACACCTCAGTTAAAATCTAGTTCCATCAATCAATCAACATCTAATAAAAAAATTTCTCAGTATCGTATTCGTTTAGAAGAAAAGCAAAAATTACGTTTTCATTATGGAATAACAGAACGACAATTATTAAATTATGTACGTATTGCTAGAAAAGCAAAAGGGTCAACAGGTCAAGTTTTATTACAATTACTCGAAATGCGTTTAGATAATGTTATTTTTCGATTAGGTATGGCTCCTACAATTCCCGGAGCAAGACAATTAGTAAACCATAGACATATTCTAGTAAATGATAACATAGTAAATATTCCAAGTTATCGTTGTAAACCTCAAGATTTTATTACTATAAAAGATCGGCAAAAATCTAAAATTATGATTATTAAAAATACAAATTTTTCTCAAAAATCTAAAGTGCCAAATCATTTAACTTTTAATTCTTTAGAAAACAAGGGGTTAGTTAACCAAATCCTAGATCAAGAATCGGTTGGTTTAAAAATAAATGAATTATTAGTTGTAGAATATTATTCTCGTCAAGCTTAACT
BR_01997691_Poland                                       GTGTAAGAATAATACGTCGTTTAGGAACTTTACCAGGCTTAACTAATAAAACACCTCAGTTAAAATCTAGTTCCATCAATCAATCAACATCTAATAAAAAAATTTCTCAGTATCGTATTCGTTTAGAAGAAAAGCAAAAATTACGTTTTCATTATGGAATAACAGAACGACAATTATTAAATTATGTACGTATTGCTAGAAAAGCAAAAGGGTCAACAGGTCAAGTTTTATTACAATTACTCGAAATGCGTTTAGATAATGTTATTTTTCGATTAGGTATGGCTCCTACAATTCCCGGAGCAAGACAATTAGTAAACCATAGACATATTCTAGTAAATGATAACATAGTAAATATTCCAAGTTATCGTTGTAAACCTCAAGATTTTATTACTATAAAAGATCGGCAAAAATCTAAAATTATGATTATTAAAAATACAAATTTTTCTCAAAAATCTAAAGTGCCAAATCATTTAACTTTTAATTCTTTAGAAAACAAGGGGTTAGTTAACCAAATCCTAGATCAAGAATCGGTTGGTTTAAAAATAAATGAATTGTTAGTTGTAGAATATTATTCTCGTCAAGCTTAACT
BR_02155925_Switzerland                                  GTGTAAGAATAATACGTCGTTTAGGAACTTTACCAGGCTTAACTAATAAAACACCTCAGTTAAAATCTAGTTCCATCAATCAATCAACATCTAATAAAAAAATTTCTCAGTATCGTATTCGTTTAGAAGAAAAGCAAAAATTACGTTTTCATTATGGAATAACAGAACGACAATTATTAAATTATGTACGTATTGCTAGAAAAGCAAAAGGGTCAACAGGTCAAGTTTTATTACAATTACTCGAAATGCGTTTAGATAATGTTATTTTTCGATTAGGTATGGCTCCTACAATTCCCGGAGCAAGACAATTAGTAAACCATAGACATATTCTAGTAAATGATAACATAGTAAATATTCCAAGTTATCGTTGTAAACCTCAAGATTTTATTACTATAAAAGATCGGCAAAAATCTAAAATTATGATTATTAAAAATACAAATTTTTCTCAAAAATCTAAAGTGCCAAATCATTTAACTTTTAATTCTTTAGAAAACAAGGGGTTAGTTAACCAAATCCTAGATCAAGAATCGGTTGGTTTAAAAATAAATGAATTGTTAGTTGTAGAATATTATTCTCGTCAAGCTTAACT
BR_02316781_Switzerland                                  GTGTAAGAATAATACGTCGTTTAGGAACTTTACCAGGCTTAACTAATAAAACACCTCAGTTAAAATCTAGTTCCATCAATCAATCAACATCTAATAAAAAAATTTCTCAGTATCGTATTCGTTTAGAAGAAAAGCAAAAATTACGTTTTCATTATGGAATAACAGAACGACAATTATTAAATTATGTACGTATTGCTAGAAAAGCAAAAGGGTCAACAGGTCAAGTTTTATTACAATTACTCGAAATGCGTTTAGATAATGTTATTTTTCGATTAGGTATGGCTCCTACAATTCCCGGAGCAAGACAATTAGTAAACCATAGACATATTCTAGTAAATGATAACATAGTAAATATTCCAAGTTATCGTTGTAAACCTCAAGATTTTATTACTATAAAAGATCGGCAAAAATCTAAAATTATGATTATTAAAAATACAAATTTTTCTCAAAAATCTAAAGTGCCAAATCATTTAACTTTTAATTCTTTAGAAAACAAGGGGTTAGTTAACCAAATCCTAGATCAAGAATCGGTTGGTTTAAAAATAAATGAATTGTTAGTTGTAGAATATTATTCTCGTCAAGCTTAACT
BR_02873422_UK                                           GTGTAAGAATAATACGTCGTTTAGGAACTTTACCAGGCTTAACTAATAAAACACCTCAGTTAAAATCTAGTTCCATCAATCAATCAACATCTAATAAAAAAATTTCTCAGTATCGTATTCGTTTAGAAGAAAAGCAAAAATTACGTTTTCATTATGGAATAACAGAACGACAATTATTAAATTATGTACGTATTGCTAGAAAAGCAAAAGGGTCAACAGGTCAAGTTTTATTACAATTACTCGAAATGCGTTTAGATAATGTTATTTTTCGATTAGGTATGGCTCCTACAATTCCCGGAGCAAGACAATTAGTAAACCATAGACATATTCTAGTAAATGATAACATAGTAAATATTCCAAGTTATCGTTGTAAACCTCAAGATTTTATTACTATAAAAGATCGGCAAAAATCTAAAATTATGATTATTAAAAATACAAATTTTTCTCAAAAATCTAAAGTGCCAAATCATTTAACTTTTAATTCTTTAGAAAACAAGGGGTTAGTTAACCAAATCCTAGATCAAGAATCGGTTGGTTTAAAAATAAATGAATTGTTAGTTGTAGAATATTATTCTCGTCAAGCTTAACT
BR_08930464_Poland                                       GTGTAAGAATAATACGTCGTTTAGGAACTTTACCAGGCTTAACTAATAAAACACCTCAGTTAAAATCTAGTTCCATCAATCAATCAACATCTAATAAAAAAATTTCTCAGTATCGTATTCGTTTAGAAGAAAAGCAAAAATTACGTTTTCATTATGGAATAACAGAACGACAATTATTAAATTATGTACGTATTGCTAGAAAAGCAAAAGGGTCAACAGGTCAAGTTTTATTACAATTACTCGAAATGCGTTTAGATAATGTTATTTTTCGATTAGGTATGGCTCCTACAATTCCCGGAGCAAGACAATTAGTAAACCATAGACATATTCTAGTAAATGATAACATAGTAAATATTCCAAGTTATCGTTGTAAACCTCAAGATTTTATTACTATAAAAGATCGGCAAAAATCTAAAATTATGATTATTAAAAATACAAATTTTTCTCAAAAATCTAAAGTGCCAAATCATTTAACTTTTAATTCTTTAGAAAACAAGGGGTTAGTTAACCAAATCCTAGATCAAGAATCGGTTGGTTTAAAAATAAATGAATTGTTAGTTGTAGAATATTATTCTCGTCAAGCTTAACT
BR_12018401_Russia                                       GTGTAAGAATAATACGTCGTTTAGGAACTTTACCAGGCTTAACTAATAAAACACCTCAGTTAAAATCTAGTTCCATCAATCAATCAACATCTAATAAAAAAATTTCTCAGTATCGTATTCGTTTAGAAGAAAAGCAAAAATTACGTTTTCATTATGGAATAACAGAACGACAATTATTAAATTATGTACGTATTGCTAGAAAAGCAAAAGGGTCAACAGGTCAAGTTTTATTACAATTACTCGAAATGCGTTTAGATAATGTTATTTTTCGATTAGGTATGGCTCCTACAATTCCCGGAGCAAGACAATTAGTAAACCATAGACATATTCTAGTAAATGATAACATAGTAAATATTCCAAGTTATCGTTGTAAACCTCAAGATTTTATTACTATAAAAGATCGGCAAAAATCTAAAATTATGATTATTAAAAATACAAATTTTTCTCAAAAATCTAAAGTGCCAAATCATTTAACTTTTAATTCTTTAGAAAACAAGGGGTTAGTTAACCAAATCCTAGATCAAGAATCGGTTGGTTTAAAAATAAATGAATTGTTAGTTGTAGAATATTATTCTCGTCAAGCTTAACT
BR_12045376_Papoua_New_Guinea                            GTGTAAGAATAATACGTCGTTTAGGAACTTTACCAGGCTTAACTAATAAAACACCTCAGTTAAAATCTAGTTCTATCAATCAATCAACATCTAATAAAAAAATTTCTCAGTATCGTATTCGTTTAGAAGAAAAGCAAAAATTACGTTTTCATTATGGAATAACAGAACGACAATTACTAAATTATGTACGTATTGCTAGAAAAGCAAAAGGGTCAACAGGTCAAGTTTTATTACAATTACTCGAAATGCGTTTAGATAATGTTATTTTTCGATTAGGTATGGCTCCTACAATTCCCGGAGCAAGACAATTAGTAAACCATAGACATATTCTAGTAAATGATAACATAGTAAATATTCCAAGTTATCGTTGTAAACCTCAAGATTTTATTACTATAAAAGATCGGCAAAAATCTAAAATTATGATTATTAAAAATACAAATTTTTCTCAAAAATCTAAAGTGCCAAATCATTTAACTTTTAATTCTTTAGAAAACAAGGGGTTAGTTAACCAAATCCTAGATCAAGAATCGGTTGGTTTAAAAATAAATGAATTGTTAGTTGTAGAATATTATTCTCGTCAAGCTTAACT
BR_13051247_Svalbard                                     GTGTAAGAATAATACGTCGTTTAGGAACTTTACCAGGCTTAACTAATAAAACACCTCAGTTAAAATCTAGTTCCATCAATCAATCAACATCTAATAAAAAAATTTCTCAGTATCGTATTCGTTTAGAAGAAAAGCAAAAATTACGTTTTCATTATGGAATAACAGAACGACAATTATTAAATTATGTACGTATTGCTAGAAAAGCAAAAGGGTCAACAGGTCAAGTTTTATTACAATTACTCGAAATGCGTTTAGATAATGTTATTTTTCGATTAGGTATGGCTCCTACAATTCCCGGAGCAAGACAATTAGTAAACCATAGACATATTCTAGTAAATGATAACATAGTAAATATTCCAAGTTATCGTTGTAAACCTCAAGATTTTATTACTATAAAAGATCGGCAAAAATCTAAAATTATGATTATTAAAAATACAAATTTTTCTCAAAAATCTAAAGTGCCAAATCATTTAACTTTTAATTCTTTAGAAAACAAGGGGTTAGTTAACCAAATCCTAGATCAAGAATCGGTTGGTTTAAAAATAAATGAATTGTTAGTTGTAGAATATTATTCTCGTCAAGCTTAACT
BR_13622234_France                                       GTGTAAGAATAATACGTCGTTTAGGAACTTTACCAGGCTTAACTAATAAAACACCTCAGTTAAAATCTAGTTCCATCAATCAATCAACATCTAATAAAAAAATTTCTCAGTATCGTATTCGTTTAGAAGAAAAGCAAAAATTACGTTTTCATTATGGAATAACAGAACGACAATTATTAAATTATGTACGTATTGCTAGAAAAGCAAAAGGGTCAACAGGTCAAGTTTTATTACAATTACTCGAAATGCGTTTAGATAATGTTATTTTTCGATTAGGTATGGCTCCTACAATTCCCGGAGCAAGACAATTAGTAAACCATAGACATATTCTAGTAAATGATAACATAGTAAATATTCCAAGTTATCGTTGTAAACCTCAAGATTTTATTACTATAAAAGATCGGCAAAAATCTAAAATTATGATTATTAAAAATACAAATTTTTCTCAAAAATCTAAAGTGCCAAATCATTTAACTTTTAATTCTTTAGAAAACAAGGGGTTAGTTAACCAAATCCTAGATCAAGAATCGGTTGGTTTAAAAATAAATGAATTGTTAGTTGTAGAATATTATTCTCGTCAAGCTTAACT
BR_02840177_S__Shetland_Isl_                             GTGTAAGAATAATACGTCGTTTAGGAACTTTACCAGGCTTAACTAATAAAACACCTCAGTTAAAATCTAGTTCCATCAATCAATCAACATCTAATAAAAAAATTTCTCAGTATCGTATTCGTTTAGAAGAAAAGCAAAAATTACGTTTTCATTATGGAATAACAGAACGACAATTATTAAATTATGTACGTATTGCTAGAAAAGCAAAAGGGTCAACAGGTCAAGTTTTATTACAATTACTCGAAATGCGTTTAGATAATGTTATTTTTCGATTAGGTATGGCTCCTACAATTCCCGGAGCAAGACAATTAGTAAACCATAGACATATTCTAGTAAATGATAACATAGTAAATATTCCAAGTTATCGTTGTAAACCTCAAGATTTTATTACTATAAAAGATCGGCAAAAATCTAAAATTATGATTATTAAAAATACAAATTTTTCTCAAAAATCTAAAGTGCCAAATCATTTAACTTTTAATTCTTTAGAAAACAAGGGGTTAGTTAACCAAATCCTAGATCAAGAATCGGTTGGTTTAAAAATAAATGAATTATTAGTTGTAGAATATTATTCTCGTCAAGCTTAACT
BR_30658767_Japan                                        NNNNNNNNNNNNTACGTCGTTTAGGAACTTTACCAGGCTTAACTAATAAAACACCTCAGTTAAAATCTAGTTCCATCAATCAATCAACATCTAATAAAAAAATTTCTCAGTATCGTATTCGTTTAGAAGAAAAGCAAAAATTACGTTTTCATTATGGAATAACAGAACGACAATTATTAAATTATGTACGTATTGCTAGAAAAGCAAAAGGGTCAACAGGTCAAGTTTTATTACAATTACTCGAAATGCGTTTAGATAATGTTATTTTTCGATTAGGTATGGCTCCTACAATTCCCGGAGCAAGACAATTAGTAAACCATAGACATATTCTAGTAAATGATAACATAGTAAATATTCCAAGTTATCGTTGTAAACCTCAAGATTTTATTACTATAAAAGATCGGCAAAAATCTAAAATTATGATTATTAAAAATACAAATTTTTCTCAAAAATCTAAAGTGCCAAATCATTTAACTTTTAATTCTTTAGAAAACAAGGGGTTAGTTAACCAAATCCTAGATCAAGAATCGGTTGGTTTAAAAATAAATGAATTGTTAGTTGTAGAATATTATTCTCGTCAAGCTTAACT
BR_31255218_Hawaii                                       GTGTAAGAATAATACGTCGTTTAGGAACTTTACCAGGCTTAACTAATAAAACACCTCAGTTAAAATCTAGTTCCATCAATCAATCAACATCTAATAAAAAAATTTCTCAGTATCGTATTCGTTTAGAAGAAAAGCAAAAATTACGTTTTCATTATGGAATAACAGAACGACAATTATTAAATTATGTACGTATTGCTAGAAAAGCAAAAGGGTCAACAGGTCAAGTTTTATTACAATTACTCGAAATGCGTTTAGATAATGTTATTTTTCGATTAGGTATGGCTCCTACAATTCCCGGAGCAAGACAATTAGTAAACCATAGACATATTCTAGTAAATGATAACATAGTAAATATTCCAAGTTATCGTTGTAAACCTCAAGATTTTATTACTATAAAAGATCGGCAAAAATCTAAAATTATGATTATTAAAAATACAAATTTTTCTCAAAAATCTAAAGTGCCAAATCATTTAACTTTTAATTCTTTAGAAAACAAGGGGTTAGTTAACCAAATCCTAGATCAAGAATCGGTTGGTTTAAAAATAAATGAATTGTTAGTTGTAGAATATTATTCTCGTCAAGCTTAACT
BR_31381116_Spain                                        GTGTAAGAATAATACGTCGTTTAGGAACTTTACCAGGCTTAACTAATAAAACACCTCAGTTAAAATCTAGTTCCATCAATCAATCAACATCTAATAAAAAAATTTCTCAGTATCGTATTCGTTTAGAAGAAAAGCAAAAATTACGTTTTCATTATGGAATAACAGAACGACAATTATTAAATTATGTACGTATTGCTAGAAAAGCAAAAGGGTCAACAGGTCAAGTTTTATTACAATTACTCGAAATGCGTTTAGATAATGTTATTTTTCGATTAGGTATGGCTCCTACAATTCCCGGAGCAAGACAATTAGTAAACCATAGACATATTCTAGTAAATGATAACATAGTAAATATTCCAAGTTATCGTTGTAAACCTCAAGATTTTATTACTATAAAAGATCGGCAAAAATCTAAAATTATGATTATTAAAAATACAAATTTTTCTCAAAAATCTAAAGTGCCAAATCATTTAACTTTTAATTCTTTAGAAAACAAGGGGTTAGTTAACCAAATCCTAGATCAAGAATCGGTTGGTTTAAAAATAAATGAATTGTTAGTTGTAGAATATTATTCTCGTCAAGCTTAACT
BR_31460231_Ecuador                                      GTGTAAGAATAATACGTCGTTTAGGAACTTTACCAGGCTTAACTAATAAAACACCTCAGTTAAAATCTAGTTCCATCAATCAATCAACATCTAATAAAAAAATTTCTCAGTATCGTATTCGTTTAGAAGAAAAGCAAAAATTACGTTTTCATTATGGAATAACAGAACGACAATTATTAAATTATGTACGTATTGCTAGAAAAGCAAAAGGGTCAACAGGTCAAGTTTTATTACAATTACTCGAAATGCGTTTAGATAATGTTATTTTTCGATTAGGTATGGCTCCTACAATTCCCGGAGCAAGACAATTAGTAAACCATAGACATATTCTAGTAAATGATAACATAGTAAATATTCCAAGTTATCGTTGTAAACCTCAAGATTTTATTACTATAAAAGATCGGCAAAAATCTAAAATTATGATTATTAAAAATACAAATTTTTCTCAAAAATCTAAAGTGCCAAATCATTTAACTTTTAATTCTTTAGAAAACAAGGGGTTAGTTAACCAAATCCTAGATCAAGAATCGGTTGGTTTAAAAATAAATGAATTGTTAGTTGTAGAATATTATTCTCGTCAAGCTTAACT
BR_32032632_Costa_Rica                                   GTGTAAGAATAATACGTCGTTTAGGAACTTTACCAGGCTTAACTAATAAAACACCTCAGTTAAAATCTAGTTCTATCAATCAATCAACATCTAATAAAAAAATTTCTCAGTATCGTATTCGTTTAGAAGAAAAGCAAAAATTACGTTTTCATTATGGAATAACAGAACGACAATTACTAAATTATGTACGTATTTCTAGAAAAGCAAAAGGGTCAACAGGTCAAGTTTTATTACAATTACTCGAAATGCGTTTAGATAATGTTATTTTTCGATTAGGTATGGCTCCTACAATTCCCGGAGCAAGACAATTAGTAAACCATAGACATATTCTAGTAAATGATAACATAGTAAATATTCCAAGTTATCGTTGTAAACCTCAAGATTTTATTACTATAAAAGATCGGCAAAAATCTAAAATTATGATTATTAAAAATACAAATTTTTCTCAAAAATCTAAAGTGCCAAATCATTTAACTTTTAATTCTTTAGAAAACAAGGGGTTAGTTAACCAAATCCTAGATCAAGAATCGGTTGGTTTAAAAATAAATGAATTGTTAGTTGTAGAATATTATTCTCGTCAAGCTTAACT
BR_33783581_Switzerland                                  GTGTAAGAATAATACGTCGTTTAGGAACTTTACCAGGCTTAACTAATAAAACACCTCAGTTAAAATCTAGTTCCATCAATCAATCAACATCTAATAAAAAAATTTCTCAGTATCGTATTCGTTTAGAAGAAAAGCAAAAATTACGTTTTCATTATGGAATAACAGAACGACAATTATTAAATTATGTACGTATTGCTAGAAAAGCAAAAGGGTCAACAGGTCAAGTTTTATTACAATTACTCGAAATGCGTTTAGATAATGTTATTTTTCGATTAGGTATGGCTCCTACAATTCCCGGAGCAAGACAATTAGTAAACCATAGACATATTCTAGTAAATGATAACATAGTAAATATTCCAAGTTATCGTTGTAAACCTCAAGATTTTATTACTATAAAAGATCGGCAAAAATCTAAAATTATGATTATTAAAAATACAAATTTTTCTCAAAAATCTAAAGTGCCAAATCATTTAACTTTTAATTCTTTAGAAAACAAGGGGTTAGTTAACCAAATCCTAGATCAAGAATCGGTTGGTTTAAAAATAAATGAATTGTTAGTTGTAGAATATTATTCTCGTCAAGCTTAACT
BR_33783783_Luxemburg                                    GTGTAAGAATAATACGTCGTTTAGGAACTTTACCAGGCTTAACTAATAAAACACCTCAGTTAAAATCTAGTTCCATCAATCAATCAACATCTAATAAAAAAATTTCTCAGTATCGTATTCGTTTAGAAGAAAAGCAAAAATTACGTTTTCATTATGGAATAACAGAACGACAATTATTAAATTATGTACGTATTGCTAGAAAAGCAAAAGGGTCAACAGGTCAAGTTTTATTACAATTACTCGAAATGCGTTTAGATAATGTTATTTTTCGATTAGGTATGGCTCCTACAATTCCCGGAGCAAGACAATTAGTAAACCATAGACATATTCTAGTAAATGATAACATAGTAAATATTCCAAGTTATCGTTGTAAACCTCAAGATTTTATTACTATAAAAGATCGGCAAAAATCTAAAATTATGATTATTAAAAATACAAATTTTTCTCAAAAATCTAAAGTGCCAAATCATTTAACTTTTAATTCTTTAGAAAACAAGGGGTTAGTTAACCAAATCCTAGATCAAGAATCGGTTGGTTTAAAAATAAATGAATTGTTAGTTGTAGAATATTATTCTCGTCAAGCTTAACT
BR_36261428_Vermont__USA                                 GTGTAAGAATAATACGTCGTTTAGGAACTTTACCAGGCTTAACTAATAAAACACCTCAGTTAAAATCTAGTTCCATCAATCAATCAACATCTAATAAAAAAATTTCTCAGTATCGTATTCGTTTAGAAGAAAAGCAAAAATTACGTTTTCATTATGGAATAACAGAACGACAATTATTAAATTATGTACGTATTGCTAGAAAAGCAAAAGGGTCAACAGGTCAAGTTTTATTACAATTACTCGAAATGCGTTTAGATAATGTTATTTTTCGATTAGGTATGGCTCCTACAATTCCCGGAGCAAGACAATTAGTAAACCATAGACATATTCTAGTAAATGATAACATAGTAAATATTCCAAGTTATCGTTGTAAACCTCAAGATTTTATTACTATAAAAGATCGGCAAAAATCTAAAATTATGATTATTAAAAATACAAATTTTTCTCAAAAATCTAAAGTGCCAAATCATTTAACTTTTAATTCTTTAGAAAACAAGGGGTTAGTTAACCAAATCCTAGATCAAGAATCGGTTGGTTTAAAAATAAATGAATTGTTAGTTGTAGAATATTATTCTCGTCAAGCTTAACT
BR_27271447_Hawaii                                       GTGTAAGAATAATACGTCGTTTAGGAACTTTACCAGGCTTAACTAATAAAACACCTCAGTTAAAATCTAGTTCCATCAATCAATCAACATCTAATAAAAAAATTTCTCAGTATCGTATTCGTTTAGAAGAAAAGCAAAAATTACGTTTTCATTATGGAATAACAGAACGACAATTATTAAATTATGTACGTATTGCTAGAAAAGCAAAAGGGTCAACAGGTCAAGTTTTATTACAATTACTCGAAATGCGTTTAGATAATGTTATTTTTCGATTAGGTATGGCTCCTACAATTCCCGGAGCAAGACAATTAGTAAACCATAGACATATTCTAGTAAATGATAACATAGTAAATATTCCAAGTTATCGTTGTAAACCTCAAGATTTTATTACTATAAAAGATCGGCAAAAATCTAAAATTATGATTATTAAAAATACAAATTTTTCTCAAAAATCTAAAGTGCCAAATCATTTAACTTTTAATTCTTTAGAAAACAAGGGGTTAGTTAACCAAATCCTAGATCAAGAATCGGTTGGTTTAAAAATAAATGAATTGTTAGTTGTAGAATATTATTCTCGTCAAGCTTAACT
BR_27272356_Quebec__Canada                               GTGTAAGAATAATACGTCGTTTAGGAACTTTACCAGGCTTAACTAATAAAACACCTCAGTTAAAATCTAGTTCCATCAATCAATCAACATCTAATAAAAAAATTTCTCAGTATCGTATTCGTTTAGAAGAAAAGCAAAAATTACGTTTTCATTATGGAATAACAGAACGACAATTATTAAATTATGTACGTATTGCTAGAAAAGCAAAAGGGTCAACAGGTCAAGTTTTATTACAATTACTCGAAATGCGTTTAGATAATGTTATTTTTCGATTAGGTATGGCTCCTACAATTCCCGGAGCAAGACAATTAGTAAACCATAGACATATTCTAGTAAATGATAACATAGTAAATATTCCAAGTTATCGTTGTAAACCTCAAGATTTTATTACTATAAAAGATCGGCAAAAATCTAAAATTATGATTATTAAAAATACAAATTTTTCTCAAAAATCTAAAGTGCCAAATCATTTAACTTTTAATTCTTTAGAAAACAAGGGGTTAGTTAACCAAATCCTAGATCAAGAATCGGTTGGTTTAAAAATAAATGAATTGTTAGTTGTAGAATATTATTCTCGTCAAGCTTAACT
BR_27272962_Greece                                       GTGTAAGAATAATACGTCGTTTAGGAACTTTACCAGGCTTAACTAATAAAACACCTCAGTTAAAATCTAGTTCCATCAATCAATCAACATCTAATAAAAAAATTTCTCAGTATCGTATTCGTTTAGAAGAAAAGCAAAAATTACGTTTTCATTATGGAATAACAGAACGACAATTACTAAATTATGTACGTATTGCTAGAAAAGCAAAAGGGTCAACAGGTCAAGTTTTATTACAATTACTCGAAATGCGTTTAGATAATGTTATTTTTCGATTAGGTATGGCTCCTACAATTCCCGGAGCAAGACAATTAGTAAACCATAGACATATTCTAGTAAATGATAACATAGTAAATATTCCAAGTTATCGTTGTAAACCTCAAGATTTTATTACTATAAAAGATCGGCAAAAATCTAAAATTATGATTATTAAAAATACAAATTTTTCTCAAAAATCTAAAGTGCCAAATCATTTAACTTTTAATTCTTTAGAAAACAAGGGGTTAGTTAACCAAATCCTAAATCAAGAATCGGTTGGTTTAAAAATAAATGAATTGTTAGTTGTAGAATATTATTCTCGTCAAGCTTAACT
BR_11900583_Siberia__Russia                              GTGTAAGAATAATACGTCGTTTAGGAACTTTACCAGGCTTAACTAATAAAACACCTCAGTTAAAATCTAGTTCCATCAATCAATCAACATCTAATAAAAAAATTTCTCAGTATCGTATTCGTTTAGAAGAAAAGCAAAAATTACGTTTTCATTATGGAATAACAGAACGACAATTATTAAATTATGTACGTATTGCTAGAAAAGCAAAAGGGTCAACAGGTCAAGTTTTATTACAATTACTCGAAATGCGTTTAGATAATGTTATTTTTCGATTAGGTATGGCTCCTACAATTCCCGGAGCAAGACAATTAGTAAACCATAGACATATTCTAGTAAATGATAACATAGTAAATATTCCAAGTTATCGTTGTAAACCTCAAGATTTTATTACTATAAAAGATCGGCAAAAATCTAAAATTATGATTATTAAAAATACAAATTTTTCTCAAAAATCTAAAGTGCCAAATCATTTAACTTTTAATTCTTTAGAAAACAAGGGGTTAGTTAACCAAATCCTAGATCAAGAATCGGTTGGTTTAAAAATAAATGAATTGTTAGTTGTAGAATATTATTCTCGTCAAGCTTAACT
BR_01997893_Cuacasus__Russia                             NNGTAAGAATAATACGTCGTTTAGGAACTTTACCAGGCTTAACTAATAAAACACCTCAGTTAAAATCTAGTTCCATCAATCAATCAACATCTAATAAAAAAATTTCTCAGTATCGTATTCGTTTAGAAGAAAAGCAAAAATTACGTTTTCATTATGGAATAACAGAACGACAATTATTAAATTATGTACGTATTGCTAGAAAAGCAAAAGGGTCAACAGGTCAAGTTTTATTACAATTACTCGAAATGCGTTTAGATAATGTTATTTTTCGATTAGGTATGGCTCCTACAATTCCCGGAGCAAGACAATTAGTAAACCATAGACATATTCTAGTAAATGATAACATAGTAAATATTCCAAGTTATCGTTGTAAACCTCAAGATTTTATTACTATAAAAGATCGGCAAAAATCTAAAATTATGATTATTAAAAATACAAATTTTTCTCAAAAATCTAAAGTGCCAAATCATTTAACTTTTAATTCTTTAGAAAACAAGGGGTTAGTTAACCAAATCCTAGATCAAGAATCGGTTGGTTTAAAAATAAATGAATTGTTAGTTGTAGAATATTATTCTCGTCAAGCTTAACT
BR_16775643_British_Columbia__Canada                     GTGTAAGAATAATACGTCGTTTAGGAACTTTACCAGGCTTAACTAATAAAACACCTCAGTTAAAATCTAGTTCCATCAATCAATCAACATCTAATAAAAAAATTTCTCAGTATCGTATTCGTTTAGAAGAAAAGCAAAAATTACGTTTTCATTATGGAATAACAGAACGACAATTATTAAATTATGTACGTATTGCTAGAAAAGCAAAAGGGTCAACAGGTCAAGTTTTATTACAATTACTCGAAATGCGTTTAGATAATGTTATTTTTCGATTAGGTATGGCTCCTACAATTCCCGGAGCAAGACAATTAGTAAACCATAGACATATTCTAGTAAATGATAACATAGTAAATATTCCAAGTTATCGTTGTAAACCTCAAGATTTTATTACTATAAAAGATCGGCAAAAATCTAAAATTATGATTATTAAAAATACAAATTTTTCTCAAAAATCTAAAGTGCCAAATCATTTAACTTTTAATTCTTTAGAAAACAAGGGGTTAGTTAACCAAATCCTAGATCAAGAATCGGTTGGTTTAAAAATAAATGAATTGTTAGTTGTAGAATATTATTCTCGTCAAGCTTAACT
BR_27270639_Colorado__USA                                GTGTAAGAATAATACGTCGTTTAGGAACTTTACCAGGCTTAACTAATAAAACACCTCAGTTAAAATCTAGTTCCATCAATCAATCAACATCTAATAAAAAAATTTCTCAGTATCGTATTCGTTTAGAAGAAAAGCAAAAATTACGTTTTCATTATGGAATAACAGAACGACAATTATTAAATTATGTACGTATTGCTAGAAAAGCAAAAGGGTCAACAGGTCAAGTTTTATTACAATTACTCGAAATGCGTTTAGATAATGTTATTTTTCGATTAGGTATGGCTCCTACAATTCCCGGAGCAAGACAATTAGTAAACCATAGACATATTCTAGTAAATGATAACATAGTAAATATTCCAAGTTATCGTTGTAAACCTCAAGATTTTATTACTATAAAAGATCGGCAAAAATCTAAAATTATGATTATTAAAAATACAAATTTTTCTCAAAAATCTAAAGTGCCAAATCATTTAACTTTTAATTCTTTAGAAAACAAGGGGTTAGTTAACCAAATCCTAGATCAAGAATCGGTTGGTTTAAAAATAAATGAATTGTTAGTTGTAGAATATTATTCTCGTCAAGCTTAACT
BR_27280945_Bolivia                                      GTGTAAGAATAATACGTCGTTTAGGAACTTTACCAGGCTTAACTAATAAAACACCTCAGTTAAAATCTAGTTCTATCAATCAATCAACATCTAATAAAAAAATTTCTCAGTATCGTATTCGTTTAGAAGAAAAGCAAAAATTACGTTTTCATTATGGAATAACAGAACGACAATTACTAAATTATGTACGTATTTCTAGAAAAGCAAAAGGGTCAACAGGTCAAGTTTTATTACAATTACTCGAAATGCGTTTAGATAATGTTATTTTTCGATTAGGTATGGCTCCTACAATTCCCGGAGCAAGACAATTAGTAAACCATAGACATATTCTAGTAAATGATAACATAGTAAATATTCCAAGTTATCGTTGTAAACCTCAAGATTTTATTACTATAAAAGATCGGCAAAAATCTAAAATTATGATTATTAAAAATACAAATTTTTCTCAAAAATCTAAAGTGCCAAATCATTTAACTTTTAATTCTTTAGAAAACAAGGGGTTAGTTAACCAAATCCTAGATCAAGAATCGGTTGGTTTAAAAATAAATGAATTGTTAGTTGTAGAATATTATTCTCGTCAAGCTTAACT
BR_27264979_Australia                                    GTGTAAGAATAATACGTCGTTTAGGAACTTTACCAGGCTTAACTAATAAAACACCTCAGTTAAAATCTAGTTCCATCAATCAATCAACATCTAATAAAAAAATTTCTCAGTATCGTATTCGTTTAGAAGAAAAGCAAAAATTACGTTTTCATTATGGAATAACAGAACGACAATTATTAAATTATGTACGTATTGCTAGAAAAGCAAAAGGGTCAACAGGTCAAGTTTTATTACAATTACTCGAAATGCGTTTAGATAATGTTATTTTTCGATTAGGTATGGCTCCTACAATTCCCGGAGCAAGACAATTAGTAAACCATAGACATATTCTAGTAAATGATAACATAGTAAATATTCCAAGTTATCGTTGTAAACCTCAAGATTTTATTACTATAAAAGATCGGCAAAAATCTAAAATTATGATTATTAAAAATACAAGTTTTTCTCAAAAATCTAAAGTGCCAAATCATTTAACTTTTAATTCTTTAGAAAACAAGGGGTTAGTTAACCAAATCCTAGATCAAGAATCGGTTGGTTTAAAAATAAATGAATTGTTAGTTGTAGAATATTATTCTCGTCAAGCTTAACT
BR_31460433_Equador                                      GTGTAAGAATAATACGTCGTTTAGGAACTTTACCAGGCTTAACTAATAAAACACCTCAGTTAAAATCTAGTTCCATCAATCAATCAACATCTAATAAAAAAATTTCTCAGTATCGTATTCGTTTAGAAGAAAAGCAAAAATTACGTTTTCATTATGGAATAACAGAACGACAATTATTAAATTATGTACGTATTGCTAGAAAAGCAAAAGGGTCAACAGGTCAAGTTTTATTACAATTACTCGAAATGCGTTTAGATAATGTTATTTTTCGATTAGGTATGGCTCCTACAATTCCCGGAGCAAGACAATTAGTAAACCATAGACATATTCTAGTAAATGATAACATAGTAAATATTCCAAGTTATCGTTGTAAACCTCAAGATTTTATTACTATAAAAGATCGGCAAAAATCTAAAATTATGATTATTAAAAATACAAATTTTTCTCAAAAATCTAAAGTGCCAAATCATTTAACTTTTAATTCTTTAGAAAACAAGGGGTTAGTTAACCAAATCCTAGATCAAGAATCGGTTGGTTTAAAAATAAATGAATTGTTAGTTGTAGAATATTATTCTCGTCAAGCTTAACT
BM_BM000977576_Montana__USA                              GTGTAAGAATAATACGTCGTTTAGGAACTTTACCAGGCTTAACTAATAAAACACCTCAGTTAAAATCTAGTTCCATCAATCAATCAACATCTAATAAAAAAATTTCTCAGTATCGTATTCGTTTAGAAGAAAAGCAAAAATTACGTTTTCATTATGGAATAACAGAACGACAATTATTAAATTATGTACGTATTGCTAGAAAAGCAAAAGGGTCAACAGGTCAAGTTTTATTACAATTACTCGAAATGCGTTTAGATAATGTTATTTTTCGATTAGGTATGGCTCCTACAATTCCCGGAGCAAGACAATTAGTAAACCATAGACATATTCTAGTAAATGATAACATAGTAAATATTCCAAGTTATCGTTGTAAACCTCAAGATTTTATTACTATAAAAGATCGGCAAAAATCTAAAATTATGATTATTAAAAATACAAATTTTTCTCAAAAATCTAAAGTGCCAAATCATTTAACTTTTAATTCTTTAGAAAACAAGGGGTTAGTTAACCAAATCCTAGATCAAGAATCGGTTGGTTTAAAAATAAATGAATTATTAGTTGTAGAATATTATTCTCGTCAAGCTTAACT
BM_21661_Alaska__USA                                     GTGTAAGAATAATACGTCGTTTAGGAACTTTACCAGGCTTAACTAATAAAACACCTCAGTTAAAATCTAGTTCCATCAATCAATCAACATCTAATAAAAAAATTTCTCAGTATCGTATTCGTTTAGAAGAAAAGCAAAAATTACGTTTTCATTATGGAATAACAGAACGACAATTATTAAATTATGTACGTATTGCTAGAAAAGCAAAAGGGTCAACAGGTCAAGTTTTATTACAATTACTCGAAATGCGTTTAGATAATGTTATTTTTCGATTAGGTATGGCTCCTACAATTCCCGGAGCAAGACAATTAGTAAACCATAGACATATTCTAGTAAATGATAACATAGTAAATATTCCAAGTTATCGTTGTAAACCTCAAGATTTTATTACTATAAAAGATCGGCAAAAATCTAAAATTATGATTATTAAAAATACAAATTTTTCTCAAAAATCTAAAGTGCCAAATCATTTAACTTTTAATTCTTTAGAAAACAAGGGGTTAGTTAACCAAATCCTAGATCAAGAATCGGTTGGTTTAAAAATAAATGAATTATTAGTTGTAGAATATTATTCTCGTCAAGCTTAACT
BM_A1003_Alaska__USA                                     GTGTAAGAATAATACGTCGTTTAGGAACTTTACCAGGCTTAACTAATAAAACACCTCAGTTAAAATCTAGTTCCATCAATCAATCAACATCTAATAAAAAAATTTCTCAGTATCGTATTCGTTTAGAAGAAAAGCAAAAATTACGTTTTCATTATGGAATAACAGAACGACAATTATTAAATTATGTACGTATTGCTAGAAAAGCAAAAGGGTCAACAGGTCAAGTTTTATTACAATTACTCGAAATGCGTTTAGATAATGTTATTTTTCGATTAGGTATGGCTCCTACAATTCCCGGAGCAAGACAATTAGTAAACCATAGACATATTCTAGTAAATGATAACATAGTAAATATTCCAAGTTATCGTTGTAAACCTCAAGATTTTATTACTATAAAAGATCGGCAAAAATCTAAAATTATGATTATTAAAAATACAAATTTTTCTCAAAAATCTAAAGTGCCAAATCATTTAACTTTTAATTCTTTAGAAAACAAGGGGTTAGTTAACCAAATCCTAGATCAAGAATCGGTTGGTTTAAAAATAAATGAATTGTTAGTTGTAGAATATTATTCTCGTCAAGCTTAACT
BM_14349_British_Colombia__Canada                        GTGTAAGAATAATACGTCGTTTAGGAACTTTACCAGGCTTAACTAATAAAACACCTCAGTTAAAATCTAGTTCCATCAATCAATCAACATCTAATAAAAAAATTTCTCAGTATCGTATTCGTTTAGAAGAAAAGCAAAAATTACGTTTTCATTATGGAATAACAGAACGACAATTATTAAATTATGTACGTATTGCTAGAAAAGCAAAAGGGTCAACAGGTCAAGTTTTATTACAATTACTCGAAATGCGTTTAGATAATGTTATTTTTCGATTAGGTATGGCTCCTACAATTCCCGGAGCAAGACAATTAGTAAACCATAGACATATTCTAGTAAATGATAACATAGTAAATATTCCAAGTTATCGTTGTAAACCTCAAGATTTTATTACTATAAAAGATCGGCAAAAATCTAAAATTATGATTATTAAAAATACAAATTTTTCTCAAAAATCTAAAGTGCCAAATCATTTAACTTTTAATTCTTTAGAAAACAAGGGGTTAGTTAACCAAATCCTAGATCAAGAATCGGTTGGTTTAAAAATAAATGAATTGTTAGTTGTAGAATATTATTCTCGTCAAGCTTAACT
BM_20823_Mexico                                          GTGTAAGAATAATACGTCGTTTAGGAACTTTACCAGGCTTAACTAATAAAACACCTCAGTTAAAATCTAGTTCTATCAATCAATCAACATCTAATAAAAAAATTTCTCAGTATCGTATTCGTTTRGAAGAAAAGCAAAAATTACGTTTTCATTATGGAATAACAGAACGACAATTACTAAATTATGTACGTATTGCTAGAAAAGCAAAAGGGTCAACAGGTCAAGTTTTATTACAATTACTCGAAATGCGTTTAGATAATGTTATTTTTCGATTAGGTATGGCTCCTACAATTCCCGGAGCAAGACAATTAGTAAACCATAGACATATTCTAGTAAATGATAACATAGTAAATATTCCAAGTTATCGTTGTAAACCTCAAGATTTTATTACTATAAAAGATCGGCAAAAATCTAAAATTATGATTATTAAAAATWCAAATTTTTCTCAAAAATCTAAAGTGCCAAATCATTTAACTTTTGATTCTTTAGAAAACAAGGGGTTAGTTAACCAAATCCTAGATCAAGAATCGGTTGGTTTAAAAATAAATGAATTGTTAGTTGTAGAATATTATTCTCGTCAAGCTTAACT
BM_33207_Chile                                           GTGTAAGAATAATACGTCGTTTAGGAACTTTACCAGGCTTAACTAATAAAACACCTCAGTTAAAATCTAGTTCCATCAATCAATCAACATCTAATAAAAAAATTTCTCAGTATCGTATTCGTTTAGAAGAAAAGCAAAAATTACGTTTTCATTATGGAATAACAGAACGACAATTATTAAATTATGTACGTATTGCTAGAAAAGCAAAAGGGTCAACAGGTCAAGTTTTATTACAATTACTCGAAATGCGTTTAGATAATGTTATTTTTCGATTAGGTATGGCTCCTACAATTCCCGGAGCAAGACAATTAGTAAACCATAGACATATTCTAGTAAATGATAACATAGTAAATATTCCAAGTTATCGTTGTAAACCTCAAGATTTTATTACTATAAAAGATCGGCAAAAATCTAAAATTATGATTATTAAAAATACAAGTTTTTCTCAAAAATCTAAAGTGCCAAATCATTTAACTTTTAATTCTTTAGAAAACAAGGGGTTAGTTAACCAAATCCTAGATCAAGAATCGGTTGGTTTAAAAATAAATGAATTGTTAGTTGTAGAATATTATTCTCGTCAAGCTTAACT
BM_31149_Chile                                           GTGTAAGAATAATACGTCGTTTAGGAACTTTACCAGGCTTAACTAATAAAACACCTCAGTTAAAATCTAGTTCCATCAATCAATCAACATCTAATAAAAAAATTTCTCAGTATCGTATTCGTTTAGAAGAAAAGCAAAAATTACGTTTTCATTATGGAATAACAGAACGACAATTATTAAATTATGTACGTATTGCTAGAAAAGCAAAAGGGTCAACAGGTCAAGTTTTATTACAATTACTCGAAATGCGTTTAGATAATGTTATTTTTCGATTAGGTATGGCTCCTACAATTCCCGGAGCAAGACAATTAGTAAACCATAGACATATTCTAGTAAATGATAACATAGTAAATATTCCAAGTTATCGTTGYAAACCTCAAGATTTTATTACTATAAAAGATCGGCAAAAATCTAAAATTATGATTATTAAAAATACAAGTTTTTCTCAAAAATCTAAAGTGCCAAATCATTTAACTTTTAATTCTTTAGAAAACAAGGGGTTAGTTAACCAAATCCTAGATCAAGAATCGGTTGGTTTAAAAATAAATGAATTGTTAGTTGTAGAATATTATTCTCGTCAAGCTTAACT
BM_33951_Chile                                           GTGTAAGAATAATACGTCGTTTAGGAACTTTACCAGGCTTAACTAATAAAACACCTCAGTTAAAATCTAGTTCCATCAATCAATCAACATCTAATAAAAAAATTTCTCAGTATCGTATTCGTTTAGAAGAAAAGCAAAAATTACGTTTTCATTATGGAATAACAGAACGACAATTATTAAATTATGTACGTATTGCTAGAAAAGCAAAAGGGTCAACAGGTCAAGTTTTATTACAATTACTCGAAATGCGTTTAGATAATGTTATTTTTCGATTAGGTATGGCTCCTACAATTCCCGGAGCAAGACAATTAGTAAACCATAGACATATTCTAGTAAATGATAACATAGTAAATATTCCAAGTTATCGTTGTAAACCTCAAGATTTTATTACTATAAAAGATCGGCAAAAATCTAAAATTATGATTATTAAAAATACAAGTTTTTCTCAAAAATCTAAAGTGCCAAATCATTTAACTTTTAATTCTTTAGAAAACAAGGGGTTAGTTAACCAAATCCTAGATCAAGAATCGGTTGGTTTAAAAATAAATGAATTGTTAGTTGTAGAATATTATTCTCGTCAAGCTTAACT
BM_R08277a_Reunion_Isl_                                  GTGTAAGAATAATACGTCGTTTAGGAACTTTACCAGGCTTAACTAATAAAACACCTCAGTTAAAATCTAGTTCCATCAATCAATCAACATCTAATAAAAAAATTTCTCAGTATCGTATTCGTTTAGAAGAAAAGCAAAAATTACGTTTTCATTATGGAATAACAGAACGACAATTATTAAATTATGTACGTATTGCTAGAAAAGCAAAAGGGTCAACAGGTCAAGTTTTATTACAATTACTCGAAATGCGTTTAGATAATGTTATTTTTCGATTAGGTATGGCTCCTACAATTCCCGGAGCAAGACAATTAGTAAACCATAGACATATTCTAGTAAATGATAACATAGTAAATATTCCAAGTTATCGTTGTAAACCTCAAGATTTTATTACTATAAAAGATCGGCAAAAATCTAAAATTATGATTATTAAAAATACAAATTTTTCTCAAAAATCTAAAGTGCCAAATCATTTAACTTTTAATTCTTTAGAAAACAAGGGGTTAGTTAACCAAATCCTAGATCAAGAATCGGTTGGTTTAAAAATAAATGAATTGTTAGTTGTAGAATATTATTCTCGTCAAGCTTAACT
BM_27_Canary_Isl_                                        GTGTAAGAATAATACGTCGTTTAGGAACTTTACCAGGCTTAACTAATAAAACACCTCAGTTAAAATCTAGTTCCATCAATCAATCAACATCTAATAAAAAAATTTCTCAGTATCGTATTCGTTTAGAAGAAAAGCAAAAATTACGTTTTCATTATGGAATAACAGAACGACAATTACTAAATTATGTACGTATTGCTAGAAAAGCAAAAGGGTCAACAGGTCAAGTTTTATTACAATTACTCGAAATGCGTTTAGATAATGTTATTTTTCGATTAGGTATGGCTCCTACAATTCCCGGAGCAAGACAATTAGTAAACCATAGACATATTCTAGTAAATGATAACATAGTAAATATTCCAAGTTATCGTTGTAAACCTCAAGATTTTATTACTATAAAAGATCGGCAAAAATCTAAAATTATGATTATTAAAAATACAAATTTTTCTCAAAAATCTAAAGTGCCAAATCATTTAACTTTTAATTCTTTAGAAAACAAGGGGTTAGTTAACCAAATCCTAAATCAAGAATCGGTTGGTTTAAAAATAAATGAATTGTTAGTTGTAGAATATTATTCTCGTCAAGCTTAACT
BM_1228_Japan                                            GTGTAAGAATAATACGTCGTTTAGGAACTTTACCAGGCTTAACTAATAAAACACCTCAGTTAAAATCTAGTTCCATCAATCAATCAACATCTAATAAAAAAATTTCTCAGTATCGTATTCGTTTAGAAGAAAAGCAAAAATTACGTTTTCATTATGGAATAACAGAACGACAATTATTAAATTATGTACGTATTGCTAGAAAAGCAAAAGGGTCAACAGGTCAAGTTTTATTACAATTACTCGAAATGCGTTTAGATAATGTTATTTTTCGATTAGGTATGGCTCCTACAATTCCCGGAGCAAGACAATTAGTAAACCATAGACATATTCTAGTAAATGATAACATAGTAAATATTCCAAGTTATCGTTGTAAACCTCAAGATTTTATTACTATAAAAGATCGGCAAAAATCTAAAATTATGATTATTAAAAATACAAATTTTTCTCAAAAATCTAAAGTGCCAAATCATTTAACTTTTAATTCTTTAGAAAACAAGGGGTTAGTTAACCAAATCCTAGATCAAGAATCGGTTGGTTTAAAAATAAATGAATTGTTAGTTGTAGAATATTATTCTCGTCAAGCTTAACT
CP44_Heard_Isl_                                          GTGTAAGAATAATACGTCGTTTAGGAACTTTACCAGGCTTAACTAATAAAACACCTCAGTTAAAATCTAGTTCCATCAATCAATCAACATCTAATAAAAAAATTTCTCAGTATCGTATTCGTTTAGAAGAAAAGCAAAAATTACGTTTTCATTATGGAATAACAGAACGACAATTATTAAATTATGTACGTATTGCTAGAAAAGCAAAAGGGTCAACAGGTCAAGTTTTATTACAATTACTCGAAATGCGTTTAGATAATGTTATTTTTCGATTAGGTATGGCTCCTACAATTCCCGGAGCAAGACAATTAGTAAACCATAGACATATTCTAGTAAATGATAACATAGTAAATATTCCAAGTTATCGTTGTAAACCTCAAGATTTTATTACTATAAAAGATCGGCAAAAATCTAAAATTATGATTATTAAAAATACAAGTTTTTCTCAAAAATCTAAAGTGCCAAATCATTTAACTTTTAATTCTTTAGAAAACAAGGGGTTAGTTAACCAAATCCTAGATCAAGAATCGGTTGGTTTAAAAATAAATGAATTGTTAGTTGTAGAATATTATTCTCGTCAAGCTTAACT
CP21_Maud_Land__Antarctica                               GTGTAAGAATAATACGTCGNTTAGGAACTTTACCAGGCTTAACTAATAAAACACCTCAGTTAAAATCTAGTTCCATCAATCAATCAACATCTAATAAAAAAATTTCTCAGTATCGTATTCGTTTAGAAGAAAAGCAAAAATTACGTTTTCATTATGGAATAACAGAACGACAATTATTAAAGTATGTACGTATTGCTAGAAAAGCAAAAGGGTCAACAGGTCAAGTTTTATTACAATTACTCGAAATGCGTTTAGATAATGTTATTTTTCGATTAGGTATGGCTCCTACAATTCCCGGAGCAAGACAATTAGTAAACCATAGACATATTCTAGTAAATGATAACATAGTAAATATTCCAAGTTATCGTTGTAAACCTCAAGATTTTATTACTATAAAAGATCGGCAAAAATCTAAAATTATGATTATTAAAAATACAAGTTTTTCTCAAAAATCTAAAGTGCCAAATCATTTAACTTTTAATTCTTTAGAAAACAAGGGGTTAGTTAACCAAATCCTAGATCAAGAATCGGTTGGTTTAAAAATAAATGAATTGTTAGTTGTAGAATATTATTCTCGTCAAGCTTAACT
CP39_Heard_Isl_                                          GTGTAAGAATAATACGTCGTTTAGGNACTTTACCAGGCTTAACTAATAAAACACCTCAGTTAAAATCTAGTTCCATCAATCAATCAACATCTAATAAAAAAATTTCTCAGTATCGTATTCGTTTAGAAGAAAAGCAAAAATTACGTTTTCATTATGGAATAACAGAACGACAATTATTAAAGTATGTACGTATTGCTAGAAAAGCAAAAGGGTCAACAGGTCAAGTTTTATTACAATTACTCGAAATGCGTTTAGATAATGTTATTTTTCGATTAGGTATGGCTCCTACAATTCCCGGAGCAAGACAATTAGTAAACCATAGACATATTCTAGTAAATGATAACATAGTAAATATTCCAAGTTATCGTTGTAAACCTCAAGATTTTATTACTATAAAAGATCGGCAAAAATCTAAAATTATGATTATTAAAAATACAAGTTTTTCTCAAAAATCTAAAGTGCCAAATCATTTAACTTTTAATTCTTTAGAAAACAAGGGGTTAGTTAACCAAATCCTAGATCAAGAATCGGTTGGTTTAAAAATAAATGAATTGTTAGTTGTAGAATATTATTCTCGTCAAGCTTAACT
CP20_Victoria_Land__Antarctica                           GTGTAAGAATAATACGTCGTTTAGGAACTTTACCAGGCTTAACTAATAAAACACCTCAGTTAAAATCTAGTTCCATCAATCAATCAACATCTAATAAAAAAATTTCTCAGTATCGTATTCGTTTAGAAGAAAAGCAAAAATTACGTTTTCATTATGGAATAACAGAACGACAATTATTAAAGTATGTACGTATTGCTAGAAAAGCAAAAGGGTCAACAGGTCAAGTTTTATTACAATTACTCGAAATGCGTTTAGATAATGTTATTTTTCGATTAGGTATGGCTCCTACAATTCCCGGAGCAAGACAATTAGTAAACCATAGACATATTCTAGTAAATGATAACATAGTAAATATTCCAAGTTATCGTTGTAAACCTCAAGATTTTATTACTATAAAAGATCGGCAAAAATCTAAAATTATGATTATTAAAAATACAAGTTTTTCTCAAAAATCTAAAGTGCCAAATCATTTAACTTTTAATTCTTTAGAAAACAAGGGGTTAGTTAACCAAATCCTAGATCAAGAATCGGTTGGTTTAAAAATAAATGAATTGTTAGTTGTAGAATATTATTCTCGTCAAGCTTAACT
CP16_Australia                                           NNNNNNNNNNNNNNNNNNNNNNNNNNACTTTACCAGGCTTAACTAATAAAACACCTCAGTTAAAATCTAGTTCCATCAATCAATCAACATCTAATAAAAAAATTTCTCAGTATCGTATTCGTTTAGAAGAAAAGCAAAAATTACGTTTTCATTATGGAATAACAGAACGACAATTATTAAATTATGTACGTATTGCTAGAAAAGCAAAAGGGTCAACAGGTCAAGTTTTATTACAATTACTCGAAATGCGTTTAGATAATGTTATTTTTCGATTAGGTATGGCTCCTACAATTCCCGGAGCAAGACAATTAGTAAACCATAGACATATTCTAGTAAATGATAACATAGTAAATATTCCAAGTTATCGTTGTAAACCTCAAGATTTTATTACTATAAAAGATCGGCAAAAATCTAAAATTATGATTATTAAAAATACAAGTTTTTCTCAAAAATCTAAAGTGCCAAATCATTTAACTTTTAATTCTTTAGAAAACAAGGGGTTAGTTAACCAAATCCTAGATCAAGAATCGGTTGGTTTAAAAATAAATGAATTGTTAGTTGTAGAATATTATTCTCGTCAAGCTTAACT
CP25_S__Shetland_Isl_                                    GTGTAAGAATAATACGTCGTTTAGGAACTTTACCAGGCTTAACTAATAAAACACCTCAGTTAAAATCTAGTTCCATCAATCAATCAACATCTAATAAAAAAATTTCTCAGTATCGTATTCGTTTAGAAGAAAAGCAAAAATTACGTTTTCATTATGGAATAACAGAACGACAATTATTAAATTATGTACGTATTGCTAGAAAAGCAAAAGGGTCAACAGGTCAAGTTTTATTACAATTACTCGAAATGCGTTTAGATAATGTTATTTTTCGATTAGGTATGGCTCCTACAATTCCCGGAGCAAGACAATTAGTAAACCATAGACATATTCTAGTAAATGATAACATAGTAAATATTCCAAGTTATCGTTGTAAACCTCAAGATTTTATTACTATAAAAGATCGGCAAAAATCTAAAATTATGATTATTAAAAATACAAATTTTTCTCAAAAATCTAAAGTGCCAAATCATTTAACTTTTAATTCTTTAGAAAACAAGGGGTTAGTTAACCAAATCCTAGATCAAGAATCGGTTGGTTTAAAAATAAATGAATTATTAGTTGTAGAATATTATTCTCGTCAAGCTTAACT
CP32_Ant_Peninsula                                       GTGTAAGAATAATACGTCGTTTAGGAACTTTACCAGGCTTAACTAATAAAACACCTCAGTTAAAATCTAGTTCCATCAATCAATCAACATCTAATAAAAAAATTTCTCAGTATCGTATTCGTTTAGAAGAAAAGCAAAAATTACGTTTTCATTATGGAATAACAGAACGACAATTATTAAATTATGTACGTATTGCTAGAAAAGCAAAAGGGTCAACAGGTCAAGTTTTATTACAATTACTCGAAATGCGTTTAGATAATGTTATTTTTCGATTAGGTATGGCTCCTACAATTCCCGGAGCAAGACAATTAGTAAACCATAGACATATTCTAGTAAATGATAACATAGTAAATATTCCAAGTTATCGTTGTAAACCTCAAGATTTTATTACTATAAAAGATCGGCAAAAATCTAAAATTATGATTATTAAAAATACAAATTTTTCTCAAAAATCTAAAGTGCCAAATCATTTAACTTTTAATTCTTTAGAAAACAAGGGGTTAGTTAACCAAATCCTAGATCAAGAATCGGTTGGTTTAAAAATAAATGAATTATTAGTTGTAGAATATTATTCTCGTCAAGCTTAACT
CP28_Ant__Peninsula                                      GTGTAAGAATAATACGTCGTTTAGGAACTTTACCAGGCTTAACTAATAAAACACCTCAGTTAAAATCTAGTTCCATCAATCAATCAACATCTAATAAAAAAATTTCTCAGTATCGTATTCGTTTAGAAGAAAAGCAAAAATTACGTTTTCATTATGGAATAACAGAACGACAATTATTAAATTATGTACGTATTGCTAGAAAAGCAAAAGGGTCAACAGGTCAAGTTTTATTACAATTACTCGAAATGCGTTTAGATAATGTTATTTTTCGATTAGGTATGGCTCCTACAATTCCCGGAGCAAGACAATTAGTAAACCATAGACATATTCTAGTAAATGATAACATAGTAAATATTCCAAGTTATCGTTGTAAACCTCAAGATTTTATTACTATAAAAGATCGGCAAAAATCTAAAATTATGATTATTAAAAATACAAATTTTTCTCAAAAATCTAAAGTGCCAAATCATTTAACTTTTAATTCTTTAGAAAACAAGGGGTTAGTTAACCAAATCCTAGATCAAGAATCGGTTGGTTTAAAAATAAATGAATTATTAGTTGTAGAATATTATTCTCGTCAAGCTTAACT
CP34_Pr__Elisabeth_Land__Antarctica                      GTGTAAGAATAATACGTCGTTTAGGAACTTTACCAGGCTTAACTAATAAAACACCTCAGTTAAAATCTAGTTCCATCAATCAATCAACATCTAATAAAAAAATTTCTCAGTATCGTATTCGTTTAGAAGAAAAGCAAAAATTACGTTTTCATTATGGAATAACAGAACGACAATTATTAAATTATGTACGTATTGCTAGAAAAGCAAAAGGGTCAACAGGTCAAGTTTTATTACAATTACTCGAAATGCGTTTAGATAATGTTATTTTTCGATTAGGTATGGCTCCTACAATTCCCGGAGCAAGACAATTAGTAAACCATAGACATATTCTAGTAAATGATAACATAGTAAATATTCCAAGTTATCGTTGTAAACCTCAAGATTTTATTACTATAAAAGATCGGCAAAAATCTAAAATTATGATTATTAAAAATACAAATTTTTCTCAAAAATCTAAAGTGCCAAATCATTTAACTTTTAATTCTTTAGAAAACAAGGGGTTAGTTAACCAAATCCTAGATCAAGAATCGGTTGGTTTAAAAATAAATGAATTATTAGTTGTAGAATATTATTCTCGTCAAGCTTAACT
CP30_S__Sandwich_Isl_                                    GTGTAAGAATAATACGTCGTTTAGGAACTTTACCAGGCTTAACTAATAAAACACCTCAGTTAAAATCTAGTTCCATCAATCAATCAACATCTAATAAAAAAATTTCTCAGTATCGTATTCGTTTAGAAGAAAAGCAAAAATTACGTTTTCATTATGGAATAACAGAACGACAATTATTAAATTATGTACGTATTGCTAGAAAAGCAAAAGGGTCAACAGGTCAAGTTTTATTACAATTACTCGAAATGCGTTTAGATAATGTTATTTTTCGATTAGGTATGGCTCCTACAATTCCCGGAGCAAGACAATTAGTAAACCATAGACATATTCTAGTAAATGATAACATAGTAAATATTCCAAGTTATCGTTGTAAACCTCAAGATTTTATTACTATAAAAGATCGGCAAAAATCTAAAATTATGATTATTAAAAATACAAATTTTTCTCAAAAATCTAAAGTGCCAAATCATTTAACTTTTAATTCTTTAGAAAACAAGGGGTTAGTTAACCAAATCCTAGATCAAGAATCGGTTGGTTTAAAAATAAATGAATTATTAGTTGTAGAATATTATTCTCGTCAAGCTTAACT
CP6_Wilkes_sector__Antarctica                            GTGTAAGAATAATACGTCGTTTAGGAACTTTACCAGGCTTAACTAATAAAACACCTCAGTTAAAATCTAGTTCCATCAATCAATCAACATCTAATAAAAAAATTTCTCAGTATCGTATTCGTTTAGAAGAAAAGCAAAAATTACGTTTTCATTATGGAATAACAGAACGACAATTATTAAATTATGTACGTATTGCTAGAAAAGCAAAAGGGTCAACAGGTCAAGTTTTATTACAATTACTCGAAATGCGTTTAGATAATGTTATTTTTCGATTAGGTATGGCTCCTACAATTCCCGGAGCAAGACAATTAGTAAACCATAGACATATTCTAGTAAATGATAACATAGTAAATATTCCAAGTTATCGTTGTAAACCTCAAGATTTTATTACTATAAAAGATCGGCAAAAATCTAAAATTATGATTATTAAAAATACAAGTTTTTCTCAAAAATCTAAAGTGCCAAATCATTTAACTTTTAATTCTTTAGAAAACAAGGGGTTAGTTAACCAAATCCTAGATCAAGAATCGGTTGGTTTAAAAATAAATGAATTGTTAGTTGTAGAATATTATTCTCGTCAAGCTTAACT
CP8_Mauna_Kea__Hawaii                                    NNNNNNNNNNNNNNNNNNNNNNAGGAACTTTACCAGGCTTAACTAATAAAACACCTCAGTTAAAATCTAGTTCCATCAATCAATCAACATCTAATAAAAAAATTTCTCAGTATCGTATTCGTTTAGAAGAAAAGCAAAAATTACGTTTTCATTATGGAATAACAGAACGACAATTATTAAATTATGTACGTATTGCTAGAAAAGCAAAAGGGTCAACAGGTCAAGTTTTATTACAATTACTCGAAATGCGTTTAGATAATGTTATTTTTCGATTAGGTATGGCTCCTACAATTCCCGGAGCAAGACAATTAGTAAACCATAGACATATTCTAGTAAATGATAACATAGTAAATATTCCAAGTTATCGTTGTAAACCTCAAGATTTTATTACTATAAAAGATCGGCAAAAATCTAAAATTATGATTATTAAAAATACAAATTTTTCTCAAAAATCTAAAGTGCCAAATCATTTAACTTTTAATTCTTTAGAAAACAAGGGGTTAGTTAACCAAATCCTAGATCAAGAATCGGTTGGTTTAAAAATAAATGAATTGTTAGTTGTAGAATATTATTCTCGTCAAGCTTAACT
CP11_New_York__USA                                       GTGTAAGAATAATACGTCGTTTAGGAACTTTACCAGGCTTAACTAATAAAACACCTCAGTTAAAATCTAGTTCCATCAATCAATCAACATCTAATAAAAAAATTTCTCAGTATCGTATTCGTTTAGAAGAAAAGCAAAAATTACGTTTTCATTATGGAATAACAGAACGACAATTATTAAATTATGTACGTATTGCTAGAAAAGCAAAAGGGTCAACAGGTCAAGTTTTATTACAATTACTCGAAATGCGTTTAGATAATGTTATTTTTCGATTAGGTATGGCTCCTACAATTCCCGGAGCAAGACAATTAGTAAACCATAGACATATTCTAGTAAATGATAACATAGTAAATATTCCAAGTTATCGTTGTAAACCTCAAGATTTTATTACTATAAAAGATCGGCAAAAATCTAAAATTATGATTATTAAAAATACAAATTTTTCTCAAAAATCTAAAGTGCCAAATCATTTAACTTTTAATTCTTTAGAAAACAAGGGGTTAGTTAACCAAATCCTAGATCAAGAATCGGTTGGTTTAAAAATAAATGAATTGTTAGTTGTAGAATATTATTCTCGTCAAGCTTAACT
CP13_Malawi                                              GTGTAAGAATAATACGTCGTTTAGGAACTTTACCAGGCTTAACTAATAAAACACCTCAGTTAAAATCTAGTTCCATCAATCAATCAACATCTAATAAAAAAATTTCTCAGTATCGTATTCGTTTAGAAGAAAAGCAAAAATTACGTTTTCATTATGGAATAACAGAACGACAATTATTAAATTATGTACGTATTGCTAGAAAAGCAAAAGGGTCAACAGGTCAAGTTTTATTACAATTACTCGAAATGCGTTTAGATAATGTTATTTTTCGATTAGGTATGGCTCCTACAATTCCCGGAGCAAGACAATTAGTAAACCATAGACATATTCTAGTAAATGATAACATAGTAAATATTCCAAGTTATCGTTGTAAACCTCAAGATTTTATTACTATAAAAGATCGGCAAAAATCTAAAATTATGATTATTAAAAATACAAATTTTTCTCAAAAATCTAAAGTGCCAAATCATTTAACTTTTAATTCTTTAGAAAACAAGGGGTTAGTTAACCAAATCCTAGATCAAGAATCGGTTGGTTTAAAAATAAATGAATTGTTAGTTGTAGAATATTATTCTCGTCAAGCTTAACT
CP5_Australia                                            GTGTAAGAATAATACGTCGTTTAGGAACTTTACCAGGCTTAACTAATAAAACACCTCAGTTAAAATCTAGTTCCATCAATCAATCAACATCTAATAAAAAAATTTCTCAGTATCGTATTCGTTTAGAAGAAAAGCAAAAATTACGTTTTCATTATGGAATAACAGAACGACAATTATTAAATTATGTACGTATTGCTAGAAAAGCAAAAGGGTCAACAGGTCAAGTTTTATTACAATTACTCGAAATGCGTTTAGATAATGTTATTTTTCGATTAGGTATGGCTCCTACAATTCCCGGAGCAAGACAATTAGTAAACCATAGACATATTCTAGTAAATGATAACATAGTAAATATTCCAAGTTATCGTTGTAAACCTCAAGATTTTATTACTATAAAAGATCGGCAAAAATCTAAAATTATGATTATTAAAAATACAAGTTTTTCTCAAAAATCTAAAGTGCCAAATCATTTAACTTTTAATTCTTTAGAAAACAAGGGGTTAGTTAACCAAATCCTAGATCAAGAATCGGTTGGTTTAAAAATAAATGAATTGTTAGTTGTAGAATATTATTCTCGTCAAGCTTAACT
CP7_Australia                                            GTGTAAGAATAATACGTCGTTTAGGAACTTTACCAGGCTTAACTAATAAAACACCTCAGTTAAAATCTAGTTCCATCAATCAATCAACATCTAATAAAAAAATTTCTCAGTATCGTATTCGTTTAGAAGAAAAGCAAAAATTACGTTTTCATTATGGAATAACAGAACGACAATTATTAAATTATGTACGTATTGCTAGAAAAGCAAAAGGGTCAACAGGTCAAGTTTTATTACAATTACTCGAAATGCGTTTAGATAATGTTATTTTTCGATTAGGTATGGCTCCTACAATTCCCGGAGCAAGACAATTAGTAAACCATAGACATATTCTAGTAAATGATAACATAGTAAATATTCCAAGTTATCGTTGTAAACCTCAAGATTTTATTACTATAAAAGATCGGCAAAAATCTAAAATTATGATTATTAAAAATACAAGTTTTTCTCAAAAATCTAAAGTGCCAAATCATTTAACTTTTAATTCTTTAGAAAACAAGGGGTTAGTTAACCAAATCCTAGATCAAGAATCGGTTGGTTTAAAAATAAATGAATTGTTAGTTGTAGAATATTATTCTCGTCAAGCTTAACT
76_Wilkes_sector__Antarctica                             GTGTAAGAATAATACGTCGTTTAGGNACTTTACCAGGCTTAACTAATAAAACACCTCAGTTAAAATCTAGTTCCATCAATCAATCAACATCTAATAAAAAAATTTCTCAGTATCGTATTCGTTTAGAAGAAAAGCAAAAATTACGTTTTCATTATGGAATAACAGAACGACAATTATTAAATTATGTACGTATTGCTAGAAAAGCAAAAGGGTCAACAGGTCAAGTTTTATTACAATTACTCGAAATGCGTTTAGATAATGTTATTTTTCGATTAGGTATGGCTCCTACAATTCCCGGAGCAAGACAATTAGTAAACCATAGACATATTCTAGTAAATGATAACATAGTAAATATTCCAAGTTATCGTTGTAAACCTCAAGATTTTATTACTATAAAAGATCGGCAAAAATCTAAAATTATGATTATTAAAAATACAAGTTTTTCTCAAAAATCTAAAGTGCCAAATCATTTAACTTTTAATTCTTTAGAAAACAAGGGGTTAGTTAACCAAATCCTAGATCAAGAATCGGTTGGTTTAAAAATAAATGAATTGTTAGTTGTAGAATATTATTCTCGTCAAGCTTAACT
AF435271_British_Columbia__Canada                        NNNNNNNNNNNNNNNNNNNNNNNNNNACTTTACCAGGCTTAACTAATAAAACACCTCAGTTAAAATCTAGTTCCATCAATCAATCAACATCTAATAAAAAAATTTCTCAGTATCGTATTCGTTTAGAAGAAAAGCAAAAATTACGTTTTCATTATGGAATAACAGAACGACAATTATTAAATTATGTACGTATTGCTAGAAAAGCAAAAGGGTCAACAGGTCAAGTTTTATTACAATTACTCGAAATGCGTTTAGATAATGTTATTTTTCGATTAGGTATGGCTCCTACAATTCCCGGAGCAAGACAATTAGTAAACCATAGACATATTCTAGTAAATGATAACATAGTAAATATTCCAAGTTATCGTTGTAAACCTCAAGATTTTATTACTATAAAAGATCGGCAAAAATCTAAAATTATGATTATTAAAAATACAAATTTTTCTCAAAAATCTAAAGTGCCAAATCATTTAACTTTTAATTCTTTAGAAAACAAGGGGTTAGTTAACCAAATCCTAGATCAAGAATCGGTTGGTTTAAAAATAAATGAATTGTTAGTTGTAGAATATTATTCTCGTCAAGCTTAANN
AJ554004_UK                                              NNNNNNNNNNNNNNNNNNNNNNNNNNNNNNNNNNNNNNNTAACTAATAAAACACCTCAGTTAAAATCTAGTTCCATCAATCAATCAACATCTAATAAAAAAATTTCTCAGTATCGTATTCGTTTAGAAGAAAAACAAAAATTACGTTTTCATTATGGAATAACAGAACGACAATTATTAAATTATGTACGTATTGCTAGAAAAGCAAAAGGGTCAACAGGTCAAGTTTTATTACAATTACTCGAAATGCGTTTAGATAATGTTATTTTTCGATTAGGTATGGCTCCTACAATTCCCGGAGCAAGACAATTAGTAAACCATAGACATATTCTAGTAAATGATAACATAGTAAATATTCCAAGTTATCGTTGTAAACCTCAAGATTTTATTACTATAAAAGATCGGCAAAAATCTAAAATTATGATTATTAAAAATACAAATTTTTCTCAAAAATCTAAAGTGCCAAATCATTTAACTTTTAATTCTTTAGAAAACAAGGGGTTAGTTAACCAAATCCTAGATCAAGAATCGGTTGGTTTAAAAATAAATGAATTGTTAGTTGTAGAATATTATTCTCGTCAAGCTTAACT
CP23_S__Shetland_Isl_                                    GTGTAAGAATAATACGTCGTTTAGGAACTTTACCAGGCTTAACTAATAAAACACCTCAGTTAAAATCTAGTTCCATCAATCAATCAACATCTAATAAAAAAATTTCTCAGTATCGTATTCGTTTAGAAGAAAAGCAAAAATTACGTTTTCATTATGGAATAACAGAACGACAATTATTAAATTATGTACGTATTGCTAGAAAAGCAAAAGGGTCAACAGGTCAAGTTTTATTACAATTACTCGAAATGCGTTTAGATAATGTTATTTTTCGATTAGGTATGGCTCCTACAATTCCCGGAGCAAGACAATTAGTAAACCATAGACATATTCTAGTAAATGATAACATAGTAAATATTCCAAGTTATCGTTGTAAACCTCAAGATTTTATTACTATAAAAGATCGGCAAAAATCTAAAATTATGATTATTAAAAATACAAATTTTTCTCAAAAATCTAAAGTGCCAAATCATTTAACTTTTAATTCTTTAGAAAACAAGGGGTTAGTTAACCAAATCCTAGATCAAGAATCGGTTGGTTTAAAAATAAATGAATTATTAGTTGTAGAATATTATTCTCGTCAAGCTTAACT
SJ30_S__Shetland_Isl_                                    GTGTAAGAATAATACGTCGTTTAGGAACTTTACCAGGCTTAACTAATAAAACACCTCAGTTAAAATCTAGTTCCATCAATCAATCAACATCTAATAAAAAAATTTCTCAGTATCGTATTCGTTTAGAAGAAAAGCAAAAATTACGTTTTCATTATGGAATAACAGAACGACAATTATTAAATTATGTACGTATTGCTAGAAAAGCAAAAGGGTCAACAGGTCAAGTTTTATTACAATTACTCGAAATGCGTTTAGATAATGTTATTTTTCGATTAGGTATGGCTCCTACAATTCCCGGAGCAAGACAATTAGTAAACCATAGACATATTCTAGTAAATGATAACATAGTAAATATTCCAAGTTATCGTTGTAAACCTCAAGATTTTATTACTATAAAAGATCGGCAAAAATCTAAAATTATGATTATTAAAAATACAAATTTTTCTCAAAAATCTAAAGTGCCAAATCATTTAACTTTTAATTCTTTAGAAAACAAGGGGTTAGTTAACCAAATCCTAGATCAAGAATCGGTTGGTTTAAAAATAAATGAATTATTAGTTGTAGAATATTATTCTCGTCAAGCTTAACT
FJ572605_NE_China                                        GTGTAAGAATAATACGTCGTTTAGGAACTTTACCAGGCTTAACTAATAAAACACCTCAGTTAAAATCTAGTTCCATCAATCAATCAACATCTAATAAAAAAATTTCTCAGTATCGTATTCGTTTAGAAGAAAAGCAAAAATTACGTTTTCATTATGGAATAACAGAACGACAATTATTAAATTATGTACGTATTGCTAGAAAAGCAAAAGGGTCAACAGGTCAAGTTTTATTACAATTACTCGAAATGCGTTTAGATAATGTTATTTTTCGATTAGGTATGGCTCCTACAATTCCCGGAGCAAGACAATTAGTAAACCATAGACATATTCTAGTAAATGATAACATAGTAAATATTCCAAGTTATCGTTGTAAACCTCAAGATTTTATTACTATAAAAGATCGGCAAAAATCTAAAATTATGATTATTAAAAATACAAATTTTTCTCAAAAATCTAAAGTGCCAAATCATTTAACTTTTAATTCTTTAGAAAACAAGGGGTTAGTTAACCAAATCCTAGATCAAGAATCGGTTGGTTTAAAAATAAATGAATTGTTAGTTGTAGAATATTATTCTCGTCAAGCTTAACT
FJ572589_NE_China                                        GTGTAAGAATAATACGTCGTTTAGGAACTTTACCAGGCTTAACTAATAAAACACCTCAGTTAAAATCTAGTTCCATCAATCAATCAACATCTAATAAAAAAATTTCTCAGTATCGTATTCGTTTAGAAGAAAAGCAAAAATTACGTTTTCATTATGGAATAACAGAACGACAATTATTAAATTATGTACGTATTGCTAGAAAAGCAAAAGGGTCAACAGGTCAAGTTTTATTACAATTACTCGAAATGCGTTTAGATAATGTTATTTTTCGATTAGGTATGGCTCCTACAATTCCCGGAGCAAGACAATTAGTAAACCATAGACATATTCTAGTAAATGATAACATAGTAAATATTCCAAGTTATCGTTGTAAACCTCAAGATTTTATTACTATAAAAGATCGGCAAAAATCTAAAATTATGATTATTAAAAATACAAATTTTTCTCAAAAATCTAAAGTGCCAAATCATTTAACTTTTAATTCTTTAGAAAACAAGGGGTTAGTTAACCAAATCCTAGATCAAGAATCGGTTGGTTTAAAAATAAATGAATTGTTAGTTGTAGAATATTATTCTCGTCAAGCTTAACT
AY908122_UK                                              GTGTAAGAATAATACGTCGTTTAGGAACTTTACCAGGCTTAACTAATAAAACACCTCAGTTAAAATCTAGTTCCATCAATCAATCAACATCTAATAAAAAAATTTCTCAGTATCGTATTCGTTTAGAAGAAAAGCAAAAATTACGTTTTCATTATGGAATAACAGAACGACAATTATTAAATTATGTACGTATTGCTAGAAAAGCAAAAGGGTCAACAGGTCAAGTTTTATTACAATTACTCGAAATGCGTTTAGATAATGTTATTTTTCGATTAGGTATGGCTCCTACAATTCCCGGAGCAAGACAATTAGTAAACCATAGACATATTCTAGTAAATGATAACATAGTAAATATTCCAAGTTATCGTTGTAAACCTCAAGATTTTATTACTATAAAAGATCGGCAAAAATCTAAAATTATGATTATTAAAAATACAAATTTTTCTCAAAAATCTAAAGTGCCAAATCATTTAACTTTTAATTCTTTAGAAAACAAGGGGTTAGTTAACCAAATCCTAGATCAAGAATCGGTTGGTTTAAAAATAAATGAATTGTTAGTTGTAGAATATTATTCTCGTCAAGCTTAACT
AY908121_W_Virginia__USA                                 GTGTAAGAATAATACGTCGTTTAGGAACTTTACCAGGCTTAACTAATAAAACACCTCAGTTAAAATCTAGTTCCATCAATCAATCAACATCTAATAAAAAAATTTCTCAGTATCGTATTCGTTTAGAAGAAAAGCAAAAATTACGTTTTCATTATGGAATAACAGAACGACAATTATTAAATTATGTACGTATTGCTAGAAAAGCAAAAGGGTCAACAGGTCAAGTTTTATTACAATTACTCGAAATGCGTTTAGATAATGTTATTTTTCGATTAGGTATGGCTCCTACAATTCCCGGAGCAAGACAATTAGTAAACCATAGACATATTCTAGTAAATGATAACATAGTAAATATTCCAAGTTATCGTTGTAAACCTCAAGATTTTATTACTATAAAAGATCGGCAAAAATCTAAAATTATGATTATTAAAAATACAAATTTTTCTCAAAAATCTAAAGTGCCAAATCATTTAACTTTTAATTCTTTAGAAAACAAGGGGTTAGTTAACCAAATCCTAGATCAAGAATCGGTTGGTTTAAAAATAAATGAATTGTTAGTTGTAGAATATTATTCTCGTCAAGCTTAACT
CP24_S__Orkney_Isl_                                      GTGTAAGAATAATACGTCGTTTAGGAACTTTACCAGGCTTAACCAATAAAACACCTCAGTTAAAACCTAGTTCCATCAATCAATCAACATCTAATAAAAAAATTTCTCAGTATCGTATTCGTTTAGAAGAAAAGCAAAAATTACGTTTTCATTATGGAATAACAGAACGACAATTACTAAATTATGTACGTATTGCTAGAAAAGCAAAAGGGTCAACAGGTCAAGTTTTATTACAATTACTCGAAATGCGTTTAGATAATGTTATTTTTCGATTAGGTATGGCTCCTACAATTCCCGGAGCAAGACAATTAGTAAACCATAGACATATTCTAGTAAATGATAATATAGTCAATATTCCAAGTTATCGTTGTAAACCTCAAGATTTTATTACTATAAAAGATCGGCAAAAATCTAAAATTATGATTATTAAAAATACAAATTTTTCTCAAAAATCTAAAGTGCCAAATCATTTAACTTTTAATTCTTTAGAAAACAAGGGGTTAGTTAATCAAATCCTAGATCAAGAATCGGTTGGTTTAAAAATAAATGAATTGTTAGTTGTAGAATATTATTCTCGTCAAGCTTAACT
CPMP_Wilkes_sector__Antarctica                           GTGTAAGAATAATACGTCGTTTAGGAACTTTACCAGGCTTAACTAATAAAACACCTCAGTTAAAATCTAGTTCCATCAATCAATCAACATCTAATAAAAAAATTTCTCAGTATCGTATTCGTTTAGAAGAAAAGCAAAAATTACGTTTTCATTATGGAATAACAGAACGACAATTATTAAATTATGTACGTATTGCTAGAAAAGCAAAAGGGTCAACAGGTCAAGTTTTATTACAATTACTCGAAATGCGTTTAGATAATGTTATTTTTCGATTAGGTATGGCTCCTACAATTCCCGGAGCAAGACAATTAGTAAACCATAGACATATTCTAGTAAATGATAACATAGTAAATATTCCAAGTTATCGTTGTAAACCTCAAGATTTTATTACTATAAAAGATCGGCAAAAATCTAAAATTATGATTATTAAAAATACAAGTTTTTCTCAAAAATCTAAAGTGCCAAATCATTTAACTTTTAATTCTTTAGAAAACAAGGGGTTAGTTAACCAAATCCTAGATCAAGAATCGGTTGGTTTAAAAATAAATGAATTGTTAGTTGTAGAATATTATTCTCGTCAAGCTTAACT
WPD8_Wilkes_sector__Antarctica                           GTGTAAGAATAATACGTCGTTTAGGAACTTTACCAGGCTTAACTAATAAAACACCTCAGTTAAAATCTAGTTCCATCAATCAATCAACATCTAATAAAAAAATTTCTCAGTATCGTATTCGTTTAGAAGAAAAGCAAAAATTACGTTTTCATTATGGAATAACAGAACGACAATTATTAAATTATGTACGTATTGCTAGAAAAGCAAAAGGGTCAACAGGTCAAGTTTTATTACAATTACTCGAAATGCGTTTAGATAATGTTATTTTTCGATTAGGTATGGCTCCTACAATTCCCGGAGCAAGACAATTAGTAAACCATAGACATATTCTAGTAAATGATAACATAGTAAATATTCCAAGTTATCGTTGTAAACCTCAAGATTTTATTACTATAAAAGATCGGCAAAAATCTAAAATTATGATTATTAAAAATACAAGTTTTTCTCAAAAATCTAAAGTGCCAAATCATTTAACTTTTAATTCTTTAGAAAACAAGGGGTTAGTTAACCAAATCCTAGATCAAGAATCGGTTGGTTTAAAAATAAATGAATTGTTAGTTGTAGAATATTATTCTCGTCAAGCTTAACT
219_Wilkes_sector__Antarctica                            GTGTAAGAATAATACGTCGTTTAGGAACTTTACCAGGCTTAACTAATAAAACACCTCAGTTAAAATCTAGTTCCATCAATCAATCAACATCTAATAAAAAAATTTCTCAGTATCGTATTCGTTTAGAAGAAAAGCAAAAATTACGTTTTCATTATGGAATAACAGAACGACAATTATTAAATTATGTACGTATTGCTAGAAAAGCAAAAGGGTCAACAGGTCAAGTTTTATTACAATTACTCGAAATGCGTTTAGATAATGTTATTTTTCGATTAGGTATGGCTCCTACAATTCCCGGAGCAAGACAATTAGTAAACCATAGACATATTCTAGTAAATGATAACATAGTAAATATTCCAAGTTATCGTTGTAAACCTCAAGATTTTATTACTATAAAAGATCGGCAAAAATCTAAAATTATGATTATTAAAAATACAAGTTTTTCTCAAAAATCTAAAGTGCCAAATCATTTAACTTTTAATTCTTTAGAAAACAAGGGGTTAGTTAACCAAATCCTAGATCAAGAATCGGTTGGTTTAAAAATAAATGAATTGTTAGTTGTAGAATATTATTCTCGTCAAGCTTAACT
B10_Australia                                            GTGTAAGAATAATACGTCGTTTAGGAACTTTACCAGGCTTAACTAATAAAACACCTCAGTTAAAATCTAGTTCCATCAATCAATCAACATCTAATAAAAAAATTTCTCAGTATCGTATTCGTTTAGAAGAAAAGCAAAAATTACGTTTTCATTATGGAATAACAGAACGACAATTATTAAATTATGTACGTATTGCTAGAAAAGCAAAAGGGTCAACAGGTCAAGTTTTATTACAATTACTCGAAATGCGTTTAGATAATGTTATTTTTCGATTAGGTATGGCTCCTACAATTCCCGGAGCAAGACAATTAGTAAACCATAGACATATTCTAGTAAATGATAACATAGTAAATATTCCAAGTTATCGTTGTAAACCTCAAGATTTTATTACTATAAAAGATCGGCAAAAATCTAAAATTATGATTATTAAAAATACAAGTTTTTCTCAAAAATCTAAAGTGCCAAATCATTTAACTTTTAATTCTTTAGAAAACAAGGGGTTAGTTAACCAAATCCTAGATCAAGAATCGGTTGGTTTAAAAATAAATGAATTGTTAGTTGTAGAATATTATTCTCGTCAAGCTTAACT
B11_Australia                                            GTGTAAGAATAATACGTCGTTTAGGAACTTTACCAGGCTTAACTAATAAAACACCTCAGTTAAAATCTAGTTCCATCAATCAATCAACATCTAATAAAAAAATTTCTCAGTATCGTATTCGTTTAGAAGAAAAGCAAAAATTACGTTTTCATTATGGAATAACAGAACGACAATTATTAAATTATGTACGTATTGCTAGAAAAGCAAAAGGGTCAACAGGTCAAGTTTTATTACAATTACTCGAAATGCGTTTAGATAATGTTATTTTTCGATTAGGTATGGCTCCTACAATTCCCGGAGCAAGACAATTAGTAAACCATAGACATATTCTAGTAAATGATAACATAGTAAATATTCCAAGTTATCGTTGTAAACCTCAAGATTTTATTACTATAAAAGATCGGCAAAAATCTAAAATTATGATTATTAAAAATACAAGTTTTTCTCAAAAATCTAAAGTGCCAAATCATTTAACTTTTAATTCTTTAGAAAACAAGGGGTTAGTTAACCAAATCCTAGATCAAGAATCGGTTGGTTTAAAAATAAATGAATTGTTAGTTGTAGAATATTATTCTCGTCAAGCTTAACT
B20_Wilkes_sector__Antarctica                            GTGTAAGAATAATACGTCGTTTAGGAACTTTACCAGGCTTAACTAATAAAACACCTCAGTTAAAATCTAGTTCCATCAATCAATCAACATCTAATAAAAAAATTTCTCAGTATCGTATTCGTTTAGAAGAAAAGCAAAAATTACGTTTTCATTATGGAATAACAGAACGACAATTATTAAATTATGTACGTATTGCTAGAAAAGCAAAAGGGTCAACAGGTCAAGTTTTATTACAATTACTCGAAATGCGTTTAGATAATGTTATTTTTCGATTAGGTATGGCTCCTACAATTCCCGGAGCAAGACAATTAGTAAACCATAGACATATTCTAGTAAATGATAACATAGTAAATATTCCAAGTTATCGTTGTAAACCTCAAGATTTTATTACTATAAAAGATCGGCAAAAATCTAAAATTATGATTATTAAAAATACAAGTTTTTCTCAAAAATCTAAAGTGCCAAATCATTTAACTTTTAATTCTTTAGAAAACAAGGGGTTAGTTAACCAAATCCTAGATCAAGAATCGGTTGGTTTAAAAATAAATGAATTGTTAGTTGTAGAATATTATTCTCGTCAAGCTTAACT
WPD5_Wilkes_sector__Antarctica                           GTGTAAGAATAATACGTCGTTTAGGAACTTTACCAGGCTTAACTAATAAAACACCTCAGTTAAAATCTAGTTCCATCAATCAATCAACATCTAATAAAAAAATTTCTCAGTATCGTATTCGTTTAGAAGAAAAGCAAAAATTACGTTTTCATTATGGAATAACAGAACGACAATTATTAAATTATGTACGTATTGCTAGAAAAGCAAAAGGGTCAACAGGTCAAGTTTTATTACAATTACTCGAAATGCGTTTAGATAATGTTATTTTTCGATTAGGTATGGCTCCTACAATTCCCGGAGCAAGACAATTAGTAAACCATAGACATATTCTAGTAAATGATAACATAGTAAATATTCCAAGTTATCGTTGTAAACCTCAAGATTTTATTACTATAAAAGATCGGCAAAAATCTAAAATTATGATTATTAAAAATACAAGTTTTTCTCAAAAATCTAAAGTGCCAAATCATTTAACTTTTAATTCTTTAGAAAACAAGGGGTTAGTTAACCAAATCCTAGATCAAGAATCGGTTGGTTTAAAAATAAATGAATTGTTAGTTGTAGAATATTATTCTCGTCAAGCTTAACT
B12_Australia                                            GTGTAAGAATAATACGTCGTTTAGGAACTTTACCAGGCTTAACTAATAAAACACCTCAGTTAAAATCTAGTTCCATCAATCAATCAACATCTAATAAAAAAATTTCTCAGTATCGTATTCGTTTAGAAGAAAAGCAAAAATTACGTTTTCATTATGGAATAACAGAACGACAATTATTAAATTATGTACGTATTGCTAGAAAAGCAAAAGGGTCAACAGGTCAAGTTTTATTACAATTACTCGAAATGCGTTTAGATAATGTTATTTTTCGATTAGGTATGGCTCCTACAATTCCCGGGGCAAGACAATTAGTAAACCATAGACATATTCTAGTAAATGATAACATAGTAAATATTCCAAGTTATCGTTGTAAACCTCAAGATTTTATTACTATAAAAGATCGGCAAAAATCTAAAATTATGATTATTAAAAATACAAGTTTTTCTCAAAAATCTAAAGTGCCAAATCATTTAACTTTTAATTCTTTAGAAAACAAGGGGTTAGTTAACCAAATCCTAGATCAAGAATCGGTTGGTTTAAAAATAAATGAATTGTTAGTTGTAGAATATTATTCTCGTCAAGCTTAACT
166CP_Wilkes_sector__Antarctica                          NNNTAAGAATAATACGTNGTTTAGGAACTTTACCAGGCTTAACTAATAAAACACCTCAGTTAAAATCTAGTTCCATCAATCAATCAACATCTAATAAAAAAATTTCTCAGTATCGTATTCGTTTAGAAGAAAAGCAAAAATTACGTTTTCATTATGGAATAACAGAACGACAATTATTAAATTATGTACGTATTGCTAGAAAAGCAAAAGGGTCAACAGGTCAAGTTTTATTACAATTACTCGAAATGCGTTTAGATAATGTTATTTTTCGATTAGGTATGGCTCCTACAATTCCCGGAGCAAGACAATTAGTAAACCATAGACATATTCTAGTAAATGATAACATAGTAAATATTCCAAGTTATCGTTGTAAACCTCAAGATTTTATTACTATAAAAGATCGGCAAAAATCTAAAATTATGATTATTAAAAATACAAGTTTTTCTCAAAAATCTAAAGTGCCAAATCATTTAACTTTTAATTCTTTAGAAAACAAGGGGTTAGTTAACCAAATCCTAGATCAAGAATCGGTTGGTTTAAAAATAAATGAATTGTTAGTTGTAGAATATTATTCTCGTCAAGCTTAACT
AB848717_Uganda                                          GTGTAAGAATAATACGTCGTTTAGGAACTTTACCAGGCTTAACTAATAAAACACCTCAGTTAAAATCTAGTTCCATCAATCAATCAACATCTAATAAAAAAATTTCTCAGTATCGTATTCGTTTAGAAGAAAAGCAAAAATTACGTTTTCATTATGGAATAACAGAACGACAATTATTAAATTATGTACGTATTGCTAGAAAAGCAAAAGGGTCAACAGGTCAAGTTTTATTACAATTACTCGAAATGCGTTTAGATAATGTTATTTTTCGATTAGGTATGGCTCCTACAATTCCCGGAGCAAGACAATTAGTAAACCATAGACATATTCTAGTAAATGATAACATAGTAAATATTCCAAGTTATCGTTGTAAACCTCAAGATTTTATTACTATAAAAGATCGGCAAAAATCTAAAATTATGATTATTAAAAATACAAATTTTTCTCAAAAATCTAAAGTGCCAAATCATTTAACTTTTAATTCTTTAGAAAACAAGGGGTTAGTTAACCAAATCCTAGATCAAGAATCGGTTGGTTTAAAAATAAATGAATTGTTAGTTGTAGAATATTATTCTCGTCAAGCTTAACT
CP17_Nepal                                               NNNNNNNNNNNNNNNNNNNNNNNNNNACTTTACCAGGCTTAACTAATAAAACACCTCAGTTAAAATCTAGTTCTATCAATCAATCAACATCTAATAAAAAAATTTCTCAGTATCGTATTCGTTTAGAAGAAAAGCAAAAATTACGTTTTCATTATGGAATAACAGAACGACAATTACTAAATTATGTACGTATTGCTAGAAAAGCAAAAGGGTCAACAGGTCAAGTTTTATTACAATTACTCGAAATGCGTTTAGATAATGTTATTTTTCGATTAGGTATGGCTCCTACAATTCCCGGAGCAAGACAATTAGTAAACCATAGACATATTCTAGTAAATGATAACATAGTAAATATTCCAAGTTATCGTTGTAAACCTCAAGATTTTATTACTATAAAAGATCGGCAAAAATCTAAAATTATGATTATTAAAAATACAAATTTTTCTCAAAAATCTAAAGTGGCGGATCATTTAACTTTTAATTCTTTAGAAAACAAGGGGTTAGTTAACCAAATCCTAGATCAAGANNNNNNNNNNNNNNNNNNNNNNNNNNNNNNNNNNNNNNNNNNNNNNNNNNNNNNNNNNNNNNN

;
end;

begin mrbayes;
charset rps4_pos1 = 3-589\3;
charset rps4_pos2 = 1-589\3;
charset rps4_pos3 = 2-589\3;
partition by_codon = 3: rps4_pos1, rps4_pos2, rps4_pos3;
set partition=by_codon;
lset applyto=(1,2) nst=6 rates=equal;
lset applyto=(3) nst=1 rates=equal;
unlink statefreq=(all) revmat=(all) shape=(all) pinvar=(all);
mcmcp Ngen=1500000 samplefreq=1000 printfreq=5000 savebrlens=yes;
[mcmcp Ngen=20000000 samplefreq=1000 printfreq=5000 savebrlens=yes;]
[mcmc]
