# Supplementary material for: Latitudinal Biogeographic Structuring in the Globally Distributed Moss Ceratodon purpureus
Source: Front Plant Sci. 2020 Aug 28;11:502359. doi: 10.3389/fpls.2020.502359 (PMC7484499; doi:10.3389/fpls.2020.502359)
Supplement: Supplementary file 1 [file DataSheet_1.zip › supplementary_materials_matrixes/MrBayes_files/ii_FigS1D_rps4_atpB-rbcL.tre]

#NEXUS
begin taxa;
	dimensions ntax=52;
	taxlabels
	AAS_00165_S__Orkney_Isl_
	AAS_03708_Ant__Peninsula
	AAS_03988_Ant__Peninsula
	AAS_04120_Ant__Peninsula
	AAS_04324_Ant__Peninsula
	AAS_07625_Ant__Peninsula
	AAS_09644A_Ross_sector__Antarctica
	AAS_4545909_Wilkes_sector__Antarctica
	AAS_725_Argentina
	AB848717_AB980065_Uganda
	AJ554005_Cheilothela_chloropus_rps4_Hedderson_9723
	AY881064_Cheilothela_chloropus_rbcL_atpB_Slabovljevic_and_Ros_14_3_1999
	AY908124_AY881063_Cheilothela_chloropus_Werner_and_Ros_14024_Nov_16_2002_isolateSM248_rps4_atpB
	BM_1228_Japan
	BM_21661_Alaska__USA
	BM_33207_Chile
	BM_A1003_Alaska__USA
	BM_BM000977576_Montana__USA
	BM_R08277a_Reunion_Isl_
	BR_01907765_Idaho__USA
	BR_02155925_Switzerland
	BR_02316781_Switzerland
	BR_02873422_UK
	BR_08930464_Poland
	BR_12018401_Russia
	BR_12045376_Papoua_New_Guinea
	BR_13051247_Svalbard
	BR_13622234_France
	BR_27270639_Colorado__USA
	BR_27271447_Hawaii
	BR_27272356_Quebec__Canada
	BR_27272962_Greece
	BR_27280945_Bolivia
	BR_30658767_Japan
	BR_31255218_Hawaii
	BR_31460231_Ecuador
	BR_32032632_Costa_Rica
	BR_36261428_Vermont__USA
	Biersma_18_Chile
	CP11_New_York__USA
	CP13_Malawi
	CP21_Maud_Land__Antarctica
	CP25_S__Shetland_Isl_
	CP28_Ant__Peninsula
	CP30_S__Sandwich_Isl_
	CP32_Ant_Peninsula
	CP34_Pr__Elisabeth_Land__Antarctica
	CP39_Heard_Isl_
	CP44_Heard_Isl_
	CP5_Australia
	CP8_Mauna_Kea__Hawaii
	JQ690710_Cheilothela_chloropus_rbcL_atpB_Churchill_et_al_13415
;
end;
begin trees;
	tree con_50_majrule = [&U] (AY908124_AY881063_Cheilothela_chloropus_Werner_and_Ros_14024_Nov_16_2002_isolateSM248_rps4_atpB[&prob=1.0,prob_stddev=0.0,prob_range={1.0,1.0},prob(percent)="100",prob+-sd="100+-0",length_mean=4.03877127E-4,length_median=2.855886E-4,length_95%HPD={1.562575E-8,0.001186082}]:2.86E-4,AJ554005_Cheilothela_chloropus_rps4_Hedderson_9723[&prob=1.0,prob_stddev=0.0,prob_range={…
end;
begin figtree;
	set appearance.backgroundColorAttribute="Default";
	set appearance.backgroundColour=#ffffff;
	set appearance.branchColorAttribute="User selection";
	set appearance.branchColorGradient=false;
	set appearance.branchLineWidth=1.0;
	set appearance.branchMinLineWidth=0.0;
	set appearance.branchWidthAttribute="Fixed";
	set appearance.foregroundColour=#000000;
	set appearance.hilightingGradient=false;
	set appearance.selectionColour=#2d3680;
	set branchLabels.colorAttribute="User selection";
	set branchLabels.displayAttribute="Branch times";
	set branchLabels.fontName="sansserif";
	set branchLabels.fontSize=8;
	set branchLabels.fontStyle=0;
	set branchLabels.isShown=false;
	set branchLabels.significantDigits=4;
	set layout.expansion=0;
	set layout.layoutType="RECTILINEAR";
	set layout.zoom=0;
	set legend.attribute=null;
	set legend.fontSize=10.0;
	set legend.isShown=false;
	set legend.significantDigits=4;
	set nodeBars.barWidth=4.0;
	set nodeBars.displayAttribute=null;
	set nodeBars.isShown=false;
	set nodeLabels.colorAttribute="User selection";
	set nodeLabels.displayAttribute="prob";
	set nodeLabels.fontName="sansserif";
	set nodeLabels.fontSize=8;
	set nodeLabels.fontStyle=0;
	set nodeLabels.isShown=true;
	set nodeLabels.significantDigits=2;
	set nodeShape.colourAttribute=null;
	set nodeShape.isShown=false;
	set nodeShape.minSize=10.0;
	set nodeShape.scaleType=Width;
	set nodeShape.shapeType=Circle;
	set nodeShape.size=4.0;
	set nodeShape.sizeAttribute=null;
	set polarLayout.alignTipLabels=false;
	set polarLayout.angularRange=0;
	set polarLayout.rootAngle=0;
	set polarLayout.rootLength=100;
	set polarLayout.showRoot=true;
	set radialLayout.spread=0.0;
	set rectilinearLayout.alignTipLabels=false;
	set rectilinearLayout.curvature=0;
	set rectilinearLayout.rootLength=100;
	set scale.offsetAge=0.0;
	set scale.rootAge=1.0;
	set scale.scaleFactor=1.0;
	set scale.scaleRoot=false;
	set scaleAxis.automaticScale=true;
	set scaleAxis.fontSize=8.0;
	set scaleAxis.isShown=false;
	set scaleAxis.lineWidth=1.0;
	set scaleAxis.majorTicks=1.0;
	set scaleAxis.origin=0.0;
	set scaleAxis.reverseAxis=false;
	set scaleAxis.showGrid=true;
	set scaleBar.automaticScale=true;
	set scaleBar.fontSize=10.0;
	set scaleBar.isShown=true;
	set scaleBar.lineWidth=1.0;
	set scaleBar.scaleRange=0.0;
	set tipLabels.colorAttribute="User selection";
	set tipLabels.displayAttribute="Names";
	set tipLabels.fontName="sansserif";
	set tipLabels.fontSize=8;
	set tipLabels.fontStyle=0;
	set tipLabels.isShown=true;
	set tipLabels.significantDigits=4;
	set trees.order=true;
	set trees.orderType="decreasing";
	set trees.rooting=true;
	set trees.rootingType="Midpoint";
	set trees.transform=false;
	set trees.transformType="cladogram";
end;
