# Supplementary material for: Latitudinal Biogeographic Structuring in the Globally Distributed Moss Ceratodon purpureus
Source: Front Plant Sci. 2020 Aug 28;11:502359. doi: 10.3389/fpls.2020.502359 (PMC7484499; doi:10.3389/fpls.2020.502359)
Supplement: Supplementary file 1 [file DataSheet_1.zip › supplementary_materials_matrixes/MrBayes_files/ii_FigS1D_rps4_atpB-rbcL.nex]

[combined rps4 and atpB datasets: rps4= Ch_rps4_codons_filtered2.nex, atpb= atpB_shaw_simplecod_withJQ690710_noNHM16_filt2]

#NEXUS
begin data;
dimensions ntax=52 [ingroup=48] nchar=1231;
format datatype=dna missing=? gap=- interleave;
matrix
AY908124_AY881063_Cheilothela_chloropus_Werner_and_Ros_14024_Nov_16_2002_isolateSM248_rps4_atpB  NNNNNNNAATAATACGTCGTTTAGGAACTTTACCAGGACTAACCAATAAAACACCCCAGTTAAAATCGAGTTCCACTAATCAATCAACATCTAATAAAAAAATTTCTCAATATCGTATTCGTTTAGAAGAAAAGCAAAAATTGCGTTTTCATTACGGAATAACAGAACGACAATTACTAAATTATGTACGTATTGCTAGAAAAGCAAAAGGATCAACAGGTCAAATTTTATTACAATTACTCGAAATGCGTTTAGATAATGTTATTTTTCGATTAGGTATGGCTCCTACAATTCCCGGAGCAAGACAATTAGTAAATCATAGACATATTTTAGTAAATGATAATATAGTAAATATTCCAAGTTATCGTTGTAAACCTCAGGATTTTATTACTATAAAAAATAGGCAAAAATCTCAAGCTATGATTATTAAAAATCTAACTTTTTCTCAGAAAGCTAAAGTGCCAAATCATTTAACTTTTAATTCTTTAGAAAACAAGGGATTAGTTAATCAAATACTAGATCAAGAATCAATTGGTTTAAAAATAAATGAATTATTAGTTGTAGAATATTATTCTCGTCAAGCTTAACTGTCTCCGTTTGTGGTGACATAGGTTCCTCCCTACAACTCAATTAATAATTCTTGCAA-GATGAGGTCTACTCGATAAAGAAATTTTTTATAAAAAAAA---TTTCTTTAGTATTTAATTTTGTCT-AAAATAGACAAAGTGATTTTTTTATAACAAAACAGTATCATTGTATATTATTTTTTCTATTTGATGCAACTCAGATTATTCTCTAATAAATTGCTTTTTGTTTTTTCAAGCATTGACCTATTAATCTTTCAAATGTTAAACTAATTAATAAAAATAGAATTGAATTTAAA--AGTAGAAAAAAAAAGAATTATTGCTTCTACTTTTAAATTCAATTCTATTTATTT----AAAAAAAAGTTGGTTATTTTATTTACTAATAAATTATTACTACAAAAAAGATTTCTTTTTTACAACTTTTAA-TTTTTTTATTTTATTTATT----TACATATATATATATAAGTAATAAATTCAAGATAATTATTTTACTCAATAATTAAATGATCGAGTTGATACTAAATATTTTCAATACAATCAGTAACTAATTTTATTACTTCTAAATTTTATGAAAACAGATTCTCGTACGTTTGGGACTTCCACACTTGTTGCTAAAAATATAGGACGTATTACTCAAA
AJ554005_Cheilothela_chloropus_rps4_Hedderson_9723                                               NNNNNNNNNNNNNNNNNNNNNNNNNNNCTTTACCAGGACTAACCAATAAAACACCCCAGTTAAAATCGAGTTCCACTAATCAATCAACATCTAATAAAAAAATTTCTCAATATCGTATTCGTTTAGAAGAAAAGCAAAAATTGCGTTTTCATTACGGAATAACAGAACGACAATTACTAAATTATGTACGTATTGCTAGAAAAGCAAAAGGATCAACAGGTCAAATTTTATTACAATTACTCGAAATGCGTTTAGATAATGTTATTTTTCGATTAGGTATGGCTCCTACAATTCCCGGAGCAAGACAATTAGTAAATCATAGACATATTTTAGTAAATGATAATATAGTAAATATTCCAAGTTATCGTTGTAAACCTCAGGATTTTATTACTATAAAAAATAGGCAAAAATCTCAAGCTATGATTATTAAAAATCTAACTTTTTCTCAGAAAGCTAAAGTGCCAAATCATTTAACTTTTAATTCTTTAGAAAACAAGGGATTAGTTAATCAAATACTAGATCAAGAATCAATTGGTTTAAAAATAAATGAATTATTAGTTGTAGAATATTATTCTCGTCAAGCTTAACTVNNNNNNNNNNNNNNNNNNNNNNNNNNNNNNNNNNNNNNNNNNNNNNNNNNNNNNNNNNNNNNNNNNNNNNNNNNNNNNNNNNNNNNNNNNNNNNNNNNNNNNNNNNNNNNNNNNNNNNNNNNNNNNNNNNNNNNNNNNNNNNNNNNNNNNNNNNNNNNNNNNNNNNNNNNNNNNNNNNNNNNNNNNNNNNNNNNNNNNNNNNNNNNNNNNNNNNNNNNNNNNNNNNNNNNNNNNNNNNNNNNNNNNNNNNNNNNNNNNNNNNNNNNNNNNNNNNNNNNNNNNNNNNNNNNNNNNNNNNNNNNNNNNNNNNNNNNNNNNNNNNNNNNNNNNNNNNNNNNNNNNNNNNNNNNN----NNNNNNNNNNNNNNNNNNNNNNNNNNNNNNNNNNNNNNNNNNNNNNNNNNNNNNNNNNNNNNNNNNNNNNNNNNNNNNNNNNNNNNNNNNNNNNNNNNNNNNNNNNNNNNNNNNNNNNNNNNNNNNNNNNNNNNNNNNNNNNNNNNNNNNNNNNNNNNNNNNNNNNNNNNNNNNNNNNNNNNNNNNNNNNNNNNNNNNNNNNNNNNNNNNNNNNNNNNNNNNNNNNNNNNNNNNNNNNNNNNNNNNNNNNNNNNNNNNNNNNNNNNNNNNNNNNNNNNNNNNNNNN
JQ690710_Cheilothela_chloropus_rbcL_atpB_Churchill_et_al_13415                                   NNNNNNNNNNNNNNNNNNNNNNNNNNNNNNNNNNNNNNNNNNNNNNNNNNNNNNNNNNNNNNNNNNNNNNNNNNNNNNNNNNNNNNNNNNNNNNNNNNNNNNNNNNNNNNNNNNNNNNNNNNNNNNNNNNNNNNNNNNNNNNNNNNNNNNNNNNNNNNNNNNNNNNNNNNNNNNNNNNNNNNNNNNNNNNNNNNNNNNNNNNNNNNNNNNNNNNNNNNNNNNNNNNNNNNNNNNNNNNNNNNNNNNNNNNNNNNNNNNNNNNNNNNNNNNNNNNNNNNNNNNNNNNNNNNNNNNNNNNNNNNNNNNNNNNNNNNNNNNNNNNNNNNNNNNNNNNNNNNNNNNNNNNNNNNNNNNNNNNNNNNNNNNNNNNNNNNNNNNNNNNNNNNNNNNNNNNNNNNNNNNNNNNNNNNNNNNNNNNNNNNNNNNNNNNNNNNNNNNNNNNNNNNNNNNNNNNNNNNNNNNNNNNNNNNNNNNNNNNNNNNNNNNNNNNNNNNNNNNNNNNNNNNNNNNNNNNNNNNNNNNNNNNNNNNNNNNNNNNNNNNNNNNNNNNNNNNNNNNNNNNNNNNNNNNNNNNNNNNNNNNNNNNNNNNNNNNNNNNNNNNNNNNNNNAGGTTCCTCCCTACAACTCAATTAATAATTCTTGCAA-GATGAGGTCTACTCGATAAAGAAATTTTTTATAAAAAAAA---TTTCTTTAGTATTTAATTTTGTCT-AAAATAGACAAAGTGATTTTTTTATAACAAAACAGTATCATTGTATATTATTTTTTCTATTTGATGCAACTCAGATTATTCTCTAATAAATTGCTTTTTGTTTTTTCAAGCATTGACCTATTAATCTTTCAAATGTTAAACTAATTAATAAAAATAGAATTGAATTTAAA--AGTAGAAAAAAAAAGAATTATTGCTTCTACTTTTAAATTCAATTCTATTTATTT----AAAAAAAAGTTGGTTATTTTATTTACTAATAAATTATTACTACAAAAAAGATTTCTTTTTTACAACTTTTAA-TTTTTTTATTTTATTTATT----TACATATATATATATAAGTAATAAATTCAAGATAATTATTTTACTCAATAATTAAATGATCGAGTTGATACTAAATATTTTCAATACAATCAGTAACTAATTTTATTACTTCTAAATTTTNNNNNNNNNNNNNNNNNNNNNNNNNNNNNNNNNNNNNNNNNNNNNNNNNNNNNNNNNNNNNNNNNNNNNN
AY881064_Cheilothela_chloropus_rbcL_atpB_Slabovljevic_and_Ros_14_3_1999                          NNNNNNNNNNNNNNNNNNNNNNNNNNNNNNNNNNNNNNNNNNNNNNNNNNNNNNNNNNNNNNNNNNNNNNNNNNNNNNNNNNNNNNNNNNNNNNNNNNNNNNNNNNNNNNNNNNNNNNNNNNNNNNNNNNNNNNNNNNNNNNNNNNNNNNNNNNNNNNNNNNNNNNNNNNNNNNNNNNNNNNNNNNNNNNNNNNNNNNNNNNNNNNNNNNNNNNNNNNNNNNNNNNNNNNNNNNNNNNNNNNNNNNNNNNNNNNNNNNNNNNNNNNNNNNNNNNNNNNNNNNNNNNNNNNNNNNNNNNNNNNNNNNNNNNNNNNNNNNNNNNNNNNNNNNNNNNNNNNNNNNNNNNNNNNNNNNNNNNNNNNNNNNNNNNNNNNNNNNNNNNNNNNNNNNNNNNNNNNNNNNNNNNNNNNNNNNNNNNNNNNNNNNNNNNNNNNNNNNNNNNNNNNNNNNNNNNNNNNNNNNNNNNNNNNNNNNNNNNNNNNNNNNNNNNNNNNNNNNNNNNNNNNNNNNNNNNNNNNNNNNNNNNNNNNNNNNNNNNNNNNNNNNNNNNNNNNNNNNNNNNNNNNNNNNNNNNNNNNNNNNNNNNNNNGTCTCCGTTTGTGGTGACATAGGTTCCTCCCTACAACTCAATTAATAATTCTTGCAA-GATGAGGTCTACTCGATAAAGAAATTTTTTATAAAAAAAA---TTTCTTTAGTATTTAATTTTGTCT-AAAATAGACAAAGTGATTTTTTTATAACAAAACAGTATCATTGTATATTATTTTTTCTATTTGATGCAACTCAGATTATTCTCTAATAAATTGCTTTTTGTTTTTTCAAGCATTGACCTATTAATCTTTCAAATGTTAAACTAATTAATAAAAATAGAATTGAATTTAAA--AGTAGAAAAAAAAAGAATTATTGCTTCTACTTTTAAATTCAATTCTATTTATTT----AAAAAAAAGTTGGTTATTTTATTTACTAATAAATTATTACTACAAAAAAGATTTCTTTTTTACAACTTTTAA-TTTTTTTATTTTATTTATT----TACATATATATATATAAGTAATAAATTCAAGATAATTATTTTACTCAATAATTAAATGATCGAGTTGATACTAAATATTTTCAATACAATCAGTAACTAATTTTATTACTTCTAAATTTTATGAAAACAGATTCTCGTACGTTTGGGACTTCCACACTTGTTGCTAAAAATATAGGACGTATTACTCAAA
AAS_725_Argentina                                                                                GTGTAAGAATAATACGTCGTTTAGGAACTTTACCAGGCTTAACTAATAAAACACCTCAGTTAAAATCTAGTTCCATCAATCAATCAACATCTAATAAAAAAATTTCTCAGTATCGTATTCGTTTAGAAGAAAAGCAAAAATTACGTTTTCATTATGGAATAACAGAACGACAATTATTAAATTATGTACGTATTGCTAGAAAAGCAAAAGGGTCAACAGGTCAAGTTTTATTACAATTACTCGAAATGCGTTTAGATAATGTTATTTTTCGATTAGGTATGGCTCCTACAATTCCCGGAGCAAGACAATTAGTAAACCATAGACATATTCTAGTAAATGATAACATAGTAAATATTCCAAGTTATCGTTGTAAACCTCAAGATTTTATTACTATAAAAGATCGGCAAAAATCTAAAATTATGATTATTAAAAATACAAGTTTTTCTCAAAAATCTAAAGTGCCAAATCATTTAACTTTTAATTCTTTAGAAAACAAGGGGTTAGTTAACCAAATCCTAGATCAAGAATCGGTTGGTTTAAAAATAAATGAATTGTTAGTTGTAGAATATTATTCTCGTCAAGCTTAACTGTCTCCGTTTGTGGTGACATAGGTTCCTCCCTACAACTCAATTAATAATTCTTGCAAGGATGAGGTCTACTCGATAAAGAAATTTTTTCTTTTATAAAAAATTTCTTTAGTATTTAGTTTTGTCTAAAAATAGACAAAGTGATTTTTCTATAACAAAACAGTATCATTGTATATTATTTTTTCTATTTGATGCAACTCAGATTATTTTCTAATAAATTG-TTTTTATTTTTTCAAGCATTGACCTATTAATCTTTCAAATGTTAAACTAGTTAATAAAAATAAAATTTAATTCAAATTATAAAACAATAAAAGAATTAGTCCTTAATTTTTTTAAGTAAATTCTATTTATTT----ATTTAAAA------------ATTTACTAATAAGCTAAGACTACAAAAACTATTTCCTTTTTACAACTTTTAATTTTTTTTATTTTATTTCTTTCTTTACATATATATATA--AGTAAGAAATTCAAGAGAATTATTTTACTCAATAATTAAATGATCGAGTTGATACTAAATATTTTCAATACAATCAGTAACTAATTTTATTACTTCTAAATTTTATGAAAACAGATTCTCGTACATTTGGGACTTCCACACTTATTGCTAAAAATATAGGACGTATTACTCAAA
AAS_4545909_Wilkes_sector__Antarctica                                                            GTGTAAGAATAATACGTCGTTTAGGAACTTTACCAGGCTTAACTAATAAAACACCTCAGTTAAAATCTAGTTCCATCAATCAATCAACATCTAATAAAAAAATTTCTCAGTATCGTATTCGTTTAGAAGAAAAGCAAAAATTACGTTTTCATTATGGAATAACAGAACGACAATTATTAAATTATGTACGTATTGCTAGAAAAGCAAAAGGGTCAACAGGTCAAGTTTTATTACAATTACTCGAAATGCGTTTAGATAATGTTATTTTTCGATTAGGTATGGCTCCTACAATTCCCGGAGCAAGACAATTAGTAAACCATAGACATATTCTAGTAAATGATAACATAGTAAATATTCCAAGTTATCGTTGTAAACCTCAAGATTTTATTACTATAAAAGATCGGCAAAAATCTAAAATTATGATTATTAAAAATACAAGTTTTTCTCAAAAATCTAAAGTGCCAAATCATTTAACTTTTAATTCTTTAGAAAACAAGGGGTTAGTTAACCAAATCCTAGATCAAGAATCGGTTGGTTTAAAAATAAATGAATTGTTAGTTGTAGAATATTATTCTCGTCAAGCTTAACTGTCTCCGTTTGTGGTGACATAGGTTCCTCCCTACAACTCAATTAATAATTCTTGCAAGGATGAGGTCTACTCGATAAAGAAATTTTTTCTTTTATAAAAAATTTCTTTAGTATTTAGTTTTGTCTAAAAATAGACAAAGTGATTTTTCTATAACAAAACAGTATCATTGTATATTATTTTTTCTATTTGATGCAACTCAGATTATTTTCTAATAAATTG-TTTTTATTTTTTCAAGCATTGACCTATTAATCTTTCAAATGTTAAACTAGTTAATAAAAATAAAATTTAATTCAAATTATAAAACAATAAAAGAATTAGTCCTTAATTTTTTTAAGTAAATTCTATTTATTT----ATTTAAAA------------ATTTACTAATAAGCTAAGACTACAAAAACTATTTCCTTTTTACAACTTTTAATTTTTTTTATTTTATTTCTTTCTTTACATATATATATA--AGTAAGAAATTCAAGAGAATTATTTTACTCAATAATTAAATGATCGAGTTGATACTAAATATTTTCAATACAATCAGTAACTAATTTTATTACTTCTAAATTTTATGAAAACAGATTCTCGTACATTTGGGACTTCCACACTTATTGCTAAAAATATAGGACGTATTACTCAAA
AAS_03708_Ant__Peninsula                                                                         GTGTAAGAATAATACGTCGTTTAGGAACTTTACCAGGCTTAACTAATAAAACACCTCAGTTAAAATCTAGTTCCATCAATCAATCAACATCTAATAAAAAAATTTCTCAGTATCGTATTCGTTTAGAAGAAAAGCAAAAATTACGTTTTCATTATGGAATAACAGAACGACAATTATTAAATTATGTACGTATTGCTAGAAAAGCAAAAGGGTCAACAGGTCAAGTTTTATTACAATTACTCGAAATGCGTTTAGATAATGTTATTTTTCGATTAGGTATGGCTCCTACAATTCCCGGAGCAAGACAATTAGTAAACCATAGACATATTCTAGTAAATGATAACATAGTAAATATTCCAAGTTATCGTTGTAAACCTCAAGATTTTATTACTATAAAAGATCGGCAAAAATCTAAAATTATGATTATTAAAAATACAAATTTTTCTCAAAAATCTAAAGTGCCAAATCATTTAACTTTTAATTCTTTAGAAAACAAGGGGTTAGTTAACCAAATCCTAGATCAAGAATCGGTTGGTTTAAAAATAAATGAATTATTAGTTGTAGAATATTATTCTCGTCAAGCTTAACTGTCTCCGTTTGTGGTGACATAGGTTCCTCCCTACAACTCAATTAATAATTCTTGCAAGGATGAGGTCTACTCGATAAAGAAATTTTTTCTTTTATAAAAAATTTCTTTAGTATTTAGTTTTGTCTAAAAATAGACAAAGTGATTTTTCTATAACAAAACAGTATCATTGTATATTATTTTTTCTATTTGATGCAACTCAGATTATTTTCTAATAAATTG-TTTTTATTTTTTCAAGCATTGACCTATTAATCTTTCAAATGTTAAACTAGTTAATAAAAATAAAATTTAATTCAAATTATAAAACAATAAAAGAATTAGTCCTTAATTTTTTTAAGTAAATTCTATTTATTTGTTTATTTAAAA------------ATTTACTAATAAGCTAAGACTACAAAAACTATTTCCTTTTTACAACTTTTAATTTTTTTTATTTTATTTCTTTCTTTACATATATATATA--AGTAAGAAATTCAAGAGAATTATTTTACTCAATAATTAAATGATCGAGTTGATACTAAATATTTTCAATACAATCAGTAACTAATTTTATTACTTCTAAATTTTATGAAAACAGATTCTCGTACATTTGGGACTTCCACACTTATTGCTAAAAATATAGGACGTATTACTCAAA
AAS_03988_Ant__Peninsula                                                                         GTGTAAGAATAATACGTCGTTTAGGAACTTTACCAGGCTTAACCAATAAAACACCTCAGTTAAAACCTAGTTCCATCAATCAATCAACATCTAATAAAAAAATTTCTCAGTATCGTATTCGTTTAGAAGAAAAGCAAAAATTACGTTTTCATTATGGAATAACAGAACGACAATTACTAAATTATGTACGTATTGCTAGAAAAGCAAAAGGGTCAACAGGTCAAGTTTTATTACAATTACTCGAAATGCGTTTAGATAATGTTATTTTTCGATTAGGTATGGCTCCTACAATTCCCGGAGCAAGACAATTAGTAAACCATAGACATATTCTAGTAAATGATAATATAGTCAATATTCCAAGTTATCGTTGTAAACCTCAAGATTTTATTACTATAAAAGATCGGCAAAAATCTAAAATTATGATTATTAAAAATACAAATTTTTCTCAAAAATCTAAAGTGCCAAATCATTTAACTTTTAATTCTTTAGAAAACAAGGGGTTAGTTAATCAAATCCTAGATCAAGAATCGGTTGGTTTAAAAATAAATGAATTGTTAGTTGTAGAATATTATTCTCGTCAAGCTTAACTGTCTCCGTTTGTGGTGACATAGGTTCCTCCCTACAACTCAATTAATAATTCTTGCAAGGATGAGGTCTACTCGATAAAGAAATTTTTTATAAAAGAAAAAATTTCTTTAGTATTTAGTTTTGTCTAAAAATAGACAAAGTGATTTTTCTATAACAAAACAGTATCATTGTATATTATTTTTTCTATTTGATGCAACTCAGATTATTTTTTAATAAATTG-TTTTTGTTTTTTCAAGCATTGACCTATTAATCTTTCAAATGTTAAACTAGTTAATAAAAATAAAATTTAATTCAAATTATAAAACAATAAAAGAATTAGTCCTTAATTTTTTTAAGTAAATTCTATTTATTTATTTATTTAAAA------------ATTTACTAATAAGCTAAGACTACAAAAACTATTTACTTTTTACAACTTTTAATTTTTTTTATTTTATTTATTTCTTTACATATATATATA--AGTAAGAAATTCAAGAAAATTCTTTTACTCAATAATTAAATGATCGAGTTGATACTAAATATTTTCAATACAATCAGTAACTAATTTTATTACTTCTAAATTTTATGAAAACAGATTCTCGTACATTTGGGACTTCCACACTTATTGCTAAAAATATAGGACGTATTACTCAAA
AAS_04120_Ant__Peninsula                                                                         GTGTAAGAATAATACGTCGTTTAGGAACTTTACCAGGCTTAACTAATAAAACACCTCAGTTAAAATCTAGTTCCATCAATCAATCAACATCTAATAAAAAAATTTCTCAGTATCGTATTCGTTTAGAAGAAAAGCAAAAATTACGTTTTCATTATGGAATAACAGAACGACAATTATTAAATTATGTACGTATTGCTAGAAAAGCAAAAGGGTCAACAGGTCAAGTTTTATTACAATTACTCGAAATGCGTTTAGATAATGTTATTTTTCGATTAGGTATGGCTCCTACAATTCCCGGAGCAAGACAATTAGTAAACCATAGACATATTCTAGTAAATGATAACATAGTAAATATTCCAAGTTATCGTTGTAAACCTCAAGATTTTATTACTATAAAAGATCGGCAAAAATCTAAAATTATGATTATTAAAAATACAAGTTTTTCTCAAAAATCTAAAGTGCCAAATCATTTAACTTTTAATTCTTTAGAAAACAAGGGGTTAGTTAAYCAAATCCTAGATCAAGAATCGGTTGGTTTAAAAATAAATGAATTGTTAGTTGTAGAATATTATTCTCGTCAAGCTTAACTGTCTCCGTTTGTGGTGACATAGGTTCCTCCCTACAACTCAATTAATAATTCTTGCAAGGATGAGGTCTACTCGATAAAGAAATTTTTTCTTTTATAAAAAATTTCTTTAGTATTTAGTTTTGTCTAAAAATAGACAAAGTGATTTTTCTATAACAAAACAGTATCATTGTATATTATTTTTTCTATTTGATGCAACTCAGATTATTTTCTAATAAATTG-TTTTTATTTTTTCAAGCATTGACCTATTAATCTTTCAAATGTTAAACTAGTTAATAAAAATAAAATTTAATTCAAATTATAAAACAATAAAAGAATTAGTCCTTAATTTTTTTAAGTAAATTCTATTTATTT----ATTTAAAA------------ATTTACTAATAAGCTAAGACTACAAAAACTATTTCCTTTTTACAACTTTTAATTTTTTTTATTTTATTTCTTTCTTTACATATATATATA--AGTAAGAAATTCAAGAGAATTATTTTACTCAATAATTAAATGATCGAGTTGATACTAAATATTTTCAATACAATCAGTAACTAATTTTATTACTTCTAAATTTTATGAAAACAGATTCTCGTACATTTGGGACTTCCACACTTATTGCTARAAATATAGGACGTATTACTCAAA
AAS_04324_Ant__Peninsula                                                                         GTGTAAGAATAATACGTCGTTTAGGAACTTTACCAGGCTTAACTAATAAAACACCTCAGTTAAAATCTAGTTCCATCAATCAATCAACATCTAATAAAAAAATTTCTCAGTATCGTATTCGTTTAGAAGAAAAGCAAAAATTACGTTTTCATTATGGAATAACAGAACGACAATTATTAAATTATGTACGTATTGCTAGAAAAGCAAAAGGGTCAACAGGTCAAGTTTTATTACAATTACTCGAAATGCGTTTAGATAATGTTATTTTTCGATTAGGTATGGCTCCTACAATTCCCGGAGCAAGACAATTAGTAAACCATAGACATATTCTAGTAAATGATAACATAGTAAATATTCCAAGTTATCGTTGTAAACCTCAAGATTTTATTACTATAAAAGATCGGCAAAAATCTAAAATTATGATTATTAAAAATACAAATTTTTCTCAAAAATCTAAAGTGCCAAATCATTTAACTTTTAATTCTTTAGAAAACAAGGGGTTAGTTAACCAAATCCTAGATCAAGAATCGGTTGGTTTAAAAATAAATGAATTATTAGTTGTAGAATATTATTCTCGTCAAGCTTAACTGTCTCCGTTTGTGGTGACATAGGTTCCTCCCTACAACTCAATTAATAATTCTTGCAAGGATGAGGTCTACTCGATAAAGAAATTTTTTCTTTTATAAAAAATTTCTTTAGTATTTAGTTTTGTCTAAAAATAGACAAAGTGATTTTTCTATAACAAAACAGTATCATTGTATATTATTTTTTCTATTTGATGCAACTCAGATTATTTTCTAATAAATTG-TTTTTATTTTTTCAAGCATTGACCTATTAATCTTTCAAATGTTAAACTAGTTAATAAAAATAAAATTTAATTCAAATTATAAAACAATAAAAGAATTAGTCCTTAATTTTTTTAAGTAAATTCTATTTATTTGTTTATTTAAAA------------ATTTACTAATAAGCTAAGACTACAAAAACTATTTCCTTTTTACAACTTTTAATTTTTTTTATTTTATTTCTTTCTTTACATATATATATA--AGTAAGAAATTCAAGAGAATTATTTTACTCAATAATTAAATGATCGAGTTGATACTAAATATTTTCAATACAATCAGTAACTAATTTTATTACTTCTAAATTTTATGAAAACAGATTCTCGTACATTTGGGACTTCCACACTTATTGCTAAAAATATAGGACGTATTACTCAAA
AAS_07625_Ant__Peninsula                                                                         GTGTAAGAATAATACGTCGTTTAGGAACTTTACCAGGCTTAACCAATAAAACACCTCAGTTAAAACCTAGTTCCATCAATCAATCAACATCTAATAAAAAAATTTCTCAGTATCGTATTCGTTTAGAAGAAAAGCAAAAATTACGTTTTCATTATGGAATAACAGAACGACAATTACTAAATTATGTACGTATTGCTAGAAAAGCAAAAGGGTCAACAGGTCAAGTTTTATTACAATTACTCGAAATGCGTTTAGATAATGTTATTTTTCGATTAGGTATGGCTCCTACAATTCCCGGAGCAAGACAATTAGTAAACCATAGACATATTCTAGTAAATGATAATATAGTCAATATTCCAAGTTATCGTTGTAAACCTCAAGATTTTATTACTATAAAAGATCGGCAAAAATCTAAAATTATGATTATTAAAAATACAAATTTTTCTCAAAAATCTAAAGTGCCAAATCATTTAACTTTTAATTCTTTAGAAAACAAGGGGTTAGTTAATCAAATCCTAGATCAAGAATCGGTTGGTTTAAAAATAAATGAATTGTTAGTTGTAGAATATTATTCTCGTCAAGCTTAACTGTCTCCGTTTGTGGTGACATAGGTTCCTCCCTACAACTCAATTAATAATTCTTGCAAGGATGAGGTCTACTCGATAAAGAAATTTTTTATAAAAGAAAAAATTTCTTTAGTATTTAGTTTTGTCTAAAAATAGACAAAGTGATTTTTCTATAACAAAACAGTATCATTGTATATTATTTTTTCTATTTGATGCAACTCAGATTATTTTTTAATAAATTG-TTTTTGTTTTTTCAAGCATTGACCTATTAATCTTTCAAATGTTAAACTAGTTAATAAAAATAAAATTTAATTCAAATTATAAAACAATAAAAGAATTAGTCCTTAATTTTTTTAAGTAAATTCTATTTATTTATTTATTTAAAA------------ATTTACTAATAAGCTAAGACTACAAAAACTATTTACTTTTTACAACTTTTAATTTTTTTTATTTTATTTATTTCTTTACATATATATATA--AGTAAGAAATTCAAGAAAATTCTTTTACTCAATAATTAAATGATCGAGTTGATACTAAATATTTTCAATACAATCAGTAACTAATTTTATTACTTCTAAATTTTATGAAAACAGATTCTCGTACATTTGGGACTTCCACACTTATTGCTAAAAATATAGGACGTATTACWCAAA
AAS_09644A_Ross_sector__Antarctica                                                               GTGTAAGAATAATACGTCGTTTAGGAACTTTACCAGGCTTAACTAATAAAACACCTCAGTTAAAATCTAGTTCCATCAATCAATCAACATCTAATAAAAAAATTTCTCAGTATCGTATTCGTTTAGAAGAAAAGCAAAAATTACGTTTTCATTATGGAATAACAGAACGACAATTATTAAAGTATGTACGTATTGCTAGAAAAGCAAAAGGGTCAACAGGTCAAGTTTTATTACAATTACTCGAAATGCGTTTAGATAATGTTATTTTTCGATTAGGTATGGCTCCTACAATTCCCGGAGCAAGACAATTAGTAAACCATAGACATATTCTAGTAAATGATAACATAGTAAATATTCCAAGTTATCGTTGTAAACCTCAAGATTTTATTACTATAAAAGATCGGCAAAAATCTAAAATTATGATTATTAAAAATACAAGTTTTTCTCAAAAATCTAAAGTGCCAAATCATTTAACTTTTAATTCTTTAGAAAACAAGGGGTTAGTTAACCAAATCCTAGATCAAGAATCGGTTGGTTTAAAAATAAATGAATTGTTAGTTGTAGAATATTATTCTCGTCAAGCTTAACTGTCTCCGTTTGTGGTGACATAGGTTCCTCCCTACAACTCAATTAATAATTCTTGCAAGGATGAGGTCTACTCGATAAAGAAATTTTTTCTTTTATAAAAAATTTCTTTAGTATTTAGTTTTGTCTAAAAATAGACAAAGTGATTTTTCTATAACAAAACAGTATCATTGTATATTATTTTTTCTATTTGATGCAACTCAGATTATTTTCTAATAAATTG-TTTTTATTTTTTCAAGCATTGACCTATTAATCTTTCAAATGTTAAACTAGTTAATAAAAATAAAATTTAATTCAAATTATAAAACAATAAAAGAATTAGTCCTTAATTTTTTTAAGTAAATTCTATTTATTT----ATTTAAAA------------ATTTACTAATAAGCTAAGACTACAAAAACTATTTCCTTTTTACAACTTTTAATTTTTTTTATTTTATTTCTTTCTTTACATATATATATA--AGTAAGAAATTCAAGAGAATTATTTTACTCAATAATTAAATGATCGAGTTGATACTAAATATTTTCAATACAATCAGTAACTAATTTTATTACTTCTAAATTTTATGAAAACAGATTCTCGTACATTTGGGACTTCCACACTTATTGCTAAAAATATAGGACGTATTACTCAAA
AAS_00165_S__Orkney_Isl_                                                                         GTGTAAGAATAATACGTCGTTTAGGAACTTTACCAGGCTTAACTAATAAAACACCTCAGTTAAAATCTAGTTCCATCAATCAATCAACATCTAATAAAAAAATTTCTCAGTATCGTATTCGTTTAGAAGAAAAGCAAAAATTACGTTTTCATTATGGAATAACAGAACGACAATTATTAAATTATGTACGTATTGCTAGAAAAGCAAAAGGGTCAACAGGTCAAGTTTTATTACAATTACTCGAAATGCGTTTAGATAATGTTATTTTTCGATTAGGTATGGCTCCTACAATTCCCGGAGCAAGACAATTAGTAAACCATAGACATATTCTAGTAAATGATAACATAGTAAATATTCCAAGTTATCGTTGTAAACCTCAAGATTTTATTACTATAAAAGATCGGCAAAAATCTAAAATTATGATTATTAAAAATACAAGTTTTTCTCAAAAATCTAAAGTGCCAAATCATTTAACTTTTAATTCTTTAGAAAACAAGGGGTTAGTTAACCAAATCCTAGATCAAGAATCGGTTGGTTTAAAAATAAATGAATTGTTAGTTGTAGAATATTATTCTCGTCAAGCTTAACTGTCTCCGTTTGTGGTGACATAGGTTCCTCCCTACAACTCAATTAATAATTCTTGCAAGGATGAGGTCTACTCGATAAAGAAATTTTTTCTTTTATAAAAAATTTCTTTAGTATTTAGTTTTGTCTAAAAATAGACAAAGTGATTTTTCTATAACAAAACAGTATCATTGTATATTATTTTTTCTATTTGATGCAACTCAGATTATTTTCTAATAAATTG-TTTTTATTTTTTCAAGCATTGACCTATTAATCTTTCAAATGTTAAACTAGTTAATAAAAATAAAATTTAATTCAAATTATAAAACAATAAAAGAATTAGTCCTTAATTTTTTTAAGTAAATTCTATTTATTT----ATTTAAAA------------ATTTACTAATAAGCTAAGACTACAAAAACTATTTCCTTTTTACAACTTTTAATTTTTTTTATTTTATTTCTTTCTTTACATATATATATA--AGTAAGAAATTCAAGAGAATTATTTTACTCAATAATTAAATGATCGAGTTGATACTAAATATTTTCAATACAATCAGTAACTAATTTTATTACTTCTAAATTTTATGAAAACAGATTCTCGTACATTTGGGACTTCCACACTTATTGCTAAAAATATAGGACGTATTACTCAAA
Biersma_18_Chile                                                                                 GTGTAAGAATAATACGTCGTTTAGGAACTTTACCAGGCTTAACTAATAAAACACCTCAGTTAAAATCTAGTTCCATCAATCAATCAACATCTAATAAAAAAATTTCTCAGTATCGTATTCGTTTAGAAGAAAAGCAAAAATTACGTTTTCATTATGGAATAACAGAACGACAATTATTAAAGTATGTACGTATTGCTAGAAAAGCAAAAGGGTCAACAGGTCAAGTTTTATTACAATTACTCGAAATGCGTTTAGATAATGTTATTTTTCGATTAGGTATGGCTCCTACAATTCCCGGAGCAAGACAATTAGTAAACCATAGACATATTCTAGTAAATGATAACATAGTAAATATTCCAAGTTATCGTTGTAAACCTCAAGATTTTATTACTATAAAAGATCGGCAAAAATCTAAAATTATGATTATTAAAAATACAAGTTTTTCTCAAAAATCTAAAGTGCCAAATCATTTAACTTTTAATTCTTTAGAAAACAAGGGGTTAGTTAACCAAATCCTAGATCAAGAATCGGTTGGTTTAAAAATAAATGAATTGTTAGTTGTAGAATATTATTCTCGTCAAGCTTAACTGTCTCCGTTTGTGGTGACATAGGTTCCTCCCTACAACTCAATTAATAATTCTTGCAAGGATGAGGTCTACTCGATAAAGAAATTTTTTCTTTTATAAAAAATTTCTTTAGTATTTAGTTTTGTCTAAAAATAGACAAAGTGATTTTTCTATAACAAAACAGTATCATTGTATATTATTTTTTCTATTTGATGCAACTCAGATTATTTTCTAATAAATTG-TTTTTATTTTTTCAAGCATTGACCTATTAATCTTTCAAATGTTAAACTAGTTAATAAAAATAAAATTTAATTCAAATTATAAAACAATAAAAGAATTAGTCCTTAATTTTTTTAAGTAAATTCTATTTATTT----ATTTAAAA------------ATTTACTAATAAGCTAAGACTACAAAAACTATTTCCTTTTTACAACTTTTAATTTTTTTTATTTTATTTCTTTCTTTACATATATATATA--AGTAAGAAATTCAAGAGAATTATTTTACTCAATAATTAAATGATCGAGTTGATACTAAATATTTTCAATACAATCAGTAACTAATTTTATTACTTCTAAATTTTATGAAAACAGATTCTCGTACATTTGGGACTTCCACACTTATTGCTAAAAATATAGGACGTATTACTCAAA
BR_01907765_Idaho__USA                                                                           GTGTAAGAATAATACGTCGTTTAGGAACTTTACCAGGCTTAACTAATAAAACACCTCAGTTAAAATCTAGTTCCATCAATCAATCAACATCTAATAAAAAAATTTCTCAGTATCGTATTCGTTTAGAAGAAAAGCAAAAATTACGTTTTCATTATGGAATAACAGAACGACAATTATTAAATTATGTACGTATTGCTAGAAAAGCAAAAGGGTCAACAGGTCAAGTTTTATTACAATTACTCGAAATGCGTTTAGATAATGTTATTTTTCGATTAGGTATGGCTCCTACAATTCCCGGAGCAAGACAATTAGTAAACCATAGACATATTCTAGTAAATGATAACATAGTAAATATTCCAAGTTATCGTTGTAAACCTCAAGATTTTATTACTATAAAAGATCGGCAAAAATCTAAAATTATGATTATTAAAAATACAAATTTTTCTCAAAAATCTAAAGTGCCAAATCATTTAACTTTTAATTCTTTAGAAAACAAGGGGTTAGTTAACCAAATCCTAGATCAAGAATCGGTTGGTTTAAAAATAAATGAATTATTAGTTGTAGAATATTATTCTCGTCAAGCTTAACTGTCTCCGTTTGTGGTGACATAGGTTCCTCCCTACAACTCAATTAATAATTCTTGCAAGGATGAGGTCTACTCGATAAAGAAATTTTTTCTTTTATAAAAAATTTCTTTAGTATTTAGTTTTGTCTAAAAATAGACAAAGTGATTTTTCTATAACAAAACAGTATCATTGTATATTATTTTTTCTATTTGATGCAACTCAGATTATTTTCTAATAAATTG-TTTTTATTTTTTCAAGCATTGACCTATTAATCTTTCAAATGTTAAACTAGTTAATAAAAATAAAATTTAATTCAAATTATAAAACAATAAAAGAATTAGTCCTTAATTTTTTTAAGTAAATTCTATTTATTTGTTTATTTAAAA------------ATTTACTAATAAGCTAAGACTACAAAAACTATTTCCTTTTTACAACTTTTAATTTTTTTTATTTTATTTCTTTCTTTACATATATATATA--AGTAAGAAATTCAAGAGAATTATTTTACTCAATAATTAAATGATCGAGTTGATACTAAATATTTTCAATACAATCAGTAACTAATTTTATTACTTCTAAATTTTATGAAAACAGATTCTCGTACATTTGGGACTTCCACACTTATTGCTAAAAATATAGGACGTATTACTCAAA
BR_02155925_Switzerland                                                                          GTGTAAGAATAATACGTCGTTTAGGAACTTTACCAGGCTTAACTAATAAAACACCTCAGTTAAAATCTAGTTCCATCAATCAATCAACATCTAATAAAAAAATTTCTCAGTATCGTATTCGTTTAGAAGAAAAGCAAAAATTACGTTTTCATTATGGAATAACAGAACGACAATTATTAAATTATGTACGTATTGCTAGAAAAGCAAAAGGGTCAACAGGTCAAGTTTTATTACAATTACTCGAAATGCGTTTAGATAATGTTATTTTTCGATTAGGTATGGCTCCTACAATTCCCGGAGCAAGACAATTAGTAAACCATAGACATATTCTAGTAAATGATAACATAGTAAATATTCCAAGTTATCGTTGTAAACCTCAAGATTTTATTACTATAAAAGATCGGCAAAAATCTAAAATTATGATTATTAAAAATACAAATTTTTCTCAAAAATCTAAAGTGCCAAATCATTTAACTTTTAATTCTTTAGAAAACAAGGGGTTAGTTAACCAAATCCTAGATCAAGAATCGGTTGGTTTAAAAATAAATGAATTGTTAGTTGTAGAATATTATTCTCGTCAAGCTTAACTGTCTCCGTTTGTGGTGACATAGGTTCCTCCCTACAACTCAATTAATAATTCTTGCAAGGATGAGGTCTACTCGATAAAGAAATTTTTTCTTTTATAAAAAATTTCTTTAGTATTTAGTTTTGTCTAAAAATAGACAAAGTGATTTTTCTATAACAAAACAATATCATTGTATATTATTTTTTCTATTTGATGCAACTCAGATTATTTTCTAATAAATTG-TTTTTATTTTTTCAAGCATTGACCTATTAATCTTTCAAATGTTAAACTAGTTAATAAAAATAAAATTTAATTCAAATTATAAAACAATAAAAGAATTAGTCCTTAATTTTTTTAAGTAAATTCTATTTATTT----ATTTAAAA------------ATTTACTAATAAGCTAAGACTACAAAAACTATTTCCTTTTTACAACTTTTAATTTTTTTTATTTTATTTCTTTCTTTACATATATATATA--AGTAAGAAATTCAAGAGAATTATTTTACTCAATAATTAAATGATCGAGTTGATACTAAATATTTTCAATACAATCAGTAACTAATTTTATTACTTCTAAATTTTATGAAAACAGATTCTCGTACATTTGGGACTTCCACACTTATTGCTAAAAATATAGGACGTATTACTCAAA
BR_02316781_Switzerland                                                                          GTGTAAGAATAATACGTCGTTTAGGAACTTTACCAGGCTTAACTAATAAAACACCTCAGTTAAAATCTAGTTCCATCAATCAATCAACATCTAATAAAAAAATTTCTCAGTATCGTATTCGTTTAGAAGAAAAGCAAAAATTACGTTTTCATTATGGAATAACAGAACGACAATTATTAAATTATGTACGTATTGCTAGAAAAGCAAAAGGGTCAACAGGTCAAGTTTTATTACAATTACTCGAAATGCGTTTAGATAATGTTATTTTTCGATTAGGTATGGCTCCTACAATTCCCGGAGCAAGACAATTAGTAAACCATAGACATATTCTAGTAAATGATAACATAGTAAATATTCCAAGTTATCGTTGTAAACCTCAAGATTTTATTACTATAAAAGATCGGCAAAAATCTAAAATTATGATTATTAAAAATACAAATTTTTCTCAAAAATCTAAAGTGCCAAATCATTTAACTTTTAATTCTTTAGAAAACAAGGGGTTAGTTAACCAAATCCTAGATCAAGAATCGGTTGGTTTAAAAATAAATGAATTGTTAGTTGTAGAATATTATTCTCGTCAAGCTTAACTGTCTCCGTTTGTGGTGACATAGGTTCCTCCCTACAACTCAATTAATAATTCTTGCAAGGATGAGGTCTACTCGATAAAGAAATTTTTTCTTTTATAAAAAATTTCTTTAGTATTTAGTTTTGTCTAAAAATAGACAAAGTGATTTTTCTATAACAAAACAATATCATTGTATATTATTTTTTCTATTTGATGCAACTCAGATTATTTTCTAATAAATTG-TTTTTATTTTTTCAAGCATTGACCTATTAATCTTTCAAATGTTAAACTAGTTAATAAAAATAAAATTTAATTCAAATTATAAAACAATAAAAGAATTAGTCCTTAATTTTTTTAAGTAAATTCTATTTATTT----ATTTAAAA------------ATTTACTAATAAGCTAAGACTACAAAAACTATTTCCTTTTTACAACTTTTAATTTTTTTTATTTTATTTCTTTCTTTACATATATATATA--AGTAAGAAATTCAAGAGAATTATTTTACTCAATAATTAAATGATCGAGTTGATACTAAATATTTTCAATACAATCAGTAACTAATTTTATTACTTCTAAATTTTATGAAAACAGATTCTCGTACATTTGGGACTTCCACACTTATTGCTAAAAATATAGGACGTATTACTCAAA
BR_02873422_UK                                                                                   GTGTAAGAATAATACGTCGTTTAGGAACTTTACCAGGCTTAACTAATAAAACACCTCAGTTAAAATCTAGTTCCATCAATCAATCAACATCTAATAAAAAAATTTCTCAGTATCGTATTCGTTTAGAAGAAAAGCAAAAATTACGTTTTCATTATGGAATAACAGAACGACAATTATTAAATTATGTACGTATTGCTAGAAAAGCAAAAGGGTCAACAGGTCAAGTTTTATTACAATTACTCGAAATGCGTTTAGATAATGTTATTTTTCGATTAGGTATGGCTCCTACAATTCCCGGAGCAAGACAATTAGTAAACCATAGACATATTCTAGTAAATGATAACATAGTAAATATTCCAAGTTATCGTTGTAAACCTCAAGATTTTATTACTATAAAAGATCGGCAAAAATCTAAAATTATGATTATTAAAAATACAAATTTTTCTCAAAAATCTAAAGTGCCAAATCATTTAACTTTTAATTCTTTAGAAAACAAGGGGTTAGTTAACCAAATCCTAGATCAAGAATCGGTTGGTTTAAAAATAAATGAATTGTTAGTTGTAGAATATTATTCTCGTCAAGCTTAACTGTCTCCGTTTGTGGTGACATAGGTTCCTCCCTACAACTCAATTAATAATTCTTGCAAGGATGAGGTCTACTCGATAAAGAAATTTTTTCTTTTATAAAAAATTTCTTTAGTATTTAGTTTTGTCTAAAAATAGACAAAGTGATTTTTCTATAACAAAACAATATCATTGTATATTATTTTTTCTATTTGATGCAACTCAGATTATTTTCTAATAAATTG-TTTTTATTTTTTCAAGCATTGACCTATTAATCTTTCAAATGTTAAACTAGTTAATAAAAATAAAATTTAATTCAAATTATAAAACAATAAAAGAATTAGTCCTTAATTTTTTTAAGTAAATTCTATTTATTT----ATTTAAAA------------ATTTACTAATAAGCTAAGACTACAAAAACTATTTCCTTTTTACAACTTTTAATTTTTTTTATTTTATTTCTTTCTTTACATATATATATA--AGTAAGAAATTCAAGAGAATTATTTTACTCAATAATTAAATGATCGAGTTGATACTAAATATTTTCAATACAATCAGTAACTAATTTTATTACTTCTAAATTTTATGAAAACAGATTCTCGTACATTTGGGACTTCCACACTTATTGCTAAAAATATAGGACGTATTACTCAAA
BR_08930464_Poland                                                                               GTGTAAGAATAATACGTCGTTTAGGAACTTTACCAGGCTTAACTAATAAAACACCTCAGTTAAAATCTAGTTCCATCAATCAATCAACATCTAATAAAAAAATTTCTCAGTATCGTATTCGTTTAGAAGAAAAGCAAAAATTACGTTTTCATTATGGAATAACAGAACGACAATTATTAAATTATGTACGTATTGCTAGAAAAGCAAAAGGGTCAACAGGTCAAGTTTTATTACAATTACTCGAAATGCGTTTAGATAATGTTATTTTTCGATTAGGTATGGCTCCTACAATTCCCGGAGCAAGACAATTAGTAAACCATAGACATATTCTAGTAAATGATAACATAGTAAATATTCCAAGTTATCGTTGTAAACCTCAAGATTTTATTACTATAAAAGATCGGCAAAAATCTAAAATTATGATTATTAAAAATACAAATTTTTCTCAAAAATCTAAAGTGCCAAATCATTTAACTTTTAATTCTTTAGAAAACAAGGGGTTAGTTAACCAAATCCTAGATCAAGAATCGGTTGGTTTAAAAATAAATGAATTGTTAGTTGTAGAATATTATTCTCGTCAAGCTTAACTGTCTCCGTTTGTGGTGACATAGGTTCCTCCCTACAACTCAATTAATAATTCTTGCAAGGATGAGGTCTACTCGATAAAGAAATTTTTTCTTTTATAAAAAATTTCTTTAGTATTTAGTTTTGTCTAAAAATAGACAAAGTGATTTTTCTATAACAAAACAATATCATTGTATATTATTTTTTCTATTTGATGCAACTCAGATTATTTTCTAATAAATTG-TTTTTATTTTTTCAAGCATTGACCTATTAATCTTTCAAATGTTAAACTAGTTAATAAAAATAAAATTTAATTCAAATTATAAAACAATAAAAGAATTAGTCCTTAATTTTTTTAAGTAAATTCTATTTATTT----ATTTAAAA------------ATTTACTAATAAGCTAAGACTACAAAAACTATTTCCTTTTTACAACTTTTAATTTTTTTTATTTTATTTCTTTCTTTACATATATATATA--AGTAAGAAATTCAAGAGAATTATTTTACTCAATAATTAAATGATCGAGTTGATACTAAATATTTTCAATACAATCAGTAACTAATTTTATTACTTCTAAATTTTATGAAAACAGATTCTCGTACATTTGGGACTTCCACACTTATTGCTAAAAATATAGGACGTATTACTCAAA
BR_12018401_Russia                                                                               GTGTAAGAATAATACGTCGTTTAGGAACTTTACCAGGCTTAACTAATAAAACACCTCAGTTAAAATCTAGTTCCATCAATCAATCAACATCTAATAAAAAAATTTCTCAGTATCGTATTCGTTTAGAAGAAAAGCAAAAATTACGTTTTCATTATGGAATAACAGAACGACAATTATTAAATTATGTACGTATTGCTAGAAAAGCAAAAGGGTCAACAGGTCAAGTTTTATTACAATTACTCGAAATGCGTTTAGATAATGTTATTTTTCGATTAGGTATGGCTCCTACAATTCCCGGAGCAAGACAATTAGTAAACCATAGACATATTCTAGTAAATGATAACATAGTAAATATTCCAAGTTATCGTTGTAAACCTCAAGATTTTATTACTATAAAAGATCGGCAAAAATCTAAAATTATGATTATTAAAAATACAAATTTTTCTCAAAAATCTAAAGTGCCAAATCATTTAACTTTTAATTCTTTAGAAAACAAGGGGTTAGTTAACCAAATCCTAGATCAAGAATCGGTTGGTTTAAAAATAAATGAATTGTTAGTTGTAGAATATTATTCTCGTCAAGCTTAACTGTCTCCGTTTGTGGTGACATAGGTTCCTCCCTACAACTCAATTAATAATTCTTGCAAGGATGAGGTCTACTCGATAAAGAAATTTTTTCTTTTATAAAAAATTTCTTTAGTATTTAGTTTTGTCTAAAAATAGACAAAGTGATTTTTCTATAACAAAACAATATCATTGTATATTATTTTTTCTATTTGATGCAACTCAGATTATTTTCTAATAAATTG-TTTTTATTTTTTCAAGCATTGACCTATTAATCTTTCAAATGTTAAACTAGTTAATAAAAATAAAATTTAATTCAAATTATAAAACAATAAAAGAATTAGTCCTTAATTTTTTTAAGTAAATTCTATTTATTT----ATTTAAAA------------ATTTACTAATAAGCTAAGACTACAAAAACTATTTCCTTTTTACAACTTTTAATTTTTTTTATTTTATTTCTTTCTTTACATATATATATA--AGTAAGAAATTCAAGAGAATTATTTTACTCAATAATTAAATGATCGAGTTGATACTAAATATTTTCAATACAATCAGTAACTAATTTTATTACTTCTAAATTTTATGAAAACAGATTCTCGTACATTTGGGACTTCCACACTTATTGCTAAAAATATAGGACGTATTACTCAAA
BR_12045376_Papoua_New_Guinea                                                                    GTGTAAGAATAATACGTCGTTTAGGAACTTTACCAGGCTTAACTAATAAAACACCTCAGTTAAAATCTAGTTCTATCAATCAATCAACATCTAATAAAAAAATTTCTCAGTATCGTATTCGTTTAGAAGAAAAGCAAAAATTACGTTTTCATTATGGAATAACAGAACGACAATTACTAAATTATGTACGTATTGCTAGAAAAGCAAAAGGGTCAACAGGTCAAGTTTTATTACAATTACTCGAAATGCGTTTAGATAATGTTATTTTTCGATTAGGTATGGCTCCTACAATTCCCGGAGCAAGACAATTAGTAAACCATAGACATATTCTAGTAAATGATAACATAGTAAATATTCCAAGTTATCGTTGTAAACCTCAAGATTTTATTACTATAAAAGATCGGCAAAAATCTAAAATTATGATTATTAAAAATACAAATTTTTCTCAAAAATCTAAAGTGCCAAATCATTTAACTTTTAATTCTTTAGAAAACAAGGGGTTAGTTAACCAAATCCTAGATCAAGAATCGGTTGGTTTAAAAATAAATGAATTGTTAGTTGTAGAATATTATTCTCGTCAAGCTTAACTGTCTCCGTTTGTGGTGACATAGGTTCCTCCCTACAACTCAATTAATAATTCTTGCAAGGATGAGGTCTACTCGATAAAGAAATTTTTTATAAAAGAAAAAATTTCTTTAGTATTTAGTTTTGTCTAAAAATAGACAAAGTGATTTTTCTATAACAAAACAGTATCATTGTATATTATTTTTTCTATTTGATGCAACTCAGATTATTTTCTAATAAATTG-TTTTTGTTTTTTCAAGCATTGACCTATTAATCTTTCAAATGTTAAACTAGTTAATAAAAATAAAATTTAATTCAAATTATAAAACAATACAAGAATTAGTCCTTAATTTTTTTAAATAAATTCTATTTATTT----ATTTAAAA------------ATTTACTAATAAGCTAAGACTACAAAAACTATTTCCTTTTTACAACTTTTAATTTTTTTTATTTTATTTCTTTCTTTACATATATATATATAAGTAAGAAATTCAAGAGAATTATTTTACTCAATAATTAAATGATCGAGTTGATACTAAATATTTTCAATACAATCAGTAACTAATTTTATTACTTCTAAATTTTATGAAAACAGATTCTCGTACATTTGGGACTTCCACACTTATTGCTAAAAATATAGGACGTATTACTCAAA
BR_13051247_Svalbard                                                                             GTGTAAGAATAATACGTCGTTTAGGAACTTTACCAGGCTTAACTAATAAAACACCTCAGTTAAAATCTAGTTCCATCAATCAATCAACATCTAATAAAAAAATTTCTCAGTATCGTATTCGTTTAGAAGAAAAGCAAAAATTACGTTTTCATTATGGAATAACAGAACGACAATTATTAAATTATGTACGTATTGCTAGAAAAGCAAAAGGGTCAACAGGTCAAGTTTTATTACAATTACTCGAAATGCGTTTAGATAATGTTATTTTTCGATTAGGTATGGCTCCTACAATTCCCGGAGCAAGACAATTAGTAAACCATAGACATATTCTAGTAAATGATAACATAGTAAATATTCCAAGTTATCGTTGTAAACCTCAAGATTTTATTACTATAAAAGATCGGCAAAAATCTAAAATTATGATTATTAAAAATACAAATTTTTCTCAAAAATCTAAAGTGCCAAATCATTTAACTTTTAATTCTTTAGAAAACAAGGGGTTAGTTAACCAAATCCTAGATCAAGAATCGGTTGGTTTAAAAATAAATGAATTGTTAGTTGTAGAATATTATTCTCGTCAAGCTTAACTGTCTCCGTTTGTGGTGACATAGGTTCCTCCCTACAACTCAATTAATAATTCTTGCAAGGATGAGGTCTACTCGATAAAGAAATTTTTTCTTTTATAAAAAATTTCTTTAGTATTTAGTTTTGTCTAAAAATAGACAAAGTGATTTTTCTATAACAAAACAATATCATTGTATATTATTTTTTCTATTTGATGCAACTCAGATTATTTTCTAATAAATTG-TTTTTATTTTTTCAAGCATTGACCTATTAATCTTTCAAATGTTAAACTAGTTAATAAAAATAAAATTTAATTCAAATTATAAAACAATAAAAGAATTAGTCCTTAATTTTTTTAAGTAAATTCTATTTATTTATTTATTTAAAA------------ATTTACTAATAAGCTAAGACTACAAAAACTATTTCCTTTTTACAACTTTTAATTTTTTTTATTTTATTTCTTTCTTTACATATATATATA--AGTAAGAAATTCAAGAGAATTATTTTACTCAATAATTAAATGATCGAGTTGATACTAAATATTTTCAATACAATCAGTAACTAATTTTATTACTTCTAAATTTTATGAAAACAGATTCTCGTACATTTGGGACTTCCACACTTATTGCTAAAAATATAGGACGTATTACTCAAA
BR_13622234_France                                                                               GTGTAAGAATAATACGTCGTTTAGGAACTTTACCAGGCTTAACTAATAAAACACCTCAGTTAAAATCTAGTTCCATCAATCAATCAACATCTAATAAAAAAATTTCTCAGTATCGTATTCGTTTAGAAGAAAAGCAAAAATTACGTTTTCATTATGGAATAACAGAACGACAATTATTAAATTATGTACGTATTGCTAGAAAAGCAAAAGGGTCAACAGGTCAAGTTTTATTACAATTACTCGAAATGCGTTTAGATAATGTTATTTTTCGATTAGGTATGGCTCCTACAATTCCCGGAGCAAGACAATTAGTAAACCATAGACATATTCTAGTAAATGATAACATAGTAAATATTCCAAGTTATCGTTGTAAACCTCAAGATTTTATTACTATAAAAGATCGGCAAAAATCTAAAATTATGATTATTAAAAATACAAATTTTTCTCAAAAATCTAAAGTGCCAAATCATTTAACTTTTAATTCTTTAGAAAACAAGGGGTTAGTTAACCAAATCCTAGATCAAGAATCGGTTGGTTTAAAAATAAATGAATTGTTAGTTGTAGAATATTATTCTCGTCAAGCTTAACTGTCTCCGTTTGTGGTGACATAGGTTCCTCCCTACAACTCAATTAATAATTCTTGCAAGGATGAGGTCTACTCGATAAAGAAATTTTTTCTTTTATAAAAAATTTCTTTAGTATTTAGTTTTGTCTAAAAATAGACAAAGTGATTTTTCTATAACAAAACAATATCATTGTATATTATTTTTTCTATTTGATGCAACTCAGATTATTTTCTAATAAATTG-TTTTTATTTTTTCAAGCATTGACCTATTAATCTTTCAAATGTTAAACTAGTTAATAAAAATAAAATTTAATTCAAATTATAAAACAATAAAAGAATTAGTCCTTAATTTTTTTAAGTAAATTCTATTTATTT----ATTTAAAA------------ATTTACTAATAAGCTAAGACTACAAAAACTATTTCCTTTTTACAACTTTTAATTTTTTTTATTTTATTTCTTTCTTTACATATATATATA--AGTAAGAAATTCAAGAGAATTATTTTACTCAATAATTAAATGATCGAGTTGATACTAAATATTTTCAATACAATCAGTAACTAATTTTATTACTTCTAAATTTTATGAAAACAGATTCTCGTACATTTGGGACTTCCACACTTATTGCTAAAAATATAGGACGTATTACTCAAA
BR_30658767_Japan                                                                                NNNNNNNNNNNNTACGTCGTTTAGGAACTTTACCAGGCTTAACTAATAAAACACCTCAGTTAAAATCTAGTTCCATCAATCAATCAACATCTAATAAAAAAATTTCTCAGTATCGTATTCGTTTAGAAGAAAAGCAAAAATTACGTTTTCATTATGGAATAACAGAACGACAATTATTAAATTATGTACGTATTGCTAGAAAAGCAAAAGGGTCAACAGGTCAAGTTTTATTACAATTACTCGAAATGCGTTTAGATAATGTTATTTTTCGATTAGGTATGGCTCCTACAATTCCCGGAGCAAGACAATTAGTAAACCATAGACATATTCTAGTAAATGATAACATAGTAAATATTCCAAGTTATCGTTGTAAACCTCAAGATTTTATTACTATAAAAGATCGGCAAAAATCTAAAATTATGATTATTAAAAATACAAATTTTTCTCAAAAATCTAAAGTGCCAAATCATTTAACTTTTAATTCTTTAGAAAACAAGGGGTTAGTTAACCAAATCCTAGATCAAGAATCGGTTGGTTTAAAAATAAATGAATTGTTAGTTGTAGAATATTATTCTCGTCAAGCTTAACTGTCTCCGTTTGTGGTGACATAGGTTCCTCCCTACAACTCAATTAATAATTCTTGCAAGGATGAGGTCTACTCGATAAAGAAATTTTTTCTTTTATAAAAAATTTCTTTAGTATTTAGTTTTGTCTAAAAATAGACAAAGTGATTTTTCTATAACAAAACAATATCATTGTATATTATTTTTTCTATTTGATGCAACTCAGATTATTTTCTAATAAATTG-TTTTTATTTTTTCAAGCATTGACCTATTAATCTTTCAAATGTTAAACTAGTTAATAAAAATAAAATTTAATTCAAATTATAAAACAATAAAAGAATTAGTCCTTAATTTTTTTAAGTAAATTCTATTTATTT----ATTTAAAA------------ATTTACTAATAAGCTAAGACTACAAAAACTATTTCCTTTTTACAACTTTTAATTTTTTTTATTTTATTTCTTTCTTTACATATATATATA--AGTAAGAAATTCAAGAGAATTATTTTACTCAATAATTAAATGATCGAGTTGATACTAAATATTTTCAATACAATCAGTAACTAATTTTATTACTTCTAAATTTTATGAAAACAGATTCTCGTACATTTGGGACTTCCACACTTATTGCTAAAAATATAGGACGTATTACTCAAA
BR_31255218_Hawaii                                                                               GTGTAAGAATAATACGTCGTTTAGGAACTTTACCAGGCTTAACTAATAAAACACCTCAGTTAAAATCTAGTTCCATCAATCAATCAACATCTAATAAAAAAATTTCTCAGTATCGTATTCGTTTAGAAGAAAAGCAAAAATTACGTTTTCATTATGGAATAACAGAACGACAATTATTAAATTATGTACGTATTGCTAGAAAAGCAAAAGGGTCAACAGGTCAAGTTTTATTACAATTACTCGAAATGCGTTTAGATAATGTTATTTTTCGATTAGGTATGGCTCCTACAATTCCCGGAGCAAGACAATTAGTAAACCATAGACATATTCTAGTAAATGATAACATAGTAAATATTCCAAGTTATCGTTGTAAACCTCAAGATTTTATTACTATAAAAGATCGGCAAAAATCTAAAATTATGATTATTAAAAATACAAATTTTTCTCAAAAATCTAAAGTGCCAAATCATTTAACTTTTAATTCTTTAGAAAACAAGGGGTTAGTTAACCAAATCCTAGATCAAGAATCGGTTGGTTTAAAAATAAATGAATTGTTAGTTGTAGAATATTATTCTCGTCAAGCTTAACTGTCTCCGTTTGTGGTGACATAGGTTCCTCCCTACAACTCAATTAATAATTCTTGCAAGGATGAGGTCTACTCGATAAAGAAATTTTTTCTTTTATAAAAAATTTCTTTAGTATTTAGTTTTGTCTAAAAATAGACAAAGTGATTTTTCTATAACAAAACAATATCATTGTATATTATTTTTTCTATTTGATGCAACTCAGATTATTTTCTAATAAATTG-TTTTTATTTTTTCAAGCATTGACCTATTAATCTTTCAAATGTTAAACTAGTTAATAAAAATAAAATTTAATTCAAATTATAAAACAATAAAAGAATTAGTCCTTAATTTTTTTAAGTAAATTCTATTTATTT----ATTTAAAA------------ATTTACTAATAAGCTAAGACTACAAAAACTATTTCCTTTTTACAACTTTTAATTTTTTTTATTTTATTTCTTTCTTTACATATATATATA--AGTAAGAAATTCAAGAGAATTATTTTACTCAATAATTAAATGATCGAGTTGATACTAAATATTTTCAATACAATCAGTAACTAATTTTATTACTTCTAAATTTTATGAAAACAGATTCTCGTACATTTGGGACTTCCACACTTATTGCTAAAAATATAGGACGTATTACTCAAA
BR_31460231_Ecuador                                                                              GTGTAAGAATAATACGTCGTTTAGGAACTTTACCAGGCTTAACTAATAAAACACCTCAGTTAAAATCTAGTTCCATCAATCAATCAACATCTAATAAAAAAATTTCTCAGTATCGTATTCGTTTAGAAGAAAAGCAAAAATTACGTTTTCATTATGGAATAACAGAACGACAATTATTAAATTATGTACGTATTGCTAGAAAAGCAAAAGGGTCAACAGGTCAAGTTTTATTACAATTACTCGAAATGCGTTTAGATAATGTTATTTTTCGATTAGGTATGGCTCCTACAATTCCCGGAGCAAGACAATTAGTAAACCATAGACATATTCTAGTAAATGATAACATAGTAAATATTCCAAGTTATCGTTGTAAACCTCAAGATTTTATTACTATAAAAGATCGGCAAAAATCTAAAATTATGATTATTAAAAATACAAATTTTTCTCAAAAATCTAAAGTGCCAAATCATTTAACTTTTAATTCTTTAGAAAACAAGGGGTTAGTTAACCAAATCCTAGATCAAGAATCGGTTGGTTTAAAAATAAATGAATTGTTAGTTGTAGAATATTATTCTCGTCAAGCTTAACTGTCTCCGTTTGTGGTGACATAGGTTCCTCCCTACAACTCAATTAATAATTCTTGCAAGGATGAGGTCTACTCGATAAAGAAATTTTTTCTTTTATAAAAAATTTCTTTAGTATTTAGTTTTGTCTAAAAATAGACAAAGTGATTTTTCTATAACAAAACAATATCATTGTATATTATTTTTTCTATTTGATGCAACTCAGATTATTTTCTAATAAATTG-TTTTTATTTTTTCAAGCATTGACCTATTAATCTTTCAAATGTTAAACTAGTTAATAAAAATAAAATTTAATTCAAATTATAAAACAATAAAAGAATTAGTCCTTAATTTTTTTAAGTAAATTCTATTTATTTATTTATTTAAAA------------ATTTACTAATAAGCTAAGACTACAAAAACTATTTCCTTTTTACAACTTTTAATTTTTTTTATTTTATTTCTTTCTTTACATATATATATA--AGTAAGAAATTCAAGAGAATTATTTTACTCAATAATTAAATGATCGAGTTGATACTAAATATTTTCAATACAATCAGTAACTAATTTTATTACTTCTAAATTTTATGAAAACAGATTCTCGTACATTTGGGACTTCCACACTTATTGCTAAAAATATAGGACGTATTACTCAAA
BR_32032632_Costa_Rica                                                                           GTGTAAGAATAATACGTCGTTTAGGAACTTTACCAGGCTTAACTAATAAAACACCTCAGTTAAAATCTAGTTCTATCAATCAATCAACATCTAATAAAAAAATTTCTCAGTATCGTATTCGTTTAGAAGAAAAGCAAAAATTACGTTTTCATTATGGAATAACAGAACGACAATTACTAAATTATGTACGTATTTCTAGAAAAGCAAAAGGGTCAACAGGTCAAGTTTTATTACAATTACTCGAAATGCGTTTAGATAATGTTATTTTTCGATTAGGTATGGCTCCTACAATTCCCGGAGCAAGACAATTAGTAAACCATAGACATATTCTAGTAAATGATAACATAGTAAATATTCCAAGTTATCGTTGTAAACCTCAAGATTTTATTACTATAAAAGATCGGCAAAAATCTAAAATTATGATTATTAAAAATACAAATTTTTCTCAAAAATCTAAAGTGCCAAATCATTTAACTTTTAATTCTTTAGAAAACAAGGGGTTAGTTAACCAAATCCTAGATCAAGAATCGGTTGGTTTAAAAATAAATGAATTGTTAGTTGTAGAATATTATTCTCGTCAAGCTTAACTGTCTCCGTTTGTGGTGACATAGGTTCCTCCCTACAACTCAATTAATAATTCTTGCAAGGATGAGGTCTACTCGATAAAGAAATTTTTTATAAAAGAAAAAATTTCTTTAGTATTTAGTTTTGTCTAAAAATAGACAAAGTGATTTTTCTATAACAAAACAGTATCATTGTATATTATTTTTTCTATTTGATGCAACTCAGATTATTTTCTAATAAATTG-TTTTTGTTTTTTCAAGCATTGACCTATTAATCTTTCAAATGTTAAACTAGTTAATAAAAATAAAATTTAATTCAAATTATAAAACAATACAAGAATTAGTCCTTAATTTTTTTAAATAAATTCTATTTATTT----ATTTAAAA------------ATTTACTAATAAGCTAAGACTACAAAAACTATTTCCTTTTTACAACTTTTAATTTTTTTTATTTTATTTCTTTCTTTACATATATATATATAAGTAAGAAATTCAAGAGAATTATTTTACTCAATAATTAAATGATCGAGTTGATACTAAATATTTTCAATACAATCAGTAACTAATTTTATTACTTCTAAATTTTATGAAAACAGATTCTCGTACATTTGGGACTTCCACACTTATTGCTAAAAATATAGGACGTATTACTCAAA
BR_36261428_Vermont__USA                                                                         GTGTAAGAATAATACGTCGTTTAGGAACTTTACCAGGCTTAACTAATAAAACACCTCAGTTAAAATCTAGTTCCATCAATCAATCAACATCTAATAAAAAAATTTCTCAGTATCGTATTCGTTTAGAAGAAAAGCAAAAATTACGTTTTCATTATGGAATAACAGAACGACAATTATTAAATTATGTACGTATTGCTAGAAAAGCAAAAGGGTCAACAGGTCAAGTTTTATTACAATTACTCGAAATGCGTTTAGATAATGTTATTTTTCGATTAGGTATGGCTCCTACAATTCCCGGAGCAAGACAATTAGTAAACCATAGACATATTCTAGTAAATGATAACATAGTAAATATTCCAAGTTATCGTTGTAAACCTCAAGATTTTATTACTATAAAAGATCGGCAAAAATCTAAAATTATGATTATTAAAAATACAAATTTTTCTCAAAAATCTAAAGTGCCAAATCATTTAACTTTTAATTCTTTAGAAAACAAGGGGTTAGTTAACCAAATCCTAGATCAAGAATCGGTTGGTTTAAAAATAAATGAATTGTTAGTTGTAGAATATTATTCTCGTCAAGCTTAACTGTCTCCGTTTGTGGTGACATAGGTTCCTCCCTACAACTCAATTAATAATTCTTGCAAGGATGAGGTCTACTCGATAAAGAAATTTTTTCTTTTATAAAAAATTTCTTTAGTATTTAGTTTTGTCTAAAAATAGACAAAGTGATTTTTCTATAACAAAACAATATCATTGTATATTATTTTTTCTATTTGATGCAACTCAGATTATTTTCTAATAAATTG-TTTTTATTTTTTCAAGCATTGACCTATTAATCTTTCAAATGTTAAACTAGTTAATAAAAATAAAATTTAATTCAAATTATAAAACAATAAAAGAATTAGTCCTTAATTTTTTTAAGTAAATTCTATTTATTT----ATTTAAAA------------ATTTACTAATAAGCTAAGACTACAAAAACTATTTCCTTTTTACAACTTTTAATTTTTTTTATTTTATTTCTTTCTTTACATATATATATA--AGTAAGAAATTCAAGAGAATTATTTTACTCAATAATTAAATGATCGAGTTGATACTAAATATTTTCAATACAATCAGTAACTAATTTTATTACTTCTAAATTTTATGAAAACAGATTCTCGTACATTTGGGACTTCCACACTTATTGCTAAAAATATAGGACGTATTACTCAAA
BR_27271447_Hawaii                                                                               GTGTAAGAATAATACGTCGTTTAGGAACTTTACCAGGCTTAACTAATAAAACACCTCAGTTAAAATCTAGTTCCATCAATCAATCAACATCTAATAAAAAAATTTCTCAGTATCGTATTCGTTTAGAAGAAAAGCAAAAATTACGTTTTCATTATGGAATAACAGAACGACAATTATTAAATTATGTACGTATTGCTAGAAAAGCAAAAGGGTCAACAGGTCAAGTTTTATTACAATTACTCGAAATGCGTTTAGATAATGTTATTTTTCGATTAGGTATGGCTCCTACAATTCCCGGAGCAAGACAATTAGTAAACCATAGACATATTCTAGTAAATGATAACATAGTAAATATTCCAAGTTATCGTTGTAAACCTCAAGATTTTATTACTATAAAAGATCGGCAAAAATCTAAAATTATGATTATTAAAAATACAAATTTTTCTCAAAAATCTAAAGTGCCAAATCATTTAACTTTTAATTCTTTAGAAAACAAGGGGTTAGTTAACCAAATCCTAGATCAAGAATCGGTTGGTTTAAAAATAAATGAATTGTTAGTTGTAGAATATTATTCTCGTCAAGCTTAACTGTCTCCGTTTGTGGTGACATAGGTTCCTCCCTACAACTCAATTAATAATTCTTGCAAGGATGAGGTCTACTCGATAAAGAAATTTTTTCTTTTATAAAAAATTTCTTTAGTATTTAGTTTTGTCTAAAAATAGACAAAGTGATTTTTCTATAACAAAACAATATCATTGTATATTATTTTTTCTATTTGATGCAACTCAGATTATTTTCTAATAAATTG-TTTTTATTTTTTCAAGCATTGACCTATTAATCTTTCAAATGTTAAACTAGTTAATAAAAATAAAATTTAATTCAAATTATAAAACAATAAAAGAATTAGTCCTTAATTTTTTTAAGTAAATTCTATTTATTT----ATTTAAAA------------ATTTACTAATAAGCTAAGACTACAAAAACTATTTCCTTTTTACAACTTTTAATTTTTTTTATTTTATTTCTTTCTTTACATATATATATA--AGTAAGAAATTCAAGAGAATTATTTTACTCAATAATTAAATGATCGAGTTGATACTAAATATTTTCAATACAATCAGTAACTAATTTTATTACTTCTAAATTTTATGAAAACAGATTCTCGTACATTTGGGACTTCCACACTTATTGCTAAAAATATAGGACGTATTACTCAAA
BR_27272356_Quebec__Canada                                                                       GTGTAAGAATAATACGTCGTTTAGGAACTTTACCAGGCTTAACTAATAAAACACCTCAGTTAAAATCTAGTTCCATCAATCAATCAACATCTAATAAAAAAATTTCTCAGTATCGTATTCGTTTAGAAGAAAAGCAAAAATTACGTTTTCATTATGGAATAACAGAACGACAATTATTAAATTATGTACGTATTGCTAGAAAAGCAAAAGGGTCAACAGGTCAAGTTTTATTACAATTACTCGAAATGCGTTTAGATAATGTTATTTTTCGATTAGGTATGGCTCCTACAATTCCCGGAGCAAGACAATTAGTAAACCATAGACATATTCTAGTAAATGATAACATAGTAAATATTCCAAGTTATCGTTGTAAACCTCAAGATTTTATTACTATAAAAGATCGGCAAAAATCTAAAATTATGATTATTAAAAATACAAATTTTTCTCAAAAATCTAAAGTGCCAAATCATTTAACTTTTAATTCTTTAGAAAACAAGGGGTTAGTTAACCAAATCCTAGATCAAGAATCGGTTGGTTTAAAAATAAATGAATTGTTAGTTGTAGAATATTATTCTCGTCAAGCTTAACTGTCTCCGTTTGTGGTGACATAGGTTCCTCCCTACAACTCAATTAATAATTCTTGCAAGGATGAGGTCTACTCGATAAAGAAATTTTTTCTTTTATAAAAAATTTCTTTAGTATTTAGTTTTGTCTAAAAATAGACAAAGTGATTTTTCTATAACAAAACAATATCATTGTATATTATTTTTTCTATTTGATGCAACTCAGATTATTTTCTAATAAATTG-TTTTTATTTTTTCAAGCATTGACCTATTAATCTTTCAAATGTTAAACTAGTTAATAAAAATAAAATTTAATTCAAATTATAAAACAATAAAAGAATTAGTCCTTAATTTTTTTAAGTAAATTCTATTTATTT----ATTTAAAA------------ATTTACTAATAAGCTAAGACTACAAAAACTATTTCCTTTTTACAACTTTTAATTTTTTTTATTTTATTTCTTTCTTTACATATATATATA--AGTAAGAAATTCAAGAGAATTATTTTACTCAATAATTAAATGATCGAGTTGATACTAAATATTTTCAATACAATCAGTAACTAATTTTATTACTTCTAAATTTTATGAAAACAGATTCTCGTACATTTGGGACTTCCACACTTATTGCTAAAAATATAGGACGTATTACTCAAA
BR_27272962_Greece                                                                               GTGTAAGAATAATACGTCGTTTAGGAACTTTACCAGGCTTAACTAATAAAACACCTCAGTTAAAATCTAGTTCCATCAATCAATCAACATCTAATAAAAAAATTTCTCAGTATCGTATTCGTTTAGAAGAAAAGCAAAAATTACGTTTTCATTATGGAATAACAGAACGACAATTACTAAATTATGTACGTATTGCTAGAAAAGCAAAAGGGTCAACAGGTCAAGTTTTATTACAATTACTCGAAATGCGTTTAGATAATGTTATTTTTCGATTAGGTATGGCTCCTACAATTCCCGGAGCAAGACAATTAGTAAACCATAGACATATTCTAGTAAATGATAACATAGTAAATATTCCAAGTTATCGTTGTAAACCTCAAGATTTTATTACTATAAAAGATCGGCAAAAATCTAAAATTATGATTATTAAAAATACAAATTTTTCTCAAAAATCTAAAGTGCCAAATCATTTAACTTTTAATTCTTTAGAAAACAAGGGGTTAGTTAACCAAATCCTAAATCAAGAATCGGTTGGTTTAAAAATAAATGAATTGTTAGTTGTAGAATATTATTCTCGTCAAGCTTAACTGTCTCCGTTTGTGGTGACATAGGTTCCTCCCTACAACTCAATTAATAATTCTTGCAAGGATGAGGTCTACTCGATAAAGAAATTTTTTCTTTTATAAAAAATTTCTTTAGTATTTAGTTTTGTCTAAAAATAGACAAAGTGATTTTTCTATAACAAAACAGTATCATTGTATATTATTTTTTCTATTTGATGCAACTCAGATTATTTTCTAATAAATTG-TTTTTGTTTTTTCAAGCATTGACCTATTAATCTTTCAAATGTTAAACTAGTTAATAAAAATAAAATTTAATTCAAATTATAAAACAATAAAAGAATTAGTCCTTAATTTTTTTAAGTAAATTTTATTTATTT----ATTTAAAA------------ATTTACTAATAAGCTAAGACTACAAAAACTATTTCCTTTTTACAACTTTTAATTTTTTTTATTTTATTTCTTTCTTTACATATATATATA--AGTAAAAAATTCAAGAGAATTATTTTACTCAATAATTAAATGATCGAGTTGATACTAAATATTTTCAATACAATCAGTAACTAATTTTATTACTTCTAAATTTTATGAAAACAGATTCTCGTACATTTGGGACTTCCACACTTATTGCTAAAAATATAGGACGTATTACTCAAA
BR_27270639_Colorado__USA                                                                        GTGTAAGAATAATACGTCGTTTAGGAACTTTACCAGGCTTAACTAATAAAACACCTCAGTTAAAATCTAGTTCCATCAATCAATCAACATCTAATAAAAAAATTTCTCAGTATCGTATTCGTTTAGAAGAAAAGCAAAAATTACGTTTTCATTATGGAATAACAGAACGACAATTATTAAATTATGTACGTATTGCTAGAAAAGCAAAAGGGTCAACAGGTCAAGTTTTATTACAATTACTCGAAATGCGTTTAGATAATGTTATTTTTCGATTAGGTATGGCTCCTACAATTCCCGGAGCAAGACAATTAGTAAACCATAGACATATTCTAGTAAATGATAACATAGTAAATATTCCAAGTTATCGTTGTAAACCTCAAGATTTTATTACTATAAAAGATCGGCAAAAATCTAAAATTATGATTATTAAAAATACAAATTTTTCTCAAAAATCTAAAGTGCCAAATCATTTAACTTTTAATTCTTTAGAAAACAAGGGGTTAGTTAACCAAATCCTAGATCAAGAATCGGTTGGTTTAAAAATAAATGAATTGTTAGTTGTAGAATATTATTCTCGTCAAGCTTAACTNNNNNNNNNNNNNNNNNNNNNNGNNCCNCCCTACANCTCAATTNNTAATTCTTGCAAGGATGAGGTCTACTCGATAAAGANNNTTTTTCTTTTATAAAAAATTTCTTTAGTATTTAGTTTTGTCTAAAAATAGACAAAGTGATTTTTCTATAACAAAACAATATCATTGTATATTATTTTTTCTATTTGATGCAACTCAGATTATTTTCTAATAAATTG-TTTTTATTTTTTCAAGCATTGACCTATTAATCTTTCAAATGTTAAACTAGTTAATAAAAATAAAATTTAATTCAAATTATAAAACAATAAAAGAATTAGTCCTTAATTTTTTTAAGTAAATTCTATKTATTTATTTATTTAAAA------------ATTTACTAATAAGCTAAGACTACAAAAACTATTTCCTTTTTACAACTTTTAATTTTTTTTATTTTATTTCTTTCTTTACATATATATATA--AGTAAGAAATTCAAGAGAATTATTTTACTCAATAATTAAATGATCGAGTTGATACTAAATATTTTCAATACAATCAGTAACNAATTTTATTACTTCTAAATTTTATGAAAACAGATTCTCGTACATTTGGGACTTCCACACTTNNTGCTAAAAATAKAGGACGTATTACTCAAA
BR_27280945_Bolivia                                                                              GTGTAAGAATAATACGTCGTTTAGGAACTTTACCAGGCTTAACTAATAAAACACCTCAGTTAAAATCTAGTTCTATCAATCAATCAACATCTAATAAAAAAATTTCTCAGTATCGTATTCGTTTAGAAGAAAAGCAAAAATTACGTTTTCATTATGGAATAACAGAACGACAATTACTAAATTATGTACGTATTTCTAGAAAAGCAAAAGGGTCAACAGGTCAAGTTTTATTACAATTACTCGAAATGCGTTTAGATAATGTTATTTTTCGATTAGGTATGGCTCCTACAATTCCCGGAGCAAGACAATTAGTAAACCATAGACATATTCTAGTAAATGATAACATAGTAAATATTCCAAGTTATCGTTGTAAACCTCAAGATTTTATTACTATAAAAGATCGGCAAAAATCTAAAATTATGATTATTAAAAATACAAATTTTTCTCAAAAATCTAAAGTGCCAAATCATTTAACTTTTAATTCTTTAGAAAACAAGGGGTTAGTTAACCAAATCCTAGATCAAGAATCGGTTGGTTTAAAAATAAATGAATTGTTAGTTGTAGAATATTATTCTCGTCAAGCTTAACTNNNNNNNNNNNNNNNNNNNNNNNNTCCTCCCTACANCNCAATTAANANTTCTTGCAAGGATGAGGTCTACTCGATAAAGAAATTTTTTATAANAGAAAAAATTTCTTTAGTATTTAGTTTTGTCTAAAAATAGACAAAGTGATTTTTCTATAACAAAACAGTATCATTGTANATTATTTTTTCTATTTGATGCAACTCAGATTATTTTCTAATAAATTG-TTTTTGTTTTTTCAAGCATTGACCTATTAATCTTTCAAATGTTAAACTAGTTAATAAAAATAAAATTTAATTCRAATTATAAAACAATACAAGAATTAGTCCTTAATTTTTTTAAATAAATTCTATTTATTT----ATTTAAAA------------ATTTACTAATAAGCTAAGACTACAAAAACTATTTCCTTTTTACAACTTTTAATTTTTTTTATTTTATTTCTTTCTTTACATATATATATATAAGTAAGAAATTCAAGAGAATTATTTTACTCARTAATTAAATGATCGAGTTGATACTAAATATTTTCAATACAATCAGTAACTAATTTTATTACTTCTAAATTTTATGAAAACAGATTCTCGTACATTTGGGACTTCCACACTTATKGCTAAAAATATAGGACGTATTACTCAAA
BM_BM000977576_Montana__USA                                                                      GTGTAAGAATAATACGTCGTTTAGGAACTTTACCAGGCTTAACTAATAAAACACCTCAGTTAAAATCTAGTTCCATCAATCAATCAACATCTAATAAAAAAATTTCTCAGTATCGTATTCGTTTAGAAGAAAAGCAAAAATTACGTTTTCATTATGGAATAACAGAACGACAATTATTAAATTATGTACGTATTGCTAGAAAAGCAAAAGGGTCAACAGGTCAAGTTTTATTACAATTACTCGAAATGCGTTTAGATAATGTTATTTTTCGATTAGGTATGGCTCCTACAATTCCCGGAGCAAGACAATTAGTAAACCATAGACATATTCTAGTAAATGATAACATAGTAAATATTCCAAGTTATCGTTGTAAACCTCAAGATTTTATTACTATAAAAGATCGGCAAAAATCTAAAATTATGATTATTAAAAATACAAATTTTTCTCAAAAATCTAAAGTGCCAAATCATTTAACTTTTAATTCTTTAGAAAACAAGGGGTTAGTTAACCAAATCCTAGATCAAGAATCGGTTGGTTTAAAAATAAATGAATTATTAGTTGTAGAATATTATTCTCGTCAAGCTTAACTGTCTCCGTTTGTGGTGACATAGGTTCCTCCCTACAACTCAATTAATAATTCTTGCAAGGATGAGGTCTACTCGATAAAGAAATTTTTTCTTTTATAAAAAATTTCTTTAGTATTTAGTTTTGTCTAAAAATAGACAAAGTGATTTTTCTATAACAAAACAGTATCATTGTATATTATTTTTTCTATTTGATGCAACTCAGATTATTTTCTAATAAATTG-TTTTTATTTTTTCAAGCATTGACCTATTAATCTTTCAAATGTTAAACTAGTTAATAAAAATAAAATTTAATTCAAATTATAAAACAATAAAAGAATTAGTCCTTAATTTTTTTAAGTAAATTCTATTTATTTGTTTATTTAAAA------------ATTTACTAATAAGCTAAGACTACAAAAACTATTTCCTTTTTACAACTTTTAATTTTTTTTATTTTATTTCTTTCTTTACATATATATATA--AGTAAGAAATTCAAGAGAATTATTTTACTCAATAATTAAATGATCGAGTTGATACTAAATATTTTCAATACAATCAGTAACTAATTTTATTACTTCTAAATTTTATGAAAACAGATTCTCGTACATTTGGGACTTCCACACTTATTGCTAAAAATATAGGACGTATTACTCAAA
BM_21661_Alaska__USA                                                                             GTGTAAGAATAATACGTCGTTTAGGAACTTTACCAGGCTTAACTAATAAAACACCTCAGTTAAAATCTAGTTCCATCAATCAATCAACATCTAATAAAAAAATTTCTCAGTATCGTATTCGTTTAGAAGAAAAGCAAAAATTACGTTTTCATTATGGAATAACAGAACGACAATTATTAAATTATGTACGTATTGCTAGAAAAGCAAAAGGGTCAACAGGTCAAGTTTTATTACAATTACTCGAAATGCGTTTAGATAATGTTATTTTTCGATTAGGTATGGCTCCTACAATTCCCGGAGCAAGACAATTAGTAAACCATAGACATATTCTAGTAAATGATAACATAGTAAATATTCCAAGTTATCGTTGTAAACCTCAAGATTTTATTACTATAAAAGATCGGCAAAAATCTAAAATTATGATTATTAAAAATACAAATTTTTCTCAAAAATCTAAAGTGCCAAATCATTTAACTTTTAATTCTTTAGAAAACAAGGGGTTAGTTAACCAAATCCTAGATCAAGAATCGGTTGGTTTAAAAATAAATGAATTATTAGTTGTAGAATATTATTCTCGTCAAGCTTAACTGTCTCCGTTTGTGGTGACATAGGTTCCTCCCTACAACTCAATTAATAATTCTTGCAAGGATGAGGTCTACTCGATAAAGAAATTTTTTCTTTTATAAAAAATTTCTTTAGTATTTAGTTTTGTCTAAAAATAGACAAAGTGATTTTTCTATAACAAAACAGTATCATTGTATATTATTTTTTCTATTTGATGCAACTCAGATTATTTTCTAATAAATTG-TTTTTATTTTTTCAAGCATTGACCTATTAATCTTTCAAATGTTAAACTAGTTAATAAAAATAAAATTTAATTCAAATTATAAAACAATAAAAGAATTAGTCCTTAATTTTTTTAAGTAAATTCTATTTATTTGTTTATTTAAAA------------ATTTACTAATAAGCTAAGACTACAAAAACTATTTCCTTTTTACAACTTTTAATTTTTTTTATTTTATTTCTTTCTTTACATATATATATA--AGTAAGAAATTCAAGAGAATTATTTTACTCAATAATTAAATGATCGAGTTGATACTAAATATTTTCAATACAATCAGTAACTAATTTTATTACTTCTAAATTTTATGAAAACAGATTCTCGTACATTTGGGACTTCCACACTTATTGCTAAAAATATAGGACGTATTACTCAAA
BM_A1003_Alaska__USA                                                                             GTGTAAGAATAATACGTCGTTTAGGAACTTTACCAGGCTTAACTAATAAAACACCTCAGTTAAAATCTAGTTCCATCAATCAATCAACATCTAATAAAAAAATTTCTCAGTATCGTATTCGTTTAGAAGAAAAGCAAAAATTACGTTTTCATTATGGAATAACAGAACGACAATTATTAAATTATGTACGTATTGCTAGAAAAGCAAAAGGGTCAACAGGTCAAGTTTTATTACAATTACTCGAAATGCGTTTAGATAATGTTATTTTTCGATTAGGTATGGCTCCTACAATTCCCGGAGCAAGACAATTAGTAAACCATAGACATATTCTAGTAAATGATAACATAGTAAATATTCCAAGTTATCGTTGTAAACCTCAAGATTTTATTACTATAAAAGATCGGCAAAAATCTAAAATTATGATTATTAAAAATACAAATTTTTCTCAAAAATCTAAAGTGCCAAATCATTTAACTTTTAATTCTTTAGAAAACAAGGGGTTAGTTAACCAAATCCTAGATCAAGAATCGGTTGGTTTAAAAATAAATGAATTGTTAGTTGTAGAATATTATTCTCGTCAAGCTTAACTGTCTCCGTTTGTGGTGACATAGGTTCCTCCCTACAACTCAATTAATAATTCTTGCAAGGATGAGGTCTACTCGATAAAGAAATTTTTTCTTTTATAAAAAATTTCTTTAGTATTTAGTTTTGTCTAAAAATAGACAAAGTGATTTTTCTATAACAAAACAATATCATTGTATATTATTTTTTCTATTTGATGCAACTCAGATTATTTTCTAATAAATTG-TTTTTATTTTTTCAAGCATTGACCTATTAATCTTTCAAATGTTAAACTAGTTAATAAAAATAAAATTTAATTCAAATTATAAAACAATAAAAGAATTAGTCCTTAATTTTTTTAAGTAAATTCTATTTATTT----ATTTAAAA------------ATTTACTAATAAGCTAAGACTACAAAAACTATTTCCTTTTTACAACTTTTAATTTTTTTTATTTTATTTCTTTCTTTACATATATATATA--AGTAAGAAATTCAAGAGAATTATTTTACTCAATAATTAAATGATCGAGTTGATACTAAATATTTTCAATACAATCAGTAACTAATTTTATTACTTCTAAATTTTATGAAAACAGATTCTCGTACATTTGGGACTTCCACACTTATTGCTAAAAATATAGGACGTATTACTCAAA
BM_33207_Chile                                                                                   GTGTAAGAATAATACGTCGTTTAGGAACTTTACCAGGCTTAACTAATAAAACACCTCAGTTAAAATCTAGTTCCATCAATCAATCAACATCTAATAAAAAAATTTCTCAGTATCGTATTCGTTTAGAAGAAAAGCAAAAATTACGTTTTCATTATGGAATAACAGAACGACAATTATTAAATTATGTACGTATTGCTAGAAAAGCAAAAGGGTCAACAGGTCAAGTTTTATTACAATTACTCGAAATGCGTTTAGATAATGTTATTTTTCGATTAGGTATGGCTCCTACAATTCCCGGAGCAAGACAATTAGTAAACCATAGACATATTCTAGTAAATGATAACATAGTAAATATTCCAAGTTATCGTTGTAAACCTCAAGATTTTATTACTATAAAAGATCGGCAAAAATCTAAAATTATGATTATTAAAAATACAAGTTTTTCTCAAAAATCTAAAGTGCCAAATCATTTAACTTTTAATTCTTTAGAAAACAAGGGGTTAGTTAACCAAATCCTAGATCAAGAATCGGTTGGTTTAAAAATAAATGAATTGTTAGTTGTAGAATATTATTCTCGTCAAGCTTAACTGTCTCCGTTTGTGGTGACATAGGTTCCTCCCTACAACTCAATTAATAATTCTTGCAAGGATGAGGTCTACTCGATAAAGAAATTTTTTCTTTTATAAAAAATTTCTTTAGTATTTAGTTTTGTCTAAAAATAGACAAAGTGATTTTTCTATAACAAAACAGTATCATTGTATATTATTTTTTCTATTTGATGCAACTCAGATTATTTTCTAATAAATTG-TTTTTATTTTTTCAAGCATTGACCTATTAATCTTTCAAATGTTAAACTAGTTAATAAAAATAAAATTTAATTCAAATTATAAAACAATAAAAGAATTAGTCCTTAATTTTTTTAAGTAAATTCTATTTATTT----ATTTAAAA------------ATTTACTAATAAGCTAAGACTACAAAAACTATTTCCTTTTTACAACTTTTAATTTTTTTTATTTTATTTCTTTCTTTACATATATATATA--AGTAAGAAATTCAAGAGAATTATTTTACTCAATAATTAAATGATCGAGTTGATACTAAATATTTTCAATACAATCAGTAACTAATTTTATTACTTCTAAATTTTATGAAAACAGATTCTCGTACATTTGGGACTTCCACACTTATTGCTAAAAATATAGGACGTATTACTCAAA
BM_R08277a_Reunion_Isl_                                                                          GTGTAAGAATAATACGTCGTTTAGGAACTTTACCAGGCTTAACTAATAAAACACCTCAGTTAAAATCTAGTTCCATCAATCAATCAACATCTAATAAAAAAATTTCTCAGTATCGTATTCGTTTAGAAGAAAAGCAAAAATTACGTTTTCATTATGGAATAACAGAACGACAATTATTAAATTATGTACGTATTGCTAGAAAAGCAAAAGGGTCAACAGGTCAAGTTTTATTACAATTACTCGAAATGCGTTTAGATAATGTTATTTTTCGATTAGGTATGGCTCCTACAATTCCCGGAGCAAGACAATTAGTAAACCATAGACATATTCTAGTAAATGATAACATAGTAAATATTCCAAGTTATCGTTGTAAACCTCAAGATTTTATTACTATAAAAGATCGGCAAAAATCTAAAATTATGATTATTAAAAATACAAATTTTTCTCAAAAATCTAAAGTGCCAAATCATTTAACTTTTAATTCTTTAGAAAACAAGGGGTTAGTTAACCAAATCCTAGATCAAGAATCGGTTGGTTTAAAAATAAATGAATTGTTAGTTGTAGAATATTATTCTCGTCAAGCTTAACTGTCTCCGTTTGTGGTGACATAGGTTCCTCCCTACAACTCAATTAATAATTCTTGCAAGGATGAGGTCTACTCGATAAAGAAATTTTTTCTTTTATAAAAAATTTCTTTAGTATTTAGTTTTGTCTAAAAATAGACAAAGTGATTTTTCTATAACAAAACAGTATCATTGTATATTATTTTTTCTATTTGATGCAACTCAGATTATTTTCTAATAAATTG-TTTTTATTTTTTCAAGCATTGACCTATTAATCTTTCAAATGTTAAACTAGTTAATAAAAATAAAATTTAATTCAAATTATAAAACAATAAAAGAATTAGTCCTTAATTTTTTTAAGTAAATTCTATTTATTT----ATTTAAAA------------ATTTACTAATAAGCTAAGACTACAAAAACTATTTCCTTTTTACAACTTTTAATTTTTTTTATTTTATTTCTTTCTTTACATATATATATA--AGTAAGAAATTCAAGAGAATTATTTTACTCAATAATTAAATGATCGAGTTGATACTAAATATTTTCAATACAATCAGTAACTAATTTTATTACTTCTAAATTTTATGAAAACAGATTCTCGTACATTTGGGACTTCCACACTTATTGCTAAAAATATAGGACGTATTACTCAAA
BM_1228_Japan                                                                                    GTGTAAGAATAATACGTCGTTTAGGAACTTTACCAGGCTTAACTAATAAAACACCTCAGTTAAAATCTAGTTCCATCAATCAATCAACATCTAATAAAAAAATTTCTCAGTATCGTATTCGTTTAGAAGAAAAGCAAAAATTACGTTTTCATTATGGAATAACAGAACGACAATTATTAAATTATGTACGTATTGCTAGAAAAGCAAAAGGGTCAACAGGTCAAGTTTTATTACAATTACTCGAAATGCGTTTAGATAATGTTATTTTTCGATTAGGTATGGCTCCTACAATTCCCGGAGCAAGACAATTAGTAAACCATAGACATATTCTAGTAAATGATAACATAGTAAATATTCCAAGTTATCGTTGTAAACCTCAAGATTTTATTACTATAAAAGATCGGCAAAAATCTAAAATTATGATTATTAAAAATACAAATTTTTCTCAAAAATCTAAAGTGCCAAATCATTTAACTTTTAATTCTTTAGAAAACAAGGGGTTAGTTAACCAAATCCTAGATCAAGAATCGGTTGGTTTAAAAATAAATGAATTGTTAGTTGTAGAATATTATTCTCGTCAAGCTTAACTGTCTCCGTTTGTGGTGACATAGGTTCCTCCCTACAACTCAATTAATAATTCTTGCAAGGATGAGGTCTACTCGATAAAGAAATTTTTTCTTTTATAAAAAATTTCTTTAGTATTTAGTTTTGTCTAAAAATAGACAAAGTGATTTTTCTATAACAAAACAATATCATTGTATATTATTTTTTCTATTTGATGCAACTCAGATTATTTTCTAATAAATTG-TTTTTATTTTTTCAAGCATTGACCTATTAATCTTTCAAATGTTAAACTAGTTAATAAAAATAAAATTTAATTCAAATTATAAAACAATAAAAGAATTAGTCCTTAATTTTTTTAAGTAAATTCTATTTATTT----ATTTAAAA------------ATTTACTAATAAGCTAAGACTACAAAAACTATTTCCTTTTTACAACTTTTAATTTTTTTTATTTTATTTCTTTCTTTACATATATATATA--AGTAAGAAATTCAAGAGAATTATTTTACTCAATAATTAAATGATCGAGTTGATACTAAATATTTTCAATACAATCAGTAACTAATTTTATTACTTCTAAATTTTATGAAAACAGATTCTCGTACATTTGGGACTTCCACACTTATTGCTAAAAATATAGGACGTATTACTCAAA
CP44_Heard_Isl_                                                                                  GTGTAAGAATAATACGTCGTTTAGGAACTTTACCAGGCTTAACTAATAAAACACCTCAGTTAAAATCTAGTTCCATCAATCAATCAACATCTAATAAAAAAATTTCTCAGTATCGTATTCGTTTAGAAGAAAAGCAAAAATTACGTTTTCATTATGGAATAACAGAACGACAATTATTAAATTATGTACGTATTGCTAGAAAAGCAAAAGGGTCAACAGGTCAAGTTTTATTACAATTACTCGAAATGCGTTTAGATAATGTTATTTTTCGATTAGGTATGGCTCCTACAATTCCCGGAGCAAGACAATTAGTAAACCATAGACATATTCTAGTAAATGATAACATAGTAAATATTCCAAGTTATCGTTGTAAACCTCAAGATTTTATTACTATAAAAGATCGGCAAAAATCTAAAATTATGATTATTAAAAATACAAGTTTTTCTCAAAAATCTAAAGTGCCAAATCATTTAACTTTTAATTCTTTAGAAAACAAGGGGTTAGTTAACCAAATCCTAGATCAAGAATCGGTTGGTTTAAAAATAAATGAATTGTTAGTTGTAGAATATTATTCTCGTCAAGCTTAACTGTCTCCGTTTGTGGTGACATAGGTTCCTCCCTACAACTCAATTAATAATTCTTGCAAGGATGAGGTCTACTCGATAAAGAAATTTTTTCTTTTATAAAAAATTTCTTTAGTATTTAGTTTTGTCTAAAAATAGACAAAGTGATTTTTCTATAACAAAACAGTATCATTGTATATTATTTTTTCTATTTGATGCAACTCAGATTATTTTCTAATAAATTG-TTTTTATTTTTTCAAGCATTGACCTATTAATCTTTCAAATGTTAAACTAGTTAATAAAAATAAAATTTAATTCAAATTATAAAACAATAAAAGAATTAGTCCTTAATTTTTTTAAGTAAATTCTATTTATTT----ATTTAAAA------------ATTTACTAATAAGCTAAGACTACAAAAACTATTTCCTTTTTACAACTTTTAATTTTTTTTATTTTATTTCTTTCTTTACATATATATATA--AGTAAGAAATTCAAGAGAATTATTTTACTCAATAATTAAATGATCGAGTTGATACTAAATATTTTCAATACAATCAGTAACTAATTTTATTACTTCTAAATTTTATGAAAACAGATTCTCGTACATTTGGGACTTCCACACTTATTGCTAAAAATNNNNNNNNNNNNNNNNNNN
CP21_Maud_Land__Antarctica                                                                       GTGTAAGAATAATACGTCGNTTAGGAACTTTACCAGGCTTAACTAATAAAACACCTCAGTTAAAATCTAGTTCCATCAATCAATCAACATCTAATAAAAAAATTTCTCAGTATCGTATTCGTTTAGAAGAAAAGCAAAAATTACGTTTTCATTATGGAATAACAGAACGACAATTATTAAAGTATGTACGTATTGCTAGAAAAGCAAAAGGGTCAACAGGTCAAGTTTTATTACAATTACTCGAAATGCGTTTAGATAATGTTATTTTTCGATTAGGTATGGCTCCTACAATTCCCGGAGCAAGACAATTAGTAAACCATAGACATATTCTAGTAAATGATAACATAGTAAATATTCCAAGTTATCGTTGTAAACCTCAAGATTTTATTACTATAAAAGATCGGCAAAAATCTAAAATTATGATTATTAAAAATACAAGTTTTTCTCAAAAATCTAAAGTGCCAAATCATTTAACTTTTAATTCTTTAGAAAACAAGGGGTTAGTTAACCAAATCCTAGATCAAGAATCGGTTGGTTTAAAAATAAATGAATTGTTAGTTGTAGAATATTATTCTCGTCAAGCTTAACTGTCTCCGTTTGTGGTGACATAGGTTCCTCCCTACAACTCAATTAATAATTCTTGCAAGGATGAGGTCTACTCGATAAAGAAATTTTTTCTTTTATAAAAAATTTCTTTAGTATTTAGTTTTGTCTAAAAATAGACAAAGTGATTTTTCTATAACAAAACAGTATCATTGTATATTATTTTTTCTATTTGATGCAACTCAGATTATTTTCTAATAAATTG-TTTTTATTTTTTCAAGCATTGACCTATTAATCTTTCAAATGTTAAACTAGTTAATAAAAATAAAATTTAATTCAAATTATAAAACAATAAAAGAATTAGTCCTTAATTTTTTTAAGTAAATTCTATTTATTT----ATTTAAAA------------ATTTACTAATAAGCTAAGACTACAAAAACTATTTCCTTTTTACAACTTTTAATTTTTTTTATTTTATTTCTTTCTTTACATATATATATA--AGTAAGAAATTCAAGAGAATTATTTTACTCAATAATTAAATGATCGAGTTGATACTAAATATTTTCAATACAATCAGTAACTAATTTTATTACTTCTAAATTTTATGAAAACAGATTCTCGTACATTTGGGACTTCCACACTTATTGCTAAAAATATAGGNNNNNNNNNNNNNN
CP39_Heard_Isl_                                                                                  GTGTAAGAATAATACGTCGTTTAGGNACTTTACCAGGCTTAACTAATAAAACACCTCAGTTAAAATCTAGTTCCATCAATCAATCAACATCTAATAAAAAAATTTCTCAGTATCGTATTCGTTTAGAAGAAAAGCAAAAATTACGTTTTCATTATGGAATAACAGAACGACAATTATTAAAGTATGTACGTATTGCTAGAAAAGCAAAAGGGTCAACAGGTCAAGTTTTATTACAATTACTCGAAATGCGTTTAGATAATGTTATTTTTCGATTAGGTATGGCTCCTACAATTCCCGGAGCAAGACAATTAGTAAACCATAGACATATTCTAGTAAATGATAACATAGTAAATATTCCAAGTTATCGTTGTAAACCTCAAGATTTTATTACTATAAAAGATCGGCAAAAATCTAAAATTATGATTATTAAAAATACAAGTTTTTCTCAAAAATCTAAAGTGCCAAATCATTTAACTTTTAATTCTTTAGAAAACAAGGGGTTAGTTAACCAAATCCTAGATCAAGAATCGGTTGGTTTAAAAATAAATGAATTGTTAGTTGTAGAATATTATTCTCGTCAAGCTTAACTGTCTCCGTTTGTGGTGACATAGGTTCCTCCCTACAACTCAATTAATAATTCTTGCAAGGATGAGGTCTACTCGATAAAGAAATTTTTTCTTTTATAAAAAATTTCTTTAGTATTTAGTTTTGTCTAAAAATAGACAAAGTGATTTTTCTATAACAAAACAGTATCATTGTATATTATTTTTTCTATTTGATGCAACTCAGATTATTTTCTAATAAATTG-TTTTTATTTTTTCAAGCATTGACCTATTAATCTTTCAAATGTTAAACTAGTTAATAAAAATAAAATTTAATTCAAATTATAAAACAATAAAAGAATTAGTCCTTAATTTTTTTAAGTAAATTCTATTTATTT----ATTTAAAA------------ATTTACTAATAAGCTAAGACTACAAAAACTATTTCCTTTTTACAACTTTTAATTTTTTTTATTTTATTTCTTTCTTTACATATATATATA--AGTAAGAAATTCAAGAGAATTATTTTACTCAATAATTAAATGATCGAGTTGATACTAAATATTTTCAATACAATCAGTAACTAATTTTATTACTTCTAAATTTTATGAAAACAGATTCTCGTACATTTGGGACTTCCACACTTATTGCTAAAAATATANNNNNNNNNNNNNNNN
CP25_S__Shetland_Isl_                                                                            GTGTAAGAATAATACGTCGTTTAGGAACTTTACCAGGCTTAACTAATAAAACACCTCAGTTAAAATCTAGTTCCATCAATCAATCAACATCTAATAAAAAAATTTCTCAGTATCGTATTCGTTTAGAAGAAAAGCAAAAATTACGTTTTCATTATGGAATAACAGAACGACAATTATTAAATTATGTACGTATTGCTAGAAAAGCAAAAGGGTCAACAGGTCAAGTTTTATTACAATTACTCGAAATGCGTTTAGATAATGTTATTTTTCGATTAGGTATGGCTCCTACAATTCCCGGAGCAAGACAATTAGTAAACCATAGACATATTCTAGTAAATGATAACATAGTAAATATTCCAAGTTATCGTTGTAAACCTCAAGATTTTATTACTATAAAAGATCGGCAAAAATCTAAAATTATGATTATTAAAAATACAAATTTTTCTCAAAAATCTAAAGTGCCAAATCATTTAACTTTTAATTCTTTAGAAAACAAGGGGTTAGTTAACCAAATCCTAGATCAAGAATCGGTTGGTTTAAAAATAAATGAATTATTAGTTGTAGAATATTATTCTCGTCAAGCTTAACTNNNNNNNNNNNNNNNNNNATAGGTTCCTCCCTACAACTCAATTAATAATTCTTGCAAGGATGAGGTCTACTCGATAAAGAAATTTTTTCTTTTATAAAAAATTTCTTTAGTATTTAGTTTTGTCTAAAAATAGACAAAGTGATTTTTCTATAACAAAACAGTATCATTGTATATTATTTTTTCTATTTGATGCAACTCAGATTATTTTCTAATAAATTG-TTTTTATTTTTTCAAGCATTGACCTATTAATCTTTCAAATGTTAAACTAGTTAATAAAAATAAAATTTAATTCAAATTATAAAACAATAAAAGAATTAGTCCTTAATTTTTTTAAGTAAATTCTATTTATTTGTTTATTTAAAA------------ATTTACTAATAAGCTAAGACTACAAAAACTATTTCCTTTTTACAACTTTTAATTTTTTTTATTTTATTTCTTTCTTTACATATATATATA--AGTAAGAAATTCAAGAGAATTATTTTACTCAATAATTAAATGATCGAGTTGATACTAAATATTTTCAATACAATCAGTAACTAATTTTATTACTTCTAAATTTTATGAAAACAGATTCTCGTACATTTGGGACTTCCACACTTATTGCTAAAAATATAGGACGTATTACTCAAA
CP32_Ant_Peninsula                                                                               GTGTAAGAATAATACGTCGTTTAGGAACTTTACCAGGCTTAACTAATAAAACACCTCAGTTAAAATCTAGTTCCATCAATCAATCAACATCTAATAAAAAAATTTCTCAGTATCGTATTCGTTTAGAAGAAAAGCAAAAATTACGTTTTCATTATGGAATAACAGAACGACAATTATTAAATTATGTACGTATTGCTAGAAAAGCAAAAGGGTCAACAGGTCAAGTTTTATTACAATTACTCGAAATGCGTTTAGATAATGTTATTTTTCGATTAGGTATGGCTCCTACAATTCCCGGAGCAAGACAATTAGTAAACCATAGACATATTCTAGTAAATGATAACATAGTAAATATTCCAAGTTATCGTTGTAAACCTCAAGATTTTATTACTATAAAAGATCGGCAAAAATCTAAAATTATGATTATTAAAAATACAAATTTTTCTCAAAAATCTAAAGTGCCAAATCATTTAACTTTTAATTCTTTAGAAAACAAGGGGTTAGTTAACCAAATCCTAGATCAAGAATCGGTTGGTTTAAAAATAAATGAATTATTAGTTGTAGAATATTATTCTCGTCAAGCTTAACTGTCTCCGTTTGTGGTGACATAGGTTCCTCCCTACAACTCAATTAATAATTCTTGCAAGGATGAGGTCTACTCGATAAAGAAATTTTTTCTTTTATAAAAAATTTCTTTAGTATTTAGTTTTGTCTAAAAATAGACAAAGTGATTTTTCTATAACAAAACAGTATCATTGTATATTATTTTTTCTATTTGATGCAACTCAGATTATTTTCTAATAAATTG-TTTTTATTTTTTCAAGCATTGACCTATTAATCTTTCAAATGTTAAACTAGTTAATAAAAATAAAATTTAATTCAAATTATAAAACAATAAAAGAATTAGTCCTTAATTTTTTTAAGTAAATTCTATTTATTTGTTTATTTAAAA------------ATTTACTAATAAGCTAAGACTACAAAAACTATTTCCTTTTTACAACTTTTAATTTTTTTTATTTTATTTCTTTCTTTACATATATATATA--AGTAAGAAATTCAAGAGAATTATTTTACTCAATAATTAAATGATCGAGTTGATACTAAATATTTTCAATACAATCAGTAACTAATTTTATTACTTCTAAATTTTATGAAAACAGATTCTCGTACATTTGGGACTTCCACACTTATTGCTAAAAATATAGGANNNNNNNNNNNNN
CP28_Ant__Peninsula                                                                              GTGTAAGAATAATACGTCGTTTAGGAACTTTACCAGGCTTAACTAATAAAACACCTCAGTTAAAATCTAGTTCCATCAATCAATCAACATCTAATAAAAAAATTTCTCAGTATCGTATTCGTTTAGAAGAAAAGCAAAAATTACGTTTTCATTATGGAATAACAGAACGACAATTATTAAATTATGTACGTATTGCTAGAAAAGCAAAAGGGTCAACAGGTCAAGTTTTATTACAATTACTCGAAATGCGTTTAGATAATGTTATTTTTCGATTAGGTATGGCTCCTACAATTCCCGGAGCAAGACAATTAGTAAACCATAGACATATTCTAGTAAATGATAACATAGTAAATATTCCAAGTTATCGTTGTAAACCTCAAGATTTTATTACTATAAAAGATCGGCAAAAATCTAAAATTATGATTATTAAAAATACAAATTTTTCTCAAAAATCTAAAGTGCCAAATCATTTAACTTTTAATTCTTTAGAAAACAAGGGGTTAGTTAACCAAATCCTAGATCAAGAATCGGTTGGTTTAAAAATAAATGAATTATTAGTTGTAGAATATTATTCTCGTCAAGCTTAACTGTCTCCGTTTGTGGTGACATAGGTTCCTCCCTACAACTCAATTAATAATTCTTGCAAGGATGAGGTCTACTCGATAAAGAAATTTTTTCTTTTATAAAAAATTTCTTTAGTATTTAGTTTTGTCTAAAAATAGACAAAGTGATTTTTCTATAACAAAACAGTATCATTGTATATTATTTTTTCTATTTGATGCAACTCAGATTATTTTCTAATAAATTG-TTTTTATTTTTTCAAGCATTGACCTATTAATCTTTCAAATGTTAAACTAGTTAATAAAAATAAAATTTAATTCAAATTATAAAACAATAAAAGAATTAGTCCTTAATTTTTTTAAGTAAATTCTATTTATTTGTTTATTTAAAA------------ATTTACTAATAAGCTAAGACTACAAAAACTATTTCCTTTTTACAACTTTTAATTTTTTTTATTTTATTTCTTTCTTTACATATATATATA--AGTAAGAAATTCAAGAGAATTATTTTACTCAATAATTAAATGATCGAGTTGATACTAAATATTTTCAATACAATCAGTAACTAATTTTATTACTTCTAAATTTTATGAAAACAGATTCTCGTACATTTGGGACTTCCACACTTATTGCTAAAAATATAGNNNNNNNNNNNNNNN
CP34_Pr__Elisabeth_Land__Antarctica                                                              GTGTAAGAATAATACGTCGTTTAGGAACTTTACCAGGCTTAACTAATAAAACACCTCAGTTAAAATCTAGTTCCATCAATCAATCAACATCTAATAAAAAAATTTCTCAGTATCGTATTCGTTTAGAAGAAAAGCAAAAATTACGTTTTCATTATGGAATAACAGAACGACAATTATTAAATTATGTACGTATTGCTAGAAAAGCAAAAGGGTCAACAGGTCAAGTTTTATTACAATTACTCGAAATGCGTTTAGATAATGTTATTTTTCGATTAGGTATGGCTCCTACAATTCCCGGAGCAAGACAATTAGTAAACCATAGACATATTCTAGTAAATGATAACATAGTAAATATTCCAAGTTATCGTTGTAAACCTCAAGATTTTATTACTATAAAAGATCGGCAAAAATCTAAAATTATGATTATTAAAAATACAAATTTTTCTCAAAAATCTAAAGTGCCAAATCATTTAACTTTTAATTCTTTAGAAAACAAGGGGTTAGTTAACCAAATCCTAGATCAAGAATCGGTTGGTTTAAAAATAAATGAATTATTAGTTGTAGAATATTATTCTCGTCAAGCTTAACTGTCTCCGTTTGTGGTGACATAGGTTCCTCCCTACAACTCAATTAATAATTCTTGCAAGGATGAGGTCTACTCGATAAAGAAATTTTTTCTTTTATAAAAAATTTCTTTAGTATTTAGTTTTGTCTAAAAATAGACAAAGTGATTTTTCTATAACAAAACAGTATCATTGTATATTATTTTTTCTATTTGATGCAACTCAGATTATTTTCTAATAAATTG-TTTTTATTTTTTCAAGCATTGACCTATTAATCTTTCAAATGTTAAACTAGTTAATAAAAATAAAATTTAATTCAAATTATAAAACAATAAAAGAATTAGTCCTTAATTTTTTTAAGTAAATTCTATTTATTTGTTTATTTAAAA------------ATTTACTAATAAGCTAAGACTACAAAAACTATTTCCTTTTTACAACTTTTAATTTTTTTTATTTTATTTCTTTCTTTACATATATATATA--AGTAAGAAATTCAAGAGAATTATTTTACTCAATAATTAAATGATCGAGTTGATACTAAATATTTTCAATACAATCAGTAACTAATTTTATTACTTCTAAATTTTATGAAAACAGATTCTCGTACATTTGGGACTTCCACACTTATTGCTAAAAATATAGNNNNNNNNNNNNNNN
CP30_S__Sandwich_Isl_                                                                            GTGTAAGAATAATACGTCGTTTAGGAACTTTACCAGGCTTAACTAATAAAACACCTCAGTTAAAATCTAGTTCCATCAATCAATCAACATCTAATAAAAAAATTTCTCAGTATCGTATTCGTTTAGAAGAAAAGCAAAAATTACGTTTTCATTATGGAATAACAGAACGACAATTATTAAATTATGTACGTATTGCTAGAAAAGCAAAAGGGTCAACAGGTCAAGTTTTATTACAATTACTCGAAATGCGTTTAGATAATGTTATTTTTCGATTAGGTATGGCTCCTACAATTCCCGGAGCAAGACAATTAGTAAACCATAGACATATTCTAGTAAATGATAACATAGTAAATATTCCAAGTTATCGTTGTAAACCTCAAGATTTTATTACTATAAAAGATCGGCAAAAATCTAAAATTATGATTATTAAAAATACAAATTTTTCTCAAAAATCTAAAGTGCCAAATCATTTAACTTTTAATTCTTTAGAAAACAAGGGGTTAGTTAACCAAATCCTAGATCAAGAATCGGTTGGTTTAAAAATAAATGAATTATTAGTTGTAGAATATTATTCTCGTCAAGCTTAACTGTCTCCGTTTGTGGTGACATAGGTTCCTCCCTACAACTCAATTAATAATTCTTGCAAGGATGAGGTCTACTCGATAAAGAAATTTTTTCTTTTATAAAAAATTTCTTTAGTATTTAGTTTTGTCTAAAAATAGACAAAGTGATTTTTCTATAACAAAACAGTATCATTGTATATTATTTTTTCTATTTGATGCAACTCAGATTATTTTCTAATAAATTG-TTTTTATTTTTTCAAGCATTGACCTATTAATCTTTCAAATGTTAAACTAGTTAATAAAAATAAAATTTAATTCAAATTATAAAACAATAAAAGAATTAGTCCTTAATTTTTTTAAGTAAATTCTATTTATTTGTTTATTTAAAA------------ATTTACTAATAAGCTAAGACTACAAAAACTATTTCCTTTTTACAACTTTTAATTTTTTTTATTTTATTTCTTTCTTTACATATATATATA--AGTAAGAAATTCAAGAGAATTATTTTACTCAATAATTAAATGATCGAGTTGATACTAAATATTTTCAATACAATCAGTAACTAATTTTATTACTTCTAAATTTTATGAAAACAGATTCTCGTACATTTGGGACTTCCACACTTATTGCTAANNNNNNNNNNNNNNNNNNNNNNN
CP8_Mauna_Kea__Hawaii                                                                            NNNNNNNNNNNNNNNNNNNNNNAGGAACTTTACCAGGCTTAACTAATAAAACACCTCAGTTAAAATCTAGTTCCATCAATCAATCAACATCTAATAAAAAAATTTCTCAGTATCGTATTCGTTTAGAAGAAAAGCAAAAATTACGTTTTCATTATGGAATAACAGAACGACAATTATTAAATTATGTACGTATTGCTAGAAAAGCAAAAGGGTCAACAGGTCAAGTTTTATTACAATTACTCGAAATGCGTTTAGATAATGTTATTTTTCGATTAGGTATGGCTCCTACAATTCCCGGAGCAAGACAATTAGTAAACCATAGACATATTCTAGTAAATGATAACATAGTAAATATTCCAAGTTATCGTTGTAAACCTCAAGATTTTATTACTATAAAAGATCGGCAAAAATCTAAAATTATGATTATTAAAAATACAAATTTTTCTCAAAAATCTAAAGTGCCAAATCATTTAACTTTTAATTCTTTAGAAAACAAGGGGTTAGTTAACCAAATCCTAGATCAAGAATCGGTTGGTTTAAAAATAAATGAATTGTTAGTTGTAGAATATTATTCTCGTCAAGCTTAACTGTCTCCGTTTGTGGTGACATAGGTTCCTCCCTACAACTCAATTAATAATTCTTGCAAGGATGAGGTCTACTCGATAAAGAAATTTTTTCTTTTATAAAAAATTTCTTTAGTATTTAGTTTTGTCTAAAAATAGACAAAGTGATTTTTCTATAACAAAACAATATCATTGTATATTATTTTTTCTATTTGATGCAACTCAGATTATTTTCTAATAAATTG-TTTTTATTTTTTCAAGCATTGACCTATTAATCTTTCAAATGTTAAACTAGTTAATAAAAATAAAATTTAATTCAAATTATAAAACAATAAAAGAATTAGTCCTTAATTTTTTTAAGTAAATTCTATTTATTT----ATTTAAAA------------ATTTACTAATAAGCTAAGACTACAAAAACTATTTCCTTTTTACAACTTTTAATTTTTTTTATTTTATTTCTTTCTTTACATATATATATA--AGTAAGAAATTCAAGAGAATTATTTTACTCAATAATTAAATGATCGAGTTGATACTAAATATTTTCAATACAATCAGTAACTAATTTTATTACTTCTAAATTTTATGAAAACAGATTCTCGTACATTTGGGACTTCCACACTTATTGCTAAAAATATAGGACGTATTACTCAAA
CP11_New_York__USA                                                                               GTGTAAGAATAATACGTCGTTTAGGAACTTTACCAGGCTTAACTAATAAAACACCTCAGTTAAAATCTAGTTCCATCAATCAATCAACATCTAATAAAAAAATTTCTCAGTATCGTATTCGTTTAGAAGAAAAGCAAAAATTACGTTTTCATTATGGAATAACAGAACGACAATTATTAAATTATGTACGTATTGCTAGAAAAGCAAAAGGGTCAACAGGTCAAGTTTTATTACAATTACTCGAAATGCGTTTAGATAATGTTATTTTTCGATTAGGTATGGCTCCTACAATTCCCGGAGCAAGACAATTAGTAAACCATAGACATATTCTAGTAAATGATAACATAGTAAATATTCCAAGTTATCGTTGTAAACCTCAAGATTTTATTACTATAAAAGATCGGCAAAAATCTAAAATTATGATTATTAAAAATACAAATTTTTCTCAAAAATCTAAAGTGCCAAATCATTTAACTTTTAATTCTTTAGAAAACAAGGGGTTAGTTAACCAAATCCTAGATCAAGAATCGGTTGGTTTAAAAATAAATGAATTGTTAGTTGTAGAATATTATTCTCGTCAAGCTTAACTGTCTCCGTTTGTGGTGACATAGGTTCCTCCCTACAACTCAATTAATAATTCTTGCAAGGATGAGGTCTACTCGATAAAGAAATTTTTTCTTTTATAAAAAATTTCTTTAGTATTTAGTTTTGTCTAAAAATAGACAAAGTGATTTTTCTATAACAAAACAATATCATTGTATATTATTTTTTCTATTTGATGCAACTCAGATTATTTTCTAATAAATTG-TTTTTATTTTTTCAAGCATTGACCTATTAATCTTTCAAATGTTAAACTAGTTAATAAAAATAAAATTTAATTCAAATTATAAAACAATAAAAGAATTAGTCCTTAATTTTTTTAAGTAAATTCTATTTATTT----ATTTAAAA------------ATTTACTAATAAGCTAAGACTACAAAAACTATTTCCTTTTTACAACTTTTAATTTTTTTTATTTTATTTCTTTCTTTACATATATATATA--AGTAAGAAATTCAAGAGAATTATTTTACTCAATAATTAAATGATCGAGTTGATACTAAATATTTTCAATACAATCAGTAACTAATTTTATTACTTCTAAATTTTATGAAAACAGATTCTCGTACATTTGGGACTTCCACACTTATTGCTAAAAATATAGGACGTATTACTCAAA
CP13_Malawi                                                                                      GTGTAAGAATAATACGTCGTTTAGGAACTTTACCAGGCTTAACTAATAAAACACCTCAGTTAAAATCTAGTTCCATCAATCAATCAACATCTAATAAAAAAATTTCTCAGTATCGTATTCGTTTAGAAGAAAAGCAAAAATTACGTTTTCATTATGGAATAACAGAACGACAATTATTAAATTATGTACGTATTGCTAGAAAAGCAAAAGGGTCAACAGGTCAAGTTTTATTACAATTACTCGAAATGCGTTTAGATAATGTTATTTTTCGATTAGGTATGGCTCCTACAATTCCCGGAGCAAGACAATTAGTAAACCATAGACATATTCTAGTAAATGATAACATAGTAAATATTCCAAGTTATCGTTGTAAACCTCAAGATTTTATTACTATAAAAGATCGGCAAAAATCTAAAATTATGATTATTAAAAATACAAATTTTTCTCAAAAATCTAAAGTGCCAAATCATTTAACTTTTAATTCTTTAGAAAACAAGGGGTTAGTTAACCAAATCCTAGATCAAGAATCGGTTGGTTTAAAAATAAATGAATTGTTAGTTGTAGAATATTATTCTCGTCAAGCTTAACTGTCTCCGTTTGTGGTGACATAGGTTCCTCCCTACAACTCAATTAATAATTCTTGCAAGGATGAGGTCTACTCGATAAAGAAATTTTTTCTTTTATAAAAAATTTCTTTAGTATTTAGTTTTGTCTAAAAATAGACAAAGTGATTTTTCTATAACAAAACAGTATCATTGTATATTATTTTTTCTATTTGATGCAACTCAGATTATTTTCTAATAAATTG-TTTTTATTTTTTCAAGCATTGACCTATTAATCTTTCAAATGTTAAACTAGTTAATAAAAATAAAATTTAATTCAAATTATAAAACAATAAAAGAATTAGTCCTTAATTTTTTTAAGTAAATTCTATTTATTT----ATTTAAAA------------ATTTACTAATAAGCTAAGACTACAAAAACTATTTCCTTTTTACAACTTTTAATTTTTTTTATTTTATTTCTTTCTTTACATATATATATA--AGTAAGAAATTCAAGAGAATTATTTTACTCAATAATTAAATGATCGAGTTGATACTAAATATTTTCAATACAATCAGTAACTAATTTTATTACTTCTAAATTTTATGAAAACAGATTCTCGTACATTTGGGACTTCCACACTTATTGCTAAAAATATAGGACGTATTACTCAAA
CP5_Australia                                                                                    GTGTAAGAATAATACGTCGTTTAGGAACTTTACCAGGCTTAACTAATAAAACACCTCAGTTAAAATCTAGTTCCATCAATCAATCAACATCTAATAAAAAAATTTCTCAGTATCGTATTCGTTTAGAAGAAAAGCAAAAATTACGTTTTCATTATGGAATAACAGAACGACAATTATTAAATTATGTACGTATTGCTAGAAAAGCAAAAGGGTCAACAGGTCAAGTTTTATTACAATTACTCGAAATGCGTTTAGATAATGTTATTTTTCGATTAGGTATGGCTCCTACAATTCCCGGAGCAAGACAATTAGTAAACCATAGACATATTCTAGTAAATGATAACATAGTAAATATTCCAAGTTATCGTTGTAAACCTCAAGATTTTATTACTATAAAAGATCGGCAAAAATCTAAAATTATGATTATTAAAAATACAAGTTTTTCTCAAAAATCTAAAGTGCCAAATCATTTAACTTTTAATTCTTTAGAAAACAAGGGGTTAGTTAACCAAATCCTAGATCAAGAATCGGTTGGTTTAAAAATAAATGAATTGTTAGTTGTAGAATATTATTCTCGTCAAGCTTAACTGTCTCCGTTTGTGGTGACATAGGTTCCTCCCTACAACTCAATTAATAATTCTTGCAAGGATGAGGTCTACTCGATAAAGAAATTTTTTCTTTTATAAAAAATTTCTTTAGTATTTAGTTTTGTCTAAAAATAGACAAAGTGATTTTTCTATAACAAAACAGTATCATTGTATATTATTTTTTCTATTTGATGCAACTCAGATTATTTTCTAATAAATTG-TTTTTATTTTTTCAAGCATTGACCTATTAATCTTTCAAATGTTAAACTAGTTAATAAAAATAAAATTTAATTCAAATTATAAAACAATAAAAGAATTAGTCCTTAATTTTTTTAAGTAAATTCTATTTATTT----ATTTAAAA------------ATTTACTAATAAGCTAAGACTACAAAAACTATTTCCTTTTTACAACTTTTAATTTTTTTTATTTTATTTCTTTCTTTACATATATATATA--AGTAAGAAATTCAAGAGAATTATTTTACTCAATAATTAAATGATCGAGTTGATACTAAATATTTTCAATACAATCAGTAACTAATTTTATTACTTCTAAATTTTATGAAAACAGATTCTCGTACATTTGGGACTTCCACACTTATTGCTAAAAATATAGGACGTATTACTCAAA
AB848717_AB980065_Uganda                                                                         GTGTAAGAATAATACGTCGTTTAGGAACTTTACCAGGCTTAACTAATAAAACACCTCAGTTAAAATCTAGTTCCATCAATCAATCAACATCTAATAAAAAAATTTCTCAGTATCGTATTCGTTTAGAAGAAAAGCAAAAATTACGTTTTCATTATGGAATAACAGAACGACAATTATTAAATTATGTACGTATTGCTAGAAAAGCAAAAGGGTCAACAGGTCAAGTTTTATTACAATTACTCGAAATGCGTTTAGATAATGTTATTTTTCGATTAGGTATGGCTCCTACAATTCCCGGAGCAAGACAATTAGTAAACCATAGACATATTCTAGTAAATGATAACATAGTAAATATTCCAAGTTATCGTTGTAAACCTCAAGATTTTATTACTATAAAAGATCGGCAAAAATCTAAAATTATGATTATTAAAAATACAAATTTTTCTCAAAAATCTAAAGTGCCAAATCATTTAACTTTTAATTCTTTAGAAAACAAGGGGTTAGTTAACCAAATCCTAGATCAAGAATCGGTTGGTTTAAAAATAAATGAATTGTTAGTTGTAGAATATTATTCTCGTCAAGCTTAACTGTCTCCGTTTGTGGTGACATAGGTTCCTCCCTACAACTCAATTAATAATTCTTGCAAGGATGAGGTCTACTCGATAAAGAAATTTTTTCTTTTATAAAAAATTTCTTTAGTATTTAGTTTTGTCTAAAAATAGACAAAGTGATTTTTCTATAACAAAACAGTATCATTGTATATTATTTTTTCTATTTGATGCAACTCAGATTATTTTCTAATAAATTG-TTTTTATTTTTTCAAGCATTGACCTATTAATCTTTCAAATGTTAAACTAGTTAATAAAAATAAAATTTAATTCAAATTATAAAACAATAAAAGAATTAGTCCTTAATTTTTTTAAGTAAATTCTATTTATTT----ATTTAAAA------------ATTTACTAATAAGCTAAGACTACAAAAACTATTTCCTTTTTACAACTTTTAATTTTTTTTATTTTATTTCTTTCTTTACATATATATATA--AGTAAGAAATTCAAGAGAATTATTTTACTCAATAATTAAATGATCGAGTTGATACTAAATATTTTCAATACAATCAGTAACTAATTTTATTACTTCTAAATTTTATGAAAACAGATTCTCGTACATTTGGGACTTCCACACTTATTGCTAAAAATATAGGACGTATTACTCANN
;
end;

begin mrbayes;
charset rps4_pos1 = 3-589\3;
charset rps4_pos2 = 1-589\3;
charset rps4_pos3 = 2-589\3;
charset atpB_rbcL = 590-1231;
partition by_codon_and_loci = 4: rps4_pos1, rps4_pos2, rps4_pos3, atpB_rbcL;
set partition=by_codon_and_loci;
lset applyto=(1,2) nst=6 rates=equal;
lset applyto=(3) nst=1 rates=equal;
lset applyto=(4) nst=6 rates=gamma;
unlink statefreq=(all) revmat=(all) shape=(all) pinvar=(all);
mcmcp Ngen=1500000 samplefreq=1000 printfreq=5000 savebrlens=yes;
[mcmcp Ngen=20000000 samplefreq=1000 printfreq=5000 savebrlens=yes;]
[mcmc]
