# Supplementary material for: Latitudinal Biogeographic Structuring in the Globally Distributed Moss Ceratodon purpureus
Source: Front Plant Sci. 2020 Aug 28;11:502359. doi: 10.3389/fpls.2020.502359 (PMC7484499; doi:10.3389/fpls.2020.502359)
Supplement: Supplementary file 1 [file DataSheet_1.zip › supplementary_materials_matrixes/MrBayes_files/i_FigS1A_atpB-rbcL.tre]

#NEXUS
[ID: 4675942318]
begin taxa;
	dimensions ntax=83;
	taxlabels
		AAS_725_Argentina
		AAS_4545909_Wilkes_sector__Antarctica
		AAS_03708_Ant__Peninsula
		AAS_03988_Ant__Peninsula
		AAS_04324_Ant__Peninsula
		AAS_04120_Ant__Peninsula
		AAS_07625_Ant__Peninsula
		AAS_09644A_Ross_sector__Antarctica
		AAS_00165_S__Orkney_Isl_
		Biersma_18_Chile
		BR_01907765_Idaho__USA
		BR_02155925_Switzerland
		BR_02316781_Switzerland
		BR_02873422_UK
		BR_08930464_Poland
		BR_12018401_Russia
		BR_12045376_Papoua_New_Guinea
		BR_13051247_Svalbard
		BR_13622234_France
		BR_30658767_Japan
		BR_31255218_Hawaii
		BR_31460231_Ecuador
		BR_32032632_Costa_Rica
		BR_36261428_Vermont__USA
		BR_27271447_Hawaii
		BR_27272356_Quebec__Canada
		BR_27272962_Greece
		BR_27270639_Colorado__USA
		BR_27280945_Bolivia
		BM_BM000977576_Montana__USA
		BM_21661_Alaska__USA
		BM_A1003_Alaska__USA
		BM_33207_Chile
		BM_R08277a_Reunion_Isl_
		BM_1228_Japan
		CP25_S__Shetland_Isl_
		CP8_Mauna_Kea__Hawaii
		CP11_New_York__USA
		CP13_Malawi
		CP5_Australia
		CP44_Heard_Isl_
		CP21_Maud_Land__Antarctica
		CP39_Heard_Isl_
		CP32_Ant_Peninsula
		CP28_Ant__Peninsula
		CP30_S__Sandwich_Isl_
		CP34_Pr__Elisabeth_Land__Antarctica
		AY881062_Morocco
		AY881061_Arizona__USA
		AY881044_Ecuador
		AY881038_Colorado__USA
		AY881043_Oregon__USA
		AY881037_California__USA_
		AY881058_India
		AY881047_Illinois__USA
		AY881036_Alaska__USA
		AY881060_New_York__USA
		AY881055_Germany
		AY881054_Alberta__Canada
		AY881050_Siberia__Russia
		AY881042_New_York__USA
		AY881041_Sweden
		AY881039_Liaoning__China
		AY881035_Nova_Scotia__Canada
		AY881033_France
		AY881032_Germany
		AY881056_Pennsylvania__USA
		AY881053_Kangaroo_Isl___Australia
		AY881051_Tasmania__Australia
		AY881049_Australia
		AY881048_Chile
		AY881046_Wilkes_sector__Antarctica
		AY881040_Australia
		AY881034_Orsono__Chile
		AY881031_Bali__Indonesia
		AY881052_Reunion_Isl_
		AY881057_South_Africa
		AY881045_Reunion_Isl_
		AY881059_Greece
		AB980065_Uganda
		AY881064_Cheilothela_chloropus_Oros_Parnitha_Greece
		AY881063_Cheilothela_chloropus_Albacete_Murcia_Spain
		JQ690710_Cheilothela_chloropus_rbcL_atpB_Churchill_et_al_13415
		;
end;
begin trees;
	translate
		1	AAS_725_Argentina,
		2	AAS_4545909_Wilkes_sector__Antarctica,
		3	AAS_03708_Ant__Peninsula,
		4	AAS_03988_Ant__Peninsula,
		5	AAS_04324_Ant__Peninsula,
		6	AAS_04120_Ant__Peninsula,
		7	AAS_07625_Ant__Peninsula,
		8	AAS_09644A_Ross_sector__Antarctica,
		9	AAS_00165_S__Orkney_Isl_,
		10	Biersma_18_Chile,
		11	BR_01907765_Idaho__USA,
		12	BR_02155925_Switzerland,
		13	BR_02316781_Switzerland,
		14	BR_02873422_UK,
		15	BR_08930464_Poland,
		16	BR_12018401_Russia,
		17	BR_12045376_Papoua_New_Guinea,
		18	BR_13051247_Svalbard,
		19	BR_13622234_France,
		20	BR_30658767_Japan,
		21	BR_31255218_Hawaii,
		22	BR_31460231_Ecuador,
		23	BR_32032632_Costa_Rica,
		24	BR_36261428_Vermont__USA,
		25	BR_27271447_Hawaii,
		26	BR_27272356_Quebec__Canada,
		27	BR_27272962_Greece,
		28	BR_27270639_Colorado__USA,
		29	BR_27280945_Bolivia,
		30	BM_BM000977576_Montana__USA,
		31	BM_21661_Alaska__USA,
		32	BM_A1003_Alaska__USA,
		33	BM_33207_Chile,
		34	BM_R08277a_Reunion_Isl_,
		35	BM_1228_Japan,
		36	CP25_S__Shetland_Isl_,
		37	CP8_Mauna_Kea__Hawaii,
		38	CP11_New_York__USA,
		39	CP13_Malawi,
		40	CP5_Australia,
		41	CP44_Heard_Isl_,
		42	CP21_Maud_Land__Antarctica,
		43	CP39_Heard_Isl_,
		44	CP32_Ant_Peninsula,
		45	CP28_Ant__Peninsula,
		46	CP30_S__Sandwich_Isl_,
		47	CP34_Pr__Elisabeth_Land__Antarctica,
		48	AY881062_Morocco,
		49	AY881061_Arizona__USA,
		50	AY881044_Ecuador,
		51	AY881038_Colorado__USA,
		52	AY881043_Oregon__USA,
		53	AY881037_California__USA_,
		54	AY881058_India,
		55	AY881047_Illinois__USA,
		56	AY881036_Alaska__USA,
		57	AY881060_New_York__USA,
		58	AY881055_Germany,
		59	AY881054_Alberta__Canada,
		60	AY881050_Siberia__Russia,
		61	AY881042_New_York__USA,
		62	AY881041_Sweden,
		63	AY881039_Liaoning__China,
		64	AY881035_Nova_Scotia__Canada,
		65	AY881033_France,
		66	AY881032_Germany,
		67	AY881056_Pennsylvania__USA,
		68	AY881053_Kangaroo_Isl___Australia,
		69	AY881051_Tasmania__Australia,
		70	AY881049_Australia,
		71	AY881048_Chile,
		72	AY881046_Wilkes_sector__Antarctica,
		73	AY881040_Australia,
		74	AY881034_Orsono__Chile,
		75	AY881031_Bali__Indonesia,
		76	AY881052_Reunion_Isl_,
		77	AY881057_South_Africa,
		78	AY881045_Reunion_Isl_,
		79	AY881059_Greece,
		80	AB980065_Uganda,
		81	AY881064_Cheilothela_chloropus_Oros_Parnitha_Greece,
		82	AY881063_Cheilothela_chloropus_Albacete_Murcia_Spain,
		83	JQ690710_Cheilothela_chloropus_rbcL_atpB_Churchill_et_al_13415
		;
tree con_50_majrule = [&U] (1[&prob=1.00000000e+00,prob_stddev=0.00000000e+00,prob_range={1.00000000e+00,1.00000000e+00},prob(percent)="100",prob+-sd="100+-0"]:2.803551e-04[&length_mean=4.17611107e-04,length_median=2.80355100e-04,length_95%HPD={3.25610900e-07,1.28043800e-03}],2[&prob=1.00000000e+00,prob_stddev=0.00000000e+00,prob_range={1.00000000e+00,1.00000000e+00},prob(percent)="100",prob+-sd=…
end;
